# Supplementary material for: Identification of potential target genes of USP22 via ChIP-seq and RNA-seq analysis in HeLa cells
Source: Genet Mol Biol. 2018 Jun 11;41(2):488–95. doi: 10.1590/1678-4685-GMB-2017-0164 (PMC6082230; doi:10.1590/1678-4685-GMB-2017-0164)
Supplement: Supplementary file 3 [file 1415-4757-GMB-1678-4685-GMB-2017-0164-s003.xlsx]

## Sheet: Sheet2
chr	start	end	length	summit	tags	(-10*log10(pvalue))	fold_enrichment	Symbol	Description	Location
chr1	173391638	173393183	1546	173392770	31	30	3.57	LOC100506023	uncharacterized LOC100506023	gene_position:reverse Distance_to_Tss_is:85517 Intron_intron_Position_Number_is:2 Distance_to_GeneEnd: -156578
chr1	197335596	197336422	827	197335934	19	30	4.62	CRB1	Protein crumbs homolog 1	gene_position:forward Distance_to_Tss_is:134134 Intron_intron_Position_Number_is:4 Distance_to_GeneEnd: -142859
chr13	84267526	84268602	1077	84268257	25	30	3.72	LINC00333	long intergenic non-protein coding RNA 333	gene_position:forward Distance_to_Tss_is:126924 Intron_intron_Position_Number_is:3 Distance_to_GeneEnd: -295710
chr13	100895399	100896225	827	100895705	19	30	4.62	NALCN-AS1	NALCN antisense RNA 1	gene_position:forward Distance_to_Tss_is:187074 Intron_intron_Position_Number_is:2 Distance_to_GeneEnd: -163887
chr14	80766201	80767088	888	80766467	20	30	4.15	CEP128	Centrosomal protein of 128 kDa	gene_position:reverse Distance_to_Tss_is:175560 Intron_intron_Position_Number_is:15 Distance_to_GeneEnd: -268732
chr7	40518134	40519021	888	40518506	20	30	4.62	SUGCT	cDNA FLJ56814	gene_position:forward Distance_to_Tss_is:383247 Intron_intron_Position_Number_is:12 Distance_to_GeneEnd: -342629
chr9	83878034	83878860	827	83878229	19	30	4.15	KIF27	Kinesin-like protein	gene_position:reverse Distance_to_Tss_is:43471 Intron_intron_Position_Number_is:12 Distance_to_GeneEnd: -41336
chr9	121459709	121460748	1040	121460239	23	30	4.46	GGTA1P	Inactive N-acetyllactosaminide alpha-1,3-galactosyltransferase	gene_position:reverse Distance_to_Tss_is:40318 Intron_intron_Position_Number_is:5 Distance_to_GeneEnd: -4668
chr1	172333204	172335052	1849	172333577	41	30.01	3.36	DNM3	cDNA FLJ31717 fis, clone NT2RI2006640, highly similar to Dynamin-3 (EC 3.6.5.5)	gene_position:forward Distance_to_Tss_is:491709 Intron_intron_Position_Number_is:18 Distance_to_GeneEnd: -85262
chr4	60921735	60922746	1012	60922355	22	30.01	3.69	MIR548AG1	microRNA 548ag-1	gene_position:forward Proximal_Promoter Distance_to_Tss_is:-884 Distance_to_GeneEnd: -949
chrx	53969397	53970155	759	53969710	19	30.01	4.66	PHF8	Histone lysine demethylase PHF8	gene_position:reverse Distance_to_Tss_is:79538 Intron_intron_Position_Number_is:19 Distance_to_GeneEnd: -32717
chr10	63371445	63372519	1075	63372301	23	30.02	3.69	JMJD1C	Probable JmjC domain-containing histone demethylation protein 2C	gene_position:reverse Distance_to_Tss_is:150399 Intron_intron_Position_Number_is:2 Distance_to_GeneEnd: -204222
chr13	79399423	79400222	800	79400024	22	30.02	3.65	RBM26	RNA-binding protein 26	gene_position:reverse Distance_to_Tss_is:6835 Intron_intron_Position_Number_is:1 Distance_to_GeneEnd: -87596
chr14	33100001	33100582	582	33100175	15	30.02	4.55	NPAS3	Neuronal PAS domain-containing protein 3	gene_position:forward Distance_to_Tss_is:165092 Intron_intron_Position_Number_is:2 Distance_to_GeneEnd: -704172
chr4	165461481	165462309	829	165461659	20	30.02	3.45	CPE	cDNA FLJ45230 fis, clone BRCAN2021325, highly similar to Carboxypeptidase E (EC 3.4.17.10)	gene_position:forward Distance_to_Tss_is:82536 Intron_intron_Position_Number_is:1 Distance_to_GeneEnd: -36849
chr4	167205779	167206731	953	167206230	22	30.02	3.48	SPOCK3	cDNA FLJ55965, highly similar to Testican-3	gene_position:reverse Distance_to_Tss_is:28811 Intron_intron_Position_Number_is:2 Distance_to_GeneEnd: -472395
chr5	154895261	154896335	1075	154895460	23	30.02	3.69	GEMIN5	Gem-associated protein 5	gene_position:reverse Distance_to_Tss_is:42955 Intron_intron_Position_Number_is:24 Distance_to_GeneEnd: -7845
chr1	145767781	145772099	4319	145770827	139	30.03	3.05	RNF115	E3 ubiquitin-protein ligase RNF115	gene_position:reverse Distance_to_Tss_is:56342 Intron_intron_Position_Number_is:4 Distance_to_GeneEnd: -21699
chr13	41945887	41947182	1296	41946410	36	30.03	3.4	VWA8	von Willebrand factor A domain-containing protein 8	gene_position:reverse Distance_to_Tss_is:15198 Intron_intron_Position_Number_is:2 Distance_to_GeneEnd: -379062
chr1	63222825	63224135	1311	63223584	31	30.04	4.55	LINC00466	long intergenic non-protein coding RNA 466	gene_position:reverse Distance_to_Tss_is:94405 Intron_intron_Position_Number_is:4 Distance_to_GeneEnd: -63742
chr2	51826768	51827394	627	51827213	16	30.04	4.46	LOC730100	uncharacterized LOC730100	gene_position:forward Distance_to_Tss_is:794167 Intron_intron_Position_Number_is:6 Distance_to_GeneEnd: -581149
chr2	97692494	97693891	1398	97693104	28	30.04	4.15	LINC01125	long intergenic non-protein coding RNA 1125	gene_position:forward Distance_to_Tss_is:22751 Intron_intron_Position_Number_is:7 Distance_to_GeneEnd: -10572
chr4	46941682	46942482	801	46941907	20	30.04	3.75	GABRA4	Gamma-aminobutyric acid receptor subunit alpha-4	gene_position:reverse Distance_to_Tss_is:52725 Intron_intron_Position_Number_is:8 Distance_to_GeneEnd: -22782
chrx	41721303	41722430	1128	41721934	30	30.04	4.08	CASK	Calcium/calmodulin-dependent serine protein kinase (MAGUK family)	gene_position:reverse Distance_to_Tss_is:201852 Intron_intron_Position_Number_is:5 Distance_to_GeneEnd: -206369
chrx	148918639	148919536	898	148919170	22	30.04	4.1	AFF2	AF4/FMR2 family member 2	gene_position:forward Distance_to_Tss_is:418020 Intron_intron_Position_Number_is:9 Distance_to_GeneEnd: -82024
chr1	193157034	193157964	931	193157602	23	30.05	4	CDC73	Parafibromin	gene_position:forward Distance_to_Tss_is:35076 Intron_intron_Position_Number_is:10 Distance_to_GeneEnd: -97781
chr13	20669111	20669876	766	20669297	18	30.05	3.23	IFT88	Intraflagellar transport 88 homolog (Chlamydomonas), isoform CRA_d	gene_position:forward Distance_to_Tss_is:102665 Intron_intron_Position_Number_is:24 Distance_to_GeneEnd: -22326
chr13	114269590	114271353	1764	114270021	36	30.05	5.46	CDC16	CDC16 cell division cycle 16 homolog (S. cerevisiae), isoform CRA_a	gene_position:forward Distance_to_Tss_is:34745 Intron_intron_Position_Number_is:16 Distance_to_GeneEnd: -3085
chr15	92139586	92140351	766	92140101	18	30.05	5.08	SLCO3A1	Solute carrier organic anion transporter family member 3A1	gene_position:forward Distance_to_Tss_is:285878 Intron_intron_Position_Number_is:7 Distance_to_GeneEnd: -32849
chr2	196591396	196592389	994	196591949	25	30.05	3.82	HECW2	E3 ubiquitin-protein ligase HECW2	gene_position:reverse Promoter DownStream Of Tss Distance_to_Tss_is:1215 Intron_intron_Position_Number_is:1 Distance_to_GeneEnd: -392143
chr2	237490592	237491729	1138	237491190	24	30.05	3.69	MLPH	Melanophilin, isoform CRA_c	gene_position:forward Distance_to_Tss_is:4182 Intron_intron_Position_Number_is:2 Distance_to_GeneEnd: -64726
chr3	47954414	47956207	1794	47954738	36	30.05	3.85	MAP4	Microtubule-associated protein 4, isoform CRA_b	gene_position:reverse Distance_to_Tss_is:134865 Intron_intron_Position_Number_is:3 Distance_to_GeneEnd: -103724
chr1	119372989	119374073	1085	119373840	25	30.06	3.33	HAO2	Hydroxyacid oxidase 2	gene_position:forward Distance_to_Tss_is:4213 Intron_intron_Position_Number_is:1 Distance_to_GeneEnd: -21141
chr1	178804545	178805746	1202	178805345	25	30.06	4.15	RALGPS2	Ras-specific guanine nucleotide-releasing factor RalGPS2	gene_position:forward Distance_to_Tss_is:79398 Intron_intron_Position_Number_is:4 Distance_to_GeneEnd: -117297
chr13	85453280	85453988	709	85453642	18	30.06	4.27	LINC00351	long intergenic non-protein coding RNA 351	gene_position:forward Distance_to_Tss_is:89677 Intron_intron_Position_Number_is:1 Distance_to_GeneEnd: -91382
chr15	55736346	55737171	826	55736868	19	30.06	4.62	PRTG	Protogenin	gene_position:reverse Distance_to_Tss_is:6633 Intron_intron_Position_Number_is:2 Distance_to_GeneEnd: -124806
chr2	96819736	96820622	887	96820260	20	30.06	4.62	CNNM3	Metal transporter CNNM3	gene_position:forward Distance_to_Tss_is:3482 Intron_intron_Position_Number_is:1 Distance_to_GeneEnd: -15648
chr22	28524869	28525694	826	28525498	19	30.06	4.62	TTC28	Tetratricopeptide repeat protein 28	gene_position:reverse Distance_to_Tss_is:154996 Intron_intron_Position_Number_is:2 Distance_to_GeneEnd: -546855
chr3	53812522	53813000	479	53812806	13	30.06	4.62	CACNA1D	cDNA FLJ51831, highly similar to Voltage-dependent L-type calcium channel subunit alpha-1D	gene_position:forward Distance_to_Tss_is:317393 3UTR_Exon:exon_Position_Number_is:49 Distance_to_GeneEnd: -630
chr4	146486945	146487738	794	146487325	20	30.06	4.96	SLC10A7	Sodium/bile acid cotransporter 7	gene_position:reverse Distance_to_Tss_is:35026 Intron_intron_Position_Number_is:4 Distance_to_GeneEnd: -232960
chr4	175652666	175654049	1384	175653655	31	30.06	3.6	GPM6A	Neuronal membrane glycoprotein M6-a	gene_position:reverse Distance_to_Tss_is:350025 Intron_intron_Position_Number_is:1 Distance_to_GeneEnd: -19729
chr6	8448325	8448803	479	8448511	13	30.06	4.15	LOC100506207	uncharacterized LOC100506207	gene_position:forward Distance_to_Tss_is:12702 Intron_intron_Position_Number_is:2 Distance_to_GeneEnd: -337120
chr6	110262742	110263389	648	110262940	16	30.06	5.08	METTL24	Methyltransferase-like protein 24	gene_position:reverse Distance_to_Tss_is:95530 Intron_intron_Position_Number_is:4 Distance_to_GeneEnd: -16796
chr9	76333401	76334287	887	76333704	20	30.06	4.62	PCSK5	cDNA FLJ31640 fis, clone NT2RI2003678, highly similar to Proprotein convertase subtilisin/kexin type 5 (EC 3.4.21.-)	gene_position:forward Distance_to_Tss_is:442757 Intron_intron_Position_Number_is:33 Distance_to_GeneEnd: -28938
chr14	46840116	46841051	936	46840621	22	30.07	4.27	MDGA2	MAM domain-containing glycosylphosphatidylinositol anchor protein 2	gene_position:reverse Distance_to_Tss_is:834838 3UTR_Exon:exon_Position_Number_is:17 Distance_to_GeneEnd: -493
chr2	40305495	40306028	534	40305698	14	30.07	5.08	SLC8A1	Sodium/calcium exchanger 1	gene_position:reverse Distance_to_Tss_is:206981 Intron_intron_Position_Number_is:2 Distance_to_GeneEnd: -193349
chr3	191210648	191211181	534	191210836	14	30.07	5.08	OSTN	Osteocrin	gene_position:forward Distance_to_Tss_is:11398 Intron_intron_Position_Number_is:1 Distance_to_GeneEnd: -52690
chr4	163939944	163941710	1767	163940390	37	30.07	3.66	MARCH1	cDNA FLJ76212	gene_position:reverse Distance_to_Tss_is:443311 Intron_intron_Position_Number_is:2 Distance_to_GeneEnd: -415646
chr13	94147263	94148382	1120	94148188	24	30.08	3.64	GPC6	cDNA FLJ58478, highly similar to Glypican-6	gene_position:forward Distance_to_Tss_is:920438 Intron_intron_Position_Number_is:4 Distance_to_GeneEnd: -260757
chr2	71343054	71345397	2344	71343984	52	30.08	3.87	ZNF638	cDNA FLJ77126, highly similar to Homo sapiens zinc finger protein 638 (ZNF638), transcript variant 1, mRNA	gene_position:forward Distance_to_Tss_is:66461 Intron_intron_Position_Number_is:1 Distance_to_GeneEnd: -92005
chr3	157293709	157294654	946	157294196	26	30.08	4.48	LOC101928236	uncharacterized LOC101928236	gene_position:forward Distance_to_Tss_is:119312 Intron_intron_Position_Number_is:3 Distance_to_GeneEnd: -22604
chr3	157293709	157294654	946	157294196	26	30.08	4.48	VEPH1	Ventricular zone-expressed PH domain-containing protein homolog 1	gene_position:reverse Distance_to_Tss_is:209638 Intron_intron_Position_Number_is:10 Distance_to_GeneEnd: -33967
chr1	202467559	202469775	2217	202468631	44	30.09	3.28	PPP1R12B	Protein phosphatase 1 regulatory subunit 12B	gene_position:forward Distance_to_Tss_is:118857 Intron_intron_Position_Number_is:13 Distance_to_GeneEnd: -121010
chr16	14915202	14916664	1463	14915433	29	30.09	2.31	LOC101927469	uncharacterized LOC101927469	gene_position:reverse Proximal_Promoter Distance_to_Tss_is:-873 Distance_to_GeneEnd: -18631
chr16	14915202	14916664	1463	14915433	29	30.09	2.31	PKD1P3	polycystic kidney disease 1 (autosomal dominant) pseudogene 3	gene_position:forward Distance_to_Tss_is:3725 Exon:exon_Position_Number_is:1 Distance_to_GeneEnd: -20506
chr21	16069041	16069957	917	16069625	21	30.09	3.57	MIR99AHG	mir-99a-let-7c cluster host gene (non-protein coding)	gene_position:forward Proximal_Promoter Distance_to_Tss_is:-1481 Distance_to_GeneEnd: -540734
chr3	42172917	42174313	1397	42173917	28	30.09	4.62	TRAK1	Trafficking protein, kinesin binding 1, isoform CRA_d	gene_position:forward Distance_to_Tss_is:159115 Intron_intron_Position_Number_is:3 Distance_to_GeneEnd: -52857
chr3	123796904	123797609	706	123797301	17	30.09	5.54	MYLK	Myosin light chain kinase, smooth muscle	gene_position:reverse Distance_to_Tss_is:87398 Intron_intron_Position_Number_is:3 Distance_to_GeneEnd: -184608
chr9	123157999	123159376	1378	123159110	29	30.09	3.91	STRBP	Spermatid perinuclear RNA-binding protein	gene_position:reverse Distance_to_Tss_is:110577 Intron_intron_Position_Number_is:11 Distance_to_GeneEnd: -36379
chr14	57218182	57218771	590	57218380	15	30.1	4.15	EXOC5	cDNA FLJ54619, highly similar to Exocyst complex component 5	gene_position:reverse Distance_to_Tss_is:50717 Intron_intron_Position_Number_is:14 Distance_to_GeneEnd: -15706
chr14	69347003	69347592	590	69347239	15	30.1	3.69	GALNT16	cDNA FLJ57424, highly similar to polypeptideN-acetylgalactosaminyltransferase-like protein 1 (EC 2.4.1.41)	gene_position:forward Distance_to_Tss_is:87039 Intron_intron_Position_Number_is:12 Distance_to_GeneEnd: -7470
chr5	82103884	82104473	590	82104109	15	30.1	5.08	ATG10	Ubiquitin-like-conjugating enzyme ATG10	gene_position:forward Distance_to_Tss_is:131859 Intron_intron_Position_Number_is:2 Distance_to_GeneEnd: -152255
chr6	17799076	17799582	507	17799254	14	30.1	4.82	KIF13A	Kinesin-like protein KIF13A	gene_position:reverse Distance_to_Tss_is:188547 Intron_intron_Position_Number_is:22 Distance_to_GeneEnd: -39893
chr16	70822468	70823668	1201	70823263	25	30.11	3.23	HYDIN	Hydrocephalus-inducing protein homolog	gene_position:reverse Distance_to_Tss_is:408254 Intron_intron_Position_Number_is:83 Distance_to_GeneEnd: -15084
chr2	233540254	233541751	1498	233541315	37	30.11	4.48	USP40	cDNA FLJ56772, highly similar to Ubiquitin carboxyl-terminal hydrolase 40 (EC 3.1.2.15)	gene_position:reverse Distance_to_Tss_is:26533 Intron_intron_Position_Number_is:10 Distance_to_GeneEnd: -64728
chr6	55434383	55436010	1628	55435410	41	30.11	3.29	HMGCLL1	cDNA FLJ57919	gene_position:reverse Distance_to_Tss_is:144831 3UTR_Exon:exon_Position_Number_is:10 Distance_to_GeneEnd: -10
chr6	98879270	98879906	637	98879527	17	30.11	4.17	FBXL4	F-box/LRR-repeat protein 4	gene_position:reverse Distance_to_Tss_is:68736 Intron_intron_Position_Number_is:7 Distance_to_GeneEnd: -5545
chr1	6392071	6392956	886	6392505	20	30.12	4.15	ACOT7	cDNA FLJ60167, highly similar to Cytosolic acyl coenzyme A thioester hydrolase(EC 3.1.2.2)	gene_position:reverse Distance_to_Tss_is:1695 Intron_intron_Position_Number_is:1 Distance_to_GeneEnd: -127799
chr1	62280352	62282592	2241	62282092	46	30.12	3.44	KANK4	KN motif and ankyrin repeat domain-containing protein 4	gene_position:reverse Distance_to_Tss_is:39060 Intron_intron_Position_Number_is:2 Distance_to_GeneEnd: -44187
chr13	107646715	107647600	886	107647032	20	30.12	4.15	FAM155A	Transmembrane protein FAM155A	gene_position:reverse Distance_to_Tss_is:220397 Intron_intron_Position_Number_is:1 Distance_to_GeneEnd: -478184
chr2	97827702	97828774	1073	97828257	23	30.12	4.62	TMEM131	cDNA FLJ55106, highly similar to Transmembrane protein 131	gene_position:reverse Distance_to_Tss_is:168224 Intron_intron_Position_Number_is:10 Distance_to_GeneEnd: -71366
chr2	132243753	132244762	1010	132244459	22	30.12	4.15	ANKRD30BL	ankyrin repeat domain 30B-like	gene_position:reverse Distance_to_Tss_is:14216 Intron_intron_Position_Number_is:1 Distance_to_GeneEnd: -96162
chr5	180903592	180904292	701	180903778	17	30.13	5.05	BTNL8	Butyrophilin-like protein 8	gene_position:forward Distance_to_Tss_is:4515 Intron_intron_Position_Number_is:1 Distance_to_GeneEnd: -47314
chr6	105163350	105164174	825	105163839	19	30.13	5.08	POPDC3	Popeye domain-containing protein 3	gene_position:reverse Distance_to_Tss_is:16633 Intron_intron_Position_Number_is:1 Distance_to_GeneEnd: -5450
chr19	53340152	53340629	478	53340347	13	30.14	4.15	ZNF845	Zinc finger protein 845	gene_position:forward Distance_to_Tss_is:6405 Intron_intron_Position_Number_is:1 Distance_to_GeneEnd: -14717
chr2	27333002	27334276	1275	27333848	27	30.14	4.42	GTF3C2	General transcription factor 3C polypeptide 2	gene_position:reverse Distance_to_Tss_is:24032 Intron_intron_Position_Number_is:13 Distance_to_GeneEnd: -7153
chr2	230819030	230820379	1350	230819447	28	30.14	4.02	CAB39	Calcium binding protein 39, isoform CRA_a	gene_position:forward Distance_to_Tss_is:106188 3UTR_Exon:exon_Position_Number_is:9 Distance_to_GeneEnd: -2045
chr3	46705326	46706590	1265	46706239	26	30.14	4.62	TMIE	Transmembrane inner ear expressed protein	gene_position:forward Distance_to_Tss_is:11475 Intron_intron_Position_Number_is:2 Distance_to_GeneEnd: -5560
chr3	143495869	143496934	1066	143496744	23	30.14	3.21	SLC9A9	Sodium/hydrogen exchanger 9	gene_position:reverse Distance_to_Tss_is:352662 Intron_intron_Position_Number_is:9 Distance_to_GeneEnd: -230647
chr7	95385428	95386240	813	95385787	20	30.14	4.24	PON3	cDNA FLJ61073, highly similar to Serum paraoxonase/lactonase 3 (EC 3.1.1.-)	gene_position:reverse Distance_to_Tss_is:10947 Intron_intron_Position_Number_is:3 Distance_to_GeneEnd: -25556
chr11	77708243	77709781	1539	77709587	32	30.15	4.27	RSF1	Remodeling and spacing factor 1	gene_position:reverse Distance_to_Tss_is:112626 Intron_intron_Position_Number_is:5 Distance_to_GeneEnd: -48241
chr17	30627332	30628467	1136	30627523	24	30.15	4.15	LRRC37BP1	leucine rich repeat containing 37B pseudogene 1	gene_position:forward Distance_to_Tss_is:50867 Intron_intron_Position_Number_is:6 Distance_to_GeneEnd: -10134
chr17	30627332	30628467	1136	30627523	24	30.15	4.15	LOC100420850	leucine rich repeat containing 37B pseudogene	gene_position:reverse Distance_to_Tss_is:44818 Exon:exon_Position_Number_is:1 Distance_to_GeneEnd: -9666
chr2	86957093	86957625	533	86957460	14	30.15	4.15	RGPD1	cDNA FLJ58076, highly similar to Ran-binding protein 2-like 6	gene_position:forward Distance_to_Tss_is:43326 Intron_intron_Position_Number_is:4 Distance_to_GeneEnd: -56883
chr22	36281307	36282214	908	36281739	21	30.15	4.87	MYH9	Myosin, heavy polypeptide 9, non-muscle, isoform CRA_a	gene_position:reverse Distance_to_Tss_is:106711 3UTR_Exon:exon_Position_Number_is:41 Distance_to_GeneEnd: -30
chr9	123850915	123852166	1252	123851113	31	30.15	3.99	DENND1A	DENN domain-containing protein 1A	gene_position:reverse Distance_to_Tss_is:79223 Intron_intron_Position_Number_is:2 Distance_to_GeneEnd: -471261
chr14	50278227	50279309	1083	50278909	27	30.16	4.89	L2HGDH	cDNA FLJ76725, highly similar to Homo sapiens L-2-hydroxyglutarate dehydrogenase (L2HGDH), mRNA	gene_position:reverse Distance_to_Tss_is:34002 Intron_intron_Position_Number_is:6 Distance_to_GeneEnd: -35793
chr17	77307188	77309540	2353	77309145	51	30.16	3.26	SEPT9	Septin 9, isoform CRA_b	gene_position:forward Distance_to_Tss_is:25778 Exon:exon_Position_Number_is:2 Distance_to_GeneEnd: -193408
chr2	74137628	74138574	947	74138176	21	30.16	3.69	BOLA3	BolA-like protein 3	gene_position:reverse Distance_to_Tss_is:10284 Intron_intron_Position_Number_is:2 Distance_to_GeneEnd: -2227
chr3	35194751	35195482	732	35194916	19	30.16	3.69	LOC101928135	uncharacterized LOC101928135	gene_position:reverse Distance_to_Tss_is:199272 Intron_intron_Position_Number_is:2 Distance_to_GeneEnd: -318956
chr4	108065990	108066936	947	108066426	21	30.16	4.62	LEF1	Lymphoid enhancer-binding factor 1, isoform CRA_b	gene_position:reverse Distance_to_Tss_is:102966 Intron_intron_Position_Number_is:9 Distance_to_GeneEnd: -18445
chr6	143953078	143953988	911	143953491	22	30.16	5.42	PLAGL1	Pleiomorphic adenoma gene-like protein 1	gene_position:reverse Distance_to_Tss_is:111521 Intron_intron_Position_Number_is:5 Distance_to_GeneEnd: -12778
chr1	218295079	218295628	550	218295461	15	30.17	4.74	RRP15	RRP15-like protein	gene_position:forward Distance_to_Tss_is:9792 Intron_intron_Position_Number_is:1 Distance_to_GeneEnd: -42904
chr2	230777446	230778341	896	230778069	22	30.17	4.1	CAB39	Calcium binding protein 39, isoform CRA_a	gene_position:forward Distance_to_Tss_is:64604 Intron_intron_Position_Number_is:2 Distance_to_GeneEnd: -43629
chr5	172234552	172235926	1375	172235049	35	30.17	3.74	UBTD2	Ubiquitin domain-containing protein 2	gene_position:reverse Distance_to_Tss_is:49239 Intron_intron_Position_Number_is:1 Distance_to_GeneEnd: -24906
chr6	18244123	18244709	587	18244533	18	30.17	4.26	DEK	cDNA FLJ53031, highly similar to Protein DEK	gene_position:reverse Distance_to_Tss_is:20445 Intron_intron_Position_Number_is:6 Distance_to_GeneEnd: -19954
chr1	3637834	3638597	764	3638026	18	30.18	4.15	WRAP73	WD repeat-containing protein WRAP73	gene_position:reverse Distance_to_Tss_is:12273 Intron_intron_Position_Number_is:4 Distance_to_GeneEnd: -7067
chr1	143572124	143572842	719	143572310	22	30.18	3.62	LOC100288708	myomegalin-like	gene_position:forward Distance_to_Tss_is:27649 Intron_intron_Position_Number_is:9 Distance_to_GeneEnd: -874
chr12	42122673	42123261	589	42122837	15	30.18	4.62	GXYLT1	Glucoside xylosyltransferase 1	gene_position:reverse Distance_to_Tss_is:22198 Intron_intron_Position_Number_is:2 Distance_to_GeneEnd: -40828
chr20	45936457	45937045	589	45936651	15	30.18	4.62	PCIF1	Phosphorylated CTD-interacting factor 1	gene_position:forward Distance_to_Tss_is:1779 Intron_intron_Position_Number_is:1 Distance_to_GeneEnd: -11566
chr3	37836140	37837023	884	37836669	21	30.18	4.74	ITGA9-AS1	ITGA9 antisense RNA 1	gene_position:reverse Distance_to_Tss_is:15301 Intron_intron_Position_Number_is:1 Distance_to_GeneEnd: -3227
chr3	51494527	51495382	856	51494982	20	30.18	5.36	VPRBP	Protein VPRBP	gene_position:reverse Distance_to_Tss_is:11084 Intron_intron_Position_Number_is:2 Distance_to_GeneEnd: -96683
chr3	136893510	136894273	764	136893953	18	30.18	6.46	NCK1	cDNA, FLJ93089, highly similar to Homo sapiens NCK adaptor protein 1 (NCK1), mRNA	gene_position:forward Distance_to_Tss_is:31302 Intron_intron_Position_Number_is:1 Distance_to_GeneEnd: -58094
chr4	128848348	128849232	885	128848831	20	30.18	5.08	JADE1	cDNA FLJ53490, highly similar to Homo sapiens PHD finger protein 17 (PHF17), transcript variant L, mRNA	gene_position:forward Distance_to_Tss_is:38725 Intron_intron_Position_Number_is:4 Distance_to_GeneEnd: -26876
chr5	22324825	22325413	589	22325021	15	30.18	4.15	CDH12	cDNA FLJ34857 fis, clone NT2NE2012533, highly similar to Cadherin-12	gene_position:reverse Distance_to_Tss_is:528797 Intron_intron_Position_Number_is:3 Distance_to_GeneEnd: -573961
chr7	111540397	111541717	1321	111541182	27	30.18	4.13	IMMP2L	IMP2 inner mitochondrial membrane protease-like (S. cerevisiae)	gene_position:reverse Distance_to_Tss_is:22135 Intron_intron_Position_Number_is:2 Distance_to_GeneEnd: -877347
chr1	71031359	71032212	854	71031586	24	30.19	3.82	PTGER3	Prostaglandin E2 receptor EP3 subtype	gene_position:reverse Distance_to_Tss_is:16449 Intron_intron_Position_Number_is:1 Distance_to_GeneEnd: -179006
chr12	16363289	16364705	1417	16363612	32	30.19	3.54	MGST1	Microsomal glutathione S-transferase 1, isoform CRA_a	gene_position:forward Distance_to_Tss_is:15646 Intron_intron_Position_Number_is:3 Distance_to_GeneEnd: -13900
chr16	3296531	3297354	824	3297155	19	30.19	4.15	ZNF263	cDNA FLJ57935, highly similar to Zinc finger protein 263	gene_position:forward Distance_to_Tss_is:13151 Intron_intron_Position_Number_is:6 Distance_to_GeneEnd: -2893
chr2	25391340	25392459	1120	25392044	25	30.19	3.88	DTNB	cDNA FLJ60475, highly similar to Dystrobrevin beta	gene_position:reverse Distance_to_Tss_is:282307 Intron_intron_Position_Number_is:16 Distance_to_GeneEnd: -14097
chr2	205073221	205075063	1843	205074717	40	30.19	3.46	PARD3B	Partitioning defective 3 homolog B	gene_position:forward Distance_to_Tss_is:527428 Intron_intron_Position_Number_is:4 Distance_to_GeneEnd: -546941
chr2	222898041	222899459	1419	222898430	33	30.19	3.03	ACSL3	Acyl-CoA synthetase long-chain family member 3, isoform CRA_a	gene_position:forward Distance_to_Tss_is:37027 Intron_intron_Position_Number_is:2 Distance_to_GeneEnd: -45360
chr3	158324924	158326802	1879	158326051	46	30.19	3.29	RSRC1	Serine/Arginine-related protein 53	gene_position:forward Distance_to_Tss_is:218975 Intron_intron_Position_Number_is:5 Distance_to_GeneEnd: -219906
chr4	30851111	30851824	714	30851432	19	30.19	3.6	PCDH7	Protocadherin-7	gene_position:forward Distance_to_Tss_is:130782 Intron_intron_Position_Number_is:2 Distance_to_GeneEnd: -295688
chr4	184656404	184657623	1220	184657293	27	30.19	3.81	PRIMPOL	DNA-directed primase/polymerase protein	gene_position:forward Distance_to_Tss_is:6791 Intron_intron_Position_Number_is:2 Distance_to_GeneEnd: -38554
chr6	105116171	105117024	854	105116366	24	30.19	3.12	BVES	Blood vessel epicardial substance	gene_position:reverse Distance_to_Tss_is:21003 Intron_intron_Position_Number_is:6 Distance_to_GeneEnd: -19349
chr2	33543870	33545198	1329	33544247	25	30.2	2.77	RASGRP3	Ras guanyl-releasing protein 3	gene_position:forward Distance_to_Tss_is:107521 Intron_intron_Position_Number_is:14 Distance_to_GeneEnd: -20861
chr8	51469776	51471104	1329	51470600	27	30.2	3.69	PXDNL	Peroxidasin-like protein	gene_position:reverse Distance_to_Tss_is:340874 Intron_intron_Position_Number_is:7 Distance_to_GeneEnd: -150197
chrx	17054926	17055571	646	17055213	16	30.2	5.08	REPS2	cDNA FLJ60806, highly similar to RalBP1-associated Eps domain-containing protein 2	gene_position:forward Distance_to_Tss_is:108199 Exon:exon_Position_Number_is:8 Distance_to_GeneEnd: -165806
chr2	213937625	213939075	1451	213938158	32	30.21	3.63	SPAG16	Putative uncharacterized protein PF20	gene_position:forward Distance_to_Tss_is:653246 Intron_intron_Position_Number_is:12 Distance_to_GeneEnd: -472876
chr6	134019874	134020749	876	134020242	21	30.21	4.27	SLC2A12	Solute carrier family 2, facilitated glucose transporter member 12	gene_position:reverse Distance_to_Tss_is:32777 Intron_intron_Position_Number_is:2 Distance_to_GeneEnd: -32293
chr1	62811037	62811897	861	62811392	21	30.22	3.36	ATG4C	Cysteine protease ATG4C	gene_position:forward Distance_to_Tss_is:26931 Intron_intron_Position_Number_is:3 Distance_to_GeneEnd: -54233
chr11	13337777	13338253	477	13338013	13	30.22	5.08	ARNTL	cDNA, FLJ96151, highly similar to Homo sapiens aryl hydrocarbon receptor nuclear translocator-like(ARNTL), mRNA	gene_position:forward Distance_to_Tss_is:60043 Intron_intron_Position_Number_is:3 Distance_to_GeneEnd: -49489
chr11	28126694	28127554	861	28126981	21	30.22	4.62	METTL15	Probable methyltransferase-like protein 15	gene_position:forward Distance_to_Tss_is:18345 Intron_intron_Position_Number_is:3 Distance_to_GeneEnd: -225614
chr14	27434094	27435800	1707	27434324	34	30.22	3.07	LOC728755	uncharacterized LOC728755	gene_position:reverse Distance_to_Tss_is:239125 Intron_intron_Position_Number_is:2 Distance_to_GeneEnd: -112117
chr4	42510138	42512007	1870	42510610	38	30.22	3.75	ATP8A1	Phospholipid-transporting ATPase IA	gene_position:reverse Distance_to_Tss_is:146967 Intron_intron_Position_Number_is:22 Distance_to_GeneEnd: -101765
chr7	117090459	117091404	946	117090623	21	30.22	3.23	ST7	Suppressor of tumorigenicity 7 protein	gene_position:forward Distance_to_Tss_is:137132 Intron_intron_Position_Number_is:1 Distance_to_GeneEnd: -139564
chr8	112800106	112801418	1313	112800851	32	30.22	2.92	CSMD3	CUB and sushi domain-containing protein 3	gene_position:reverse Distance_to_Tss_is:636907 Intron_intron_Position_Number_is:13 Distance_to_GeneEnd: -577178
chr9	63584086	63585648	1563	63584521	36	30.22	3.73	RPL7AP46	ribosomal protein L7a pseudogene 46	gene_position:reverse Distance_to_Tss_is:2663 Exon:exon_Position_Number_is:1 Distance_to_GeneEnd: -4399
chr1	7163374	7164942	1569	7163598	33	30.23	3.63	CAMTA1	Calmodulin-binding transcription activator 1	gene_position:forward Distance_to_Tss_is:378050 Intron_intron_Position_Number_is:4 Distance_to_GeneEnd: -606332
chr1	37589862	37590869	1008	37590551	22	30.23	3.23	GNL2	cDNA FLJ54985, highly similar to Nucleolar GTP-binding protein 2	gene_position:reverse Distance_to_Tss_is:6123 Intron_intron_Position_Number_is:4 Distance_to_GeneEnd: -23050
chr11	55958288	55959893	1606	55958700	32	30.23	3.57	OR10AK1P	olfactory receptor, family 10, subfamily AK, member 1 pseudogene	gene_position:reverse Proximal_Promoter Distance_to_Tss_is:-659 Distance_to_GeneEnd: -1073
chr11	86059886	86060860	975	86060533	22	30.23	3.57	PICALM	Phosphatidylinositol binding clathrin assembly protein, isoform CRA_c	gene_position:reverse Distance_to_Tss_is:9995 Intron_intron_Position_Number_is:1 Distance_to_GeneEnd: -102715
chr14	41045226	41045757	532	41045548	14	30.23	4.15	LOC644919	uncharacterized LOC644919	gene_position:forward Distance_to_Tss_is:90515 Intron_intron_Position_Number_is:3 Distance_to_GeneEnd: -95822
chr3	13020482	13022230	1749	13021851	37	30.23	3.23	IQSEC1	cDNA FLJ60491, highly similar to IQ motif and Sec7 domain-containing protein 1	gene_position:reverse Distance_to_Tss_is:52635 Intron_intron_Position_Number_is:1 Distance_to_GeneEnd: -123439
chr4	118309461	118309992	532	118309785	14	30.23	3.69	PRSS12	Neurotrypsin	gene_position:reverse Distance_to_Tss_is:43306 Intron_intron_Position_Number_is:7 Distance_to_GeneEnd: -29423
chr7	86942967	86943974	1008	86943799	22	30.23	3.23	KIAA1324L	UPF0577 protein KIAA1324-like	gene_position:reverse Distance_to_Tss_is:116731 Intron_intron_Position_Number_is:4 Distance_to_GeneEnd: -66061
chr1	120508302	120510634	2333	120508684	48	30.24	3.88	LOC100996724	phosphodiesterase 4D interacting protein-like	gene_position:reverse Distance_to_Tss_is:157131 Intron_intron_Position_Number_is:31 Distance_to_GeneEnd: -34054
chr3	49582346	49583107	762	49582948	19	30.24	3.85	BSN	Bassoon (Presynaptic cytomatrix protein), isoform CRA_a	gene_position:forward Distance_to_Tss_is:27857 Intron_intron_Position_Number_is:1 Distance_to_GeneEnd: -89203
chr5	181041407	181042169	763	181041824	18	30.24	4.62	BTNL9	Butyrophilin-like protein 9	gene_position:forward Promoter DownStream Of Tss Distance_to_Tss_is:1202 Intron_intron_Position_Number_is:1 Distance_to_GeneEnd: -20116
chr6	98945727	98947131	1405	98946125	32	30.24	3.52	FBXL4	F-box/LRR-repeat protein 4	gene_position:reverse Distance_to_Tss_is:2279 Intron_intron_Position_Number_is:1 Distance_to_GeneEnd: -72002
chr7	2157101	2158363	1263	2158045	26	30.24	4.15	MAD1L1	MAD1 mitotic arrest deficient-like 1 (Yeast)	gene_position:reverse Distance_to_Tss_is:75847 Intron_intron_Position_Number_is:10 Distance_to_GeneEnd: -341309
chr9	110920626	110922444	1819	110921577	42	30.24	3.21	LPAR1	Lysophosphatidic acid receptor 1	gene_position:reverse Distance_to_Tss_is:118617 Intron_intron_Position_Number_is:4 Distance_to_GeneEnd: -47364
chr2	208008390	208010363	1974	208008840	42	30.25	3.88	PLEKHM3	Pleckstrin homology domain-containing family M member 3	gene_position:reverse Distance_to_Tss_is:17170 Intron_intron_Position_Number_is:1 Distance_to_GeneEnd: -187102
chr1	18735300	18736497	1198	18736176	25	30.26	3.69	PAX7	Paired box protein Pax-7	gene_position:forward Distance_to_Tss_is:104294 Intron_intron_Position_Number_is:7 Distance_to_GeneEnd: -13566
chr10	35181826	35182959	1134	35182524	24	30.26	3.69	CREM	cAMP-responsive element modulator	gene_position:forward Distance_to_Tss_is:54985 Intron_intron_Position_Number_is:4 Distance_to_GeneEnd: -31132
chr15	81837877	81840177	2301	81838318	59	30.26	3.2	LOC102724001	uncharacterized LOC102724001	gene_position:reverse Distance_to_Tss_is:88035 Intron_intron_Position_Number_is:2 Distance_to_GeneEnd: -128829
chr2	209627389	209628163	775	209627789	19	30.26	4.78	MAP2	Microtubule-associated protein 2	gene_position:forward Distance_to_Tss_is:203380 Intron_intron_Position_Number_is:4 Distance_to_GeneEnd: -106729
chr4	174727672	174729156	1485	174728098	33	30.26	5.16	GLRA3	Glycine receptor subunit alpha-3	gene_position:reverse Distance_to_Tss_is:101643 Intron_intron_Position_Number_is:4 Distance_to_GeneEnd: -85661
chr1	202001605	202002249	645	202001768	16	30.27	3.69	RNPEP	Aminopeptidase B	gene_position:forward Distance_to_Tss_is:18967 Intron_intron_Position_Number_is:7 Distance_to_GeneEnd: -4542
chr10	37833684	37834328	645	37833881	16	30.27	5.54	ZNF248	Zinc finger protein 248, isoform CRA_a	gene_position:reverse Distance_to_Tss_is:23952 Intron_intron_Position_Number_is:5 Distance_to_GeneEnd: -57158
chr20	50164916	50165907	992	50165383	22	30.27	4.09	LOC101927512	uncharacterized LOC101927512	gene_position:reverse Promoter DownStream Of Tss Distance_to_Tss_is:1180 Intron_intron_Position_Number_is:1 Distance_to_GeneEnd: -1581
chr5	161395482	161396359	878	161396177	20	30.27	4.59	GABRB2	Gamma-aminobutyric acid receptor subunit beta-2	gene_position:reverse Distance_to_Tss_is:152642 Intron_intron_Position_Number_is:6 Distance_to_GeneEnd: -107053
chr6	89161436	89162812	1377	89162519	30	30.27	4.17	PM20D2	Peptidase M20 domain-containing protein 2	gene_position:forward Distance_to_Tss_is:21123 Intron_intron_Position_Number_is:5 Distance_to_GeneEnd: -4129
chr7	36704678	36705322	645	36704863	16	30.27	4.62	AOAH	cDNA FLJ51934, highly similar to Acyloxyacyl hydrolase (EC 3.1.1.77)	gene_position:reverse Distance_to_Tss_is:19871 Intron_intron_Position_Number_is:1 Distance_to_GeneEnd: -191737
chr12	26554317	26556690	2374	26556335	49	30.28	3.85	ITPR2	Inositol 1,4,5-trisphosphate receptor type 2	gene_position:reverse Distance_to_Tss_is:278881 Intron_intron_Position_Number_is:36 Distance_to_GeneEnd: -218965
chr3	159242912	159243861	950	159243447	23	30.28	4.51	IQCJ-SCHIP1	IQCJ-SCHIP1 readthrough	gene_position:forward Distance_to_Tss_is:173660 Intron_intron_Position_Number_is:1 Distance_to_GeneEnd: -654454
chr4	40151612	40153469	1858	40152165	42	30.28	3.28	N4BP2	NEDD4-binding protein 2	gene_position:forward Distance_to_Tss_is:94786 Intron_intron_Position_Number_is:16 Distance_to_GeneEnd: -6640
chr6	152016582	152017526	945	152016966	21	30.28	5.08	ESR1	cDNA FLJ51617, highly similar to Estrogen receptor	gene_position:forward Distance_to_Tss_is:326086 Intron_intron_Position_Number_is:7 Distance_to_GeneEnd: -86692
chr2	176313579	176314905	1327	176313757	27	30.29	4.15	MTX2	cDNA FLJ10425 fis, clone NT2RP1000326, highly similar to Metaxin-2	gene_position:forward Distance_to_Tss_is:44184 Intron_intron_Position_Number_is:3 Distance_to_GeneEnd: -24446
chr21	28540366	28541411	1046	28540967	25	30.29	4.03	LINC00161	long intergenic non-protein coding RNA 161	gene_position:forward Distal_Promoter Distance_to_Tss_is:1048 Distance_to_GeneEnd: 11
chr3	124211064	124212325	1262	124211479	26	30.29	3.23	KALRN	cDNA FLJ54362, highly similar to Serine/threonine-protein kinase Duet (EC 2.7.11.1)	gene_position:forward Distance_to_Tss_is:177561 Intron_intron_Position_Number_is:1 Distance_to_GeneEnd: -515261
chr9	96958601	96960854	2254	96960376	47	30.29	3.46	HIATL2	Hippocampus abundant transcript-like protein 2	gene_position:reverse Distance_to_Tss_is:54979 Intron_intron_Position_Number_is:3 Distance_to_GeneEnd: -12556
chr11	20458477	20459179	703	20459005	17	30.3	4.15	PRMT3	cDNA FLJ60751, highly similar to Protein arginine N-methyltransferase 3 (EC 2.1.1.-)	gene_position:forward Distance_to_Tss_is:70947 Intron_intron_Position_Number_is:9 Distance_to_GeneEnd: -50856
chr13	92235219	92236101	883	92235875	20	30.3	4.15	GPC5	Glypican-5	gene_position:forward Distance_to_Tss_is:836538 Intron_intron_Position_Number_is:7 Distance_to_GeneEnd: -632018
chr13	99963112	99963993	882	99963595	21	30.3	4.31	ZIC5	Zinc finger protein ZIC 5	gene_position:reverse Distance_to_Tss_is:8812 3UTR_Exon:exon_Position_Number_is:2 Distance_to_GeneEnd: -91
chr4	38639985	38640796	812	38640338	21	30.3	4.37	KLF3-AS1	KLF3 antisense RNA 1	gene_position:reverse Distance_to_Tss_is:24643 Intron_intron_Position_Number_is:1 Distance_to_GeneEnd: -27284
chr9	33534952	33535654	703	33535312	17	30.3	5.54	ANKRD18B	ankyrin repeat domain 18B	gene_position:forward Distance_to_Tss_is:10603 Intron_intron_Position_Number_is:5 Distance_to_GeneEnd: -40773
chr9	97938076	97938763	688	97938420	18	30.3	4.17	HEMGN	Hemogen, isoform CRA_a	gene_position:reverse Distance_to_Tss_is:6839 Exon:exon_Position_Number_is:2 Distance_to_GeneEnd: -11285
chr11	18407096	18407857	762	18407443	18	30.31	3.69	LDHA	L-lactate dehydrogenase A chain	gene_position:forward Distance_to_Tss_is:12707 Intron_intron_Position_Number_is:7 Distance_to_GeneEnd: -1122
chr11	86534472	86534947	476	86534705	13	30.31	4.62	ME3	NADP-dependent malic enzyme, mitochondrial	gene_position:reverse Distance_to_Tss_is:138164 Intron_intron_Position_Number_is:4 Distance_to_GeneEnd: -93364
chr13	106499417	106500584	1168	106499902	26	30.31	4.27	EFNB2	Ephrin-B2	gene_position:reverse Distance_to_Tss_is:35623 Intron_intron_Position_Number_is:2 Distance_to_GeneEnd: -9686
chr18	49248436	49249555	1120	49248961	26	30.31	4.1	DYM	Dymeclin	gene_position:reverse Distance_to_Tss_is:212268 Intron_intron_Position_Number_is:13 Distance_to_GeneEnd: -205410
chr2	85318217	85319274	1058	85318919	24	30.31	3.45	TGOLN2	Trans-Golgi network integral membrane protein 2	gene_position:reverse Distance_to_Tss_is:10079 3UTR_Exon:exon_Position_Number_is:4 Distance_to_GeneEnd: -199
chr2	205344277	205345352	1076	205344709	26	30.31	4.33	PARD3B	Partitioning defective 3 homolog B	gene_position:forward Distance_to_Tss_is:798484 Intron_intron_Position_Number_is:18 Distance_to_GeneEnd: -275885
chr3	136644960	136646573	1614	136646220	35	30.31	3.2	STAG1	Cohesin subunit SA-1	gene_position:reverse Distance_to_Tss_is:107429 Intron_intron_Position_Number_is:1 Distance_to_GeneEnd: -308726
chr6	99460195	99460824	630	99460536	18	30.31	3.82	USP45	Ubiquitinyl hydrolase 1	gene_position:reverse Distance_to_Tss_is:55581 Intron_intron_Position_Number_is:13 Distance_to_GeneEnd: -27756
chr6	165531952	165533148	1197	165532299	25	30.31	5.08	PDE10A	cDNA FLJ58114, highly similar to cAMP and cAMP-inhibited cGMP 3',5'-cyclicphosphodiesterase 10A (EC 3.1.4.17)	gene_position:reverse Distance_to_Tss_is:130148 Intron_intron_Position_Number_is:2 Distance_to_GeneEnd: -204665
chrx	44536493	44538072	1580	44537660	34	30.31	4.07	FUNDC1	FUN14 domain-containing protein 1	gene_position:reverse Distance_to_Tss_is:6482 Intron_intron_Position_Number_is:3 Distance_to_GeneEnd: -12854
chrx	102252601	102253797	1197	102253491	25	30.31	4.15	NXF2	Nuclear RNA export factor 2	gene_position:forward Distance_to_Tss_is:5501 Intron_intron_Position_Number_is:2 Distance_to_GeneEnd: -74119
chr1	70878002	70879312	1311	70878907	28	30.32	4.78	PTGER3	Prostaglandin E2 receptor EP3 subtype	gene_position:reverse Distance_to_Tss_is:169806 Intron_intron_Position_Number_is:4 Distance_to_GeneEnd: -25649
chr12	8738601	8739616	1016	8738970	23	30.32	3.51	RIMKLB	Beta-citrylglutamate synthase B	gene_position:forward Distance_to_Tss_is:41424 Intron_intron_Position_Number_is:2 Distance_to_GeneEnd: -44490
chr1	172598178	172599121	944	172598712	21	30.33	4.15	SUCO	Chromosome 1 open reading frame 9, isoform CRA_d	gene_position:forward Distance_to_Tss_is:65829 Intron_intron_Position_Number_is:18 Distance_to_GeneEnd: -13655
chr14	92144353	92144939	587	92144746	15	30.33	5.54	CPSF2	Cleavage and polyadenylation specific factor 2, 100kDa, isoform CRA_a	gene_position:forward Distance_to_Tss_is:22399 Intron_intron_Position_Number_is:9 Distance_to_GeneEnd: -19846
chr15	100457328	100457972	645	100457777	19	30.33	4.35	CERS3	LAG1 longevity assurance homolog 3 (S. cerevisiae), isoform CRA_b	gene_position:reverse Distance_to_Tss_is:87458 Intron_intron_Position_Number_is:11 Distance_to_GeneEnd: -56933
chr2	95979001	95981124	2124	95980691	53	30.33	3.44	ANKRD36C	Ankyrin repeat domain-containing protein 36C	gene_position:reverse Distance_to_Tss_is:13319 Intron_intron_Position_Number_is:5 Distance_to_GeneEnd: -128454
chr2	199464751	199466633	1883	199466180	38	30.33	4.2	SATB2	DNA-binding protein SATB	gene_position:reverse Distance_to_Tss_is:6515 Intron_intron_Position_Number_is:1 Distance_to_GeneEnd: -195251
chr3	142604864	142606547	1684	142605779	33	30.33	3.15	PLS1	Plastin-1	gene_position:forward Distance_to_Tss_is:8477 Intron_intron_Position_Number_is:1 Distance_to_GeneEnd: -108800
chr5	62475510	62476096	587	62475718	15	30.33	4.15	IPO11	Importin-11	gene_position:forward Distance_to_Tss_is:62764 Intron_intron_Position_Number_is:8 Distance_to_GeneEnd: -153079
chr6	15656175	15657279	1105	15657015	27	30.33	3.46	DTNBP1	Dystrobrevin binding protein 1, isoform CRA_b	gene_position:reverse Distance_to_Tss_is:6883 Intron_intron_Position_Number_is:1 Distance_to_GeneEnd: -133374
chr6	20683800	20685293	1494	20684749	35	30.33	3.7	CDKAL1	Threonylcarbamoyladenosine tRNA methylthiotransferase	gene_position:forward Distance_to_Tss_is:149343 Intron_intron_Position_Number_is:5 Distance_to_GeneEnd: -548604
chr8	12541181	12542328	1148	12541585	26	30.33	3.36	LOC100506990	uncharacterized LOC100506990	gene_position:forward Distance_to_Tss_is:104168 Intron_intron_Position_Number_is:5 Distance_to_GeneEnd: -25664
chr8	12541181	12542328	1148	12541585	26	30.33	3.36	LOC729732	uncharacterized LOC729732	gene_position:reverse Distance_to_Tss_is:124430 Intron_intron_Position_Number_is:8 Distance_to_GeneEnd: -4102
chr1	15880599	15882423	1825	15881671	49	30.34	3.55	SPEN	Msx2-interacting protein	gene_position:forward Distance_to_Tss_is:32735 Intron_intron_Position_Number_is:3 Distance_to_GeneEnd: -59856
chr13	84422992	84424254	1263	84423858	29	30.34	4	LINC00333	long intergenic non-protein coding RNA 333	gene_position:forward Distance_to_Tss_is:282390 Intron_intron_Position_Number_is:3 Distance_to_GeneEnd: -140244
chr2	58722290	58723120	831	58722695	20	30.34	5.22	LINC01122	long intergenic non-protein coding RNA 1122	gene_position:forward Distance_to_Tss_is:201537 Intron_intron_Position_Number_is:2 Distance_to_GeneEnd: -341476
chr21	37099761	37101658	1898	37100746	41	30.34	3.85	TTC3	E3 ubiquitin-protein ligase TTC3	gene_position:forward Distance_to_Tss_is:26507 Intron_intron_Position_Number_is:1 Distance_to_GeneEnd: -103346
chr5	175968065	175968985	921	175968283	21	30.34	3.15	THOC3	THO complex subunit 3	gene_position:reverse Promoter DownStream Of Tss Distance_to_Tss_is:250 Exon:exon_Position_Number_is:1 Distance_to_GeneEnd: -8534
chr6	123989086	123990568	1483	123990092	34	30.34	3.44	NKAIN2	Sodium/potassium-transporting ATPase subunit beta-1-interacting protein 2	gene_position:forward Distance_to_Tss_is:185162 Intron_intron_Position_Number_is:1 Distance_to_GeneEnd: -836554
chr17	76886160	76886672	513	76886356	14	30.35	4.46	MGAT5B	Alpha-1,6-mannosylglycoprotein 6-beta-N-acetylglucosaminyltransferase B	gene_position:forward Distance_to_Tss_is:17444 Intron_intron_Position_Number_is:3 Distance_to_GeneEnd: -64233
chr3	47265852	47267781	1930	47266685	36	30.35	2.77	KIF9	Kinesin-like protein KIF9	gene_position:reverse Distance_to_Tss_is:16995 Exon:exon_Position_Number_is:8 Distance_to_GeneEnd: -37826
chr14	18889195	18890045	851	18889522	22	30.36	3.52	NEK2P1	NEK2 pseudogene 1	gene_position:reverse Promoter DownStream Of Tss Distance_to_Tss_is:1371 Exon:exon_Position_Number_is:1 Distance_to_GeneEnd: -746
chr18	2544099	2545294	1196	2544523	25	30.36	3.23	METTL4	cDNA FLJ77270, highly similar to Homo sapiens methyltransferase like 4 (METTL4), mRNA	gene_position:reverse Distance_to_Tss_is:27391 Intron_intron_Position_Number_is:8 Distance_to_GeneEnd: -6574
chr19	53333493	53334456	964	53334188	22	30.36	3.98	ZNF845	Zinc finger protein 845	gene_position:forward Proximal_Promoter Distance_to_Tss_is:-254 Distance_to_GeneEnd: -21376
chr2	143685096	143685797	702	143685368	17	30.36	3.69	ARHGAP15	Rho GTPase-activating protein 15	gene_position:forward Distance_to_Tss_is:555766 Intron_intron_Position_Number_is:12 Distance_to_GeneEnd: -83256
chr3	3024468	3025403	936	3024938	24	30.36	4.2	CNTN4	Contactin 4, isoform CRA_c	gene_position:forward Distance_to_Tss_is:925602 Intron_intron_Position_Number_is:14 Distance_to_GeneEnd: -33493
chr5	82171658	82172789	1132	82172596	24	30.36	4.62	ATG10	Ubiquitin-like-conjugating enzyme ATG10	gene_position:forward Distance_to_Tss_is:199633 Intron_intron_Position_Number_is:3 Distance_to_GeneEnd: -84481
chr6	143979321	143979811	491	143979507	14	30.36	4.7	PLAGL1	Pleiomorphic adenoma gene-like protein 1	gene_position:reverse Distance_to_Tss_is:85278 Intron_intron_Position_Number_is:2 Distance_to_GeneEnd: -39021
chr8	102649034	102649915	882	102649687	20	30.36	3.69	KLF10	Krueppel-like factor 10	gene_position:reverse Distance_to_Tss_is:6868 3UTR_Exon:exon_Position_Number_is:4 Distance_to_GeneEnd: -257
chr8	120173646	120175445	1800	120174015	51	30.36	3.61	COL14A1	cDNA FLJ77224, highly similar to Homo sapiens collagen, type XIV, alpha 1 (undulin) (COL14A1), mRNA	gene_position:forward Distance_to_Tss_is:48538 Intron_intron_Position_Number_is:5 Distance_to_GeneEnd: -198388
chrx	69826522	69827485	964	69826751	22	30.36	3.54	EDA	Ectodysplasin-A	gene_position:forward Distance_to_Tss_is:210455 Intron_intron_Position_Number_is:1 Distance_to_GeneEnd: -212950
chrx	154148320	154149201	882	154148683	20	30.36	4.62	OPN1LW	Long-wave-sensitive opsin 1	gene_position:forward Distance_to_Tss_is:4096 Intron_intron_Position_Number_is:1 Distance_to_GeneEnd: -10712
chr13	74347533	74348798	1266	74347821	28	30.37	3.36	LOC101927121	uncharacterized LOC101927121	gene_position:forward Distance_to_Tss_is:59455 Intron_intron_Position_Number_is:2 Distance_to_GeneEnd: -61270
chr2	73654498	73655258	761	73655041	18	30.37	4.15	ALMS1P	Putative ALMS1-like protein	gene_position:forward Distance_to_Tss_is:9579 Intron_intron_Position_Number_is:1 Distance_to_GeneEnd: -31074
chr3	149007647	149008467	821	149008036	19	30.37	3.69	GYG1	cDNA, FLJ92583, highly similar to Homo sapiens glycogenin (GYG), mRNA	gene_position:forward Distance_to_Tss_is:16239 Intron_intron_Position_Number_is:4 Distance_to_GeneEnd: -20022
chr3	185678794	185679554	761	185679181	18	30.37	3.69	IGF2BP2	Truncated insulin-like 2 growth factor 2-binding protein 2	gene_position:reverse Distance_to_Tss_is:146245 Intron_intron_Position_Number_is:7 Distance_to_GeneEnd: -35055
chr4	83054041	83054801	761	83054551	18	30.37	4.62	COPS4	COP9 signalosome complex subunit 4	gene_position:forward Distance_to_Tss_is:18955 Intron_intron_Position_Number_is:4 Distance_to_GeneEnd: -21777
chr4	173323554	173325013	1460	173323795	30	30.37	4.42	GALNT7	cDNA FLJ57113, highly similar to N-acetylgalactosaminyltransferase 7 (EC 2.4.1.-)	gene_position:forward Distance_to_Tss_is:154801 3UTR_Exon:exon_Position_Number_is:12 Distance_to_GeneEnd: -413
chr12	65782545	65783419	875	65782910	25	30.38	4.39	RPSAP52	ribosomal protein SA pseudogene 52	gene_position:reverse Distance_to_Tss_is:44429 Intron_intron_Position_Number_is:1 Distance_to_GeneEnd: -24525
chr6	50009328	50010326	999	50009695	22	30.38	3.67	DEFB110	Beta-defensin 110	gene_position:reverse Distance_to_Tss_is:12653 Intron_intron_Position_Number_is:1 Distance_to_GeneEnd: -190
chr1	152215514	152216871	1358	152216059	40	30.39	3.41	HRNR	Hornerin	gene_position:reverse Distance_to_Tss_is:8787 Exon:exon_Position_Number_is:4 Distance_to_GeneEnd: -3470
chr11	49183606	49184548	943	49184150	21	30.39	4.15	FOLH1	Glutamate carboxypeptidase 2	gene_position:reverse Distance_to_Tss_is:25064 Intron_intron_Position_Number_is:6 Distance_to_GeneEnd: -36971
chr11	64269489	64270018	530	64269687	14	30.39	5.08	PLCB3	1-phosphatidylinositol 4,5-bisphosphate phosphodiesterase beta-3	gene_position:forward Distance_to_Tss_is:17966 Distance_to_GeneEnd: 37
chr11	77791963	77792437	475	77792210	13	30.39	4.62	RSF1	Remodeling and spacing factor 1	gene_position:reverse Distance_to_Tss_is:28906 Intron_intron_Position_Number_is:1 Distance_to_GeneEnd: -131961
chr12	15590895	15592425	1531	15591226	33	30.39	3.69	PTPRO	Protein-tyrosine-phosphatase	gene_position:forward Distance_to_Tss_is:268638 Intron_intron_Position_Number_is:25 Distance_to_GeneEnd: -7436
chr12	16285067	16286995	1929	16285384	36	30.39	3.69	LOC101928362	uncharacterized LOC101928362	gene_position:forward Distance_to_Tss_is:12394 Intron_intron_Position_Number_is:4 Distance_to_GeneEnd: -44223
chr2	80517242	80518086	845	80517838	20	30.39	4.42	CTNNA2	Catenin alpha-2	gene_position:forward Distance_to_Tss_is:1004308 Intron_intron_Position_Number_is:9 Distance_to_GeneEnd: -131626
chr5	176914572	176915514	943	176915044	21	30.39	6.46	UIMC1	Receptor associated protein 80, isoform CRA_c	gene_position:reverse Distance_to_Tss_is:107999 Intron_intron_Position_Number_is:10 Distance_to_GeneEnd: -9535
chr6	142329807	142331158	1352	142330492	30	30.39	3.28	ADGRG6	cDNA FLJ54856, highly similar to Homo sapiens G protein-coupled receptor 126 (GPR126), transcript variant b1, mRNA	gene_position:forward Distance_to_Tss_is:27888 Intron_intron_Position_Number_is:2 Distance_to_GeneEnd: -116459
chr7	20090585	20091114	530	20090897	14	30.39	5.54	LOC101927668	uncharacterized LOC101927668	gene_position:reverse Distance_to_Tss_is:49841 Intron_intron_Position_Number_is:1 Distance_to_GeneEnd: -171604
chr7	38754644	38755711	1068	38755159	23	30.39	5.08	VPS41	cDNA, FLJ95380, highly similar to Homo sapiens vacuolar protein sorting 41 (yeast) (VPS41), transcript variant 1, mRNA	gene_position:reverse Distance_to_Tss_is:154556 Intron_intron_Position_Number_is:21 Distance_to_GeneEnd: -30701
chr7	72886684	72887213	530	72886923	14	30.39	4.62	POM121	Nuclear envelope pore membrane protein POM 121	gene_position:forward Distance_to_Tss_is:7349 Intron_intron_Position_Number_is:1 Distance_to_GeneEnd: -64756
chr15	98972939	98974299	1361	98973190	37	30.4	3.46	PGPEP1L	Pyroglutamyl-peptidase 1-like protein	gene_position:reverse Distance_to_Tss_is:34856 Intron_intron_Position_Number_is:2 Distance_to_GeneEnd: -4709
chr16	2886570	2887155	586	2886857	15	30.4	5.54	FLYWCH2	FLYWCH family member 2	gene_position:forward Distance_to_Tss_is:3645 Intron_intron_Position_Number_is:1 Distance_to_GeneEnd: -12812
chr3	52102296	52103706	1411	52103261	31	30.4	4.1	POC1A	POC1 centriolar protein homolog A	gene_position:reverse Distance_to_Tss_is:52408 Intron_intron_Position_Number_is:9 Distance_to_GeneEnd: -27063
chr4	185817008	185818244	1237	185817777	27	30.4	3.88	SORBS2	cDNA FLJ32196 fis, clone PLACE6002668, highly similar to Homo sapiens sorbin and SH3 domain containing 2 (SORBS2), transcript variant 1, mRNA	gene_position:reverse Distance_to_Tss_is:139708 Intron_intron_Position_Number_is:2 Distance_to_GeneEnd: -231564
chr17	51192172	51193302	1131	51192740	24	30.41	3.23	MBTD1	MBT domain-containing protein 1	gene_position:reverse Distance_to_Tss_is:68255 Intron_intron_Position_Number_is:15 Distance_to_GeneEnd: -14747
chr2	213861394	213862524	1131	213862120	24	30.41	4.15	SPAG16	Putative uncharacterized protein PF20	gene_position:forward Distance_to_Tss_is:577015 Intron_intron_Position_Number_is:10 Distance_to_GeneEnd: -549107
chr5	15584598	15585301	704	15584827	18	30.41	3.85	FBXL7	F-box/LRR-repeat protein 7	gene_position:forward Distance_to_Tss_is:84402 Intron_intron_Position_Number_is:1 Distance_to_GeneEnd: -355198
chr1	64913645	64916729	3085	64916078	68	30.42	3.02	JAK1	Jak1 isoform B	gene_position:reverse Distance_to_Tss_is:53265 Intron_intron_Position_Number_is:1 Distance_to_GeneEnd: -80416
chr13	105741359	105742298	940	105741841	23	30.42	6.1	LINC00343	long intergenic non-protein coding RNA 343	gene_position:forward Distance_to_Tss_is:34490 Intron_intron_Position_Number_is:3 Distance_to_GeneEnd: -20435
chr15	33002184	33002826	643	33002359	16	30.42	4.62	FMN1	Formin-1	gene_position:reverse Distance_to_Tss_is:192549 Intron_intron_Position_Number_is:7 Distance_to_GeneEnd: -236640
chr15	36750172	36750814	643	36750359	16	30.42	4.15	C15orf41	chromosome 15 open reading frame 41	gene_position:forward Distance_to_Tss_is:170561 Intron_intron_Position_Number_is:10 Distance_to_GeneEnd: -60076
chr21	31281619	31282499	881	31282040	20	30.42	4.62	TIAM1	T-lymphoma invasion and metastasis-inducing protein 1	gene_position:reverse Distance_to_Tss_is:277358 Intron_intron_Position_Number_is:3 Distance_to_GeneEnd: -163201
chr4	37575961	37577341	1381	37576249	28	30.42	3.67	C4orf19	chromosome 4 open reading frame 19	gene_position:forward Distance_to_Tss_is:122031 Intron_intron_Position_Number_is:2 Distance_to_GeneEnd: -17549
chr5	16912704	16913584	881	16913345	20	30.42	4.62	MYO10	Unconventional myosin-X	gene_position:reverse Distance_to_Tss_is:23572 Intron_intron_Position_Number_is:1 Distance_to_GeneEnd: -250797
chr6	110652574	110653647	1074	110653057	26	30.42	3.94	CDK19	cDNA FLJ76437, highly similar to Homo sapiens cell division cycle 2-like 6 (CDK8-like) (CDC2L6), mRNA	gene_position:reverse Distance_to_Tss_is:163311 Intron_intron_Position_Number_is:4 Distance_to_GeneEnd: -42596
chr6	136829218	136829860	643	136829509	16	30.42	5.08	PEX7	Peroxisomal targeting signal 2 receptor	gene_position:forward Distance_to_Tss_is:6998 Intron_intron_Position_Number_is:3 Distance_to_GeneEnd: -84716
chr9	94573697	94575236	1540	94574222	34	30.42	4.37	FBP2	Fructose-1,6-bisphosphatase isozyme 2	gene_position:reverse Distance_to_Tss_is:20135 Intron_intron_Position_Number_is:3 Distance_to_GeneEnd: -14983
chr1	3862254	3862958	705	3862761	19	30.43	5.56	DFFB	DNAation factor, 40kDa, beta polypeptide (Caspase-activated DNase), isoform CRA_b	gene_position:forward Distance_to_Tss_is:4987 Intron_intron_Position_Number_is:2 Distance_to_GeneEnd: -23175
chr11	18397493	18397913	421	18397690	12	30.43	4.62	LDHA	L-lactate dehydrogenase A chain	gene_position:forward Distance_to_Tss_is:3104 Intron_intron_Position_Number_is:2 Distance_to_GeneEnd: -10725
chr13	90509039	90510052	1014	90509729	23	30.43	4.39	LINC01049	long intergenic non-protein coding RNA 1049	gene_position:forward Distance_to_Tss_is:15751 Intron_intron_Position_Number_is:2 Distance_to_GeneEnd: -26303
chr17	58707178	58709606	2429	58708068	54	30.43	3.15	RAD51C	cDNA FLJ61513, highly similar to DNA repair protein RAD51 homolog 3	gene_position:forward Distance_to_Tss_is:14605 Intron_intron_Position_Number_is:4 Distance_to_GeneEnd: -27164
chr20	23406459	23407159	701	23406815	17	30.43	3.69	NAPB	N-ethylmaleimide-sensitive factor attachment protein, beta, isoform CRA_d	gene_position:reverse Distance_to_Tss_is:15060 Intron_intron_Position_Number_is:1 Distance_to_GeneEnd: -31940
chr3	142336159	142337080	922	142336526	22	30.43	3.81	XRN1	cDNA FLJ41903 fis, clone PEBLM2005183, highly similar to 5'-3' exoribonuclease 1	gene_position:reverse Distance_to_Tss_is:111903 Intron_intron_Position_Number_is:33 Distance_to_GeneEnd: -29552
chr9	114397004	114397636	633	114397446	16	30.43	6.36	AKNA	AT-hook-containing transcription factor	gene_position:reverse Promoter DownStream Of Tss Distance_to_Tss_is:1499 Intron_intron_Position_Number_is:1 Distance_to_GeneEnd: -60877
chr1	57643108	57644139	1032	57643941	23	30.44	4.02	DAB1	Disabled homolog 1	gene_position:reverse Distance_to_Tss_is:607431 Intron_intron_Position_Number_is:3 Distance_to_GeneEnd: -645202
chr2	208290487	208292100	1614	208291914	37	30.44	4.1	PIKFYVE	1-phosphatidylinositol 3-phosphate 5-kinase	gene_position:forward Distance_to_Tss_is:24220 Intron_intron_Position_Number_is:7 Distance_to_GeneEnd: -68264
chr2	232851964	232853271	1308	232853009	30	30.44	3.57	GIGYF2	PERQ amino acid-rich with GYF domain-containing protein 2	gene_position:forward Distance_to_Tss_is:154659 Intron_intron_Position_Number_is:28 Distance_to_GeneEnd: -8613
chr5	141605751	141606510	760	141606148	18	30.44	5.08	DIAPH1	Diaphanous-1	gene_position:reverse Distance_to_Tss_is:13304 Intron_intron_Position_Number_is:1 Distance_to_GeneEnd: -90730
chr7	132681653	132682412	760	132682152	18	30.44	4.62	FLJ40288	uncharacterized FLJ40288	gene_position:forward Distance_to_Tss_is:32859 Intron_intron_Position_Number_is:3 Distance_to_GeneEnd: -47116
chr1	224131507	224132409	903	224132016	21	30.45	3.98	FBXO28	F-box protein 28	gene_position:forward Distance_to_Tss_is:17420 Intron_intron_Position_Number_is:2 Distance_to_GeneEnd: -30540
chr12	23777016	23779119	2104	23777278	44	30.45	3.12	SOX5	SRY (Sex determining region Y)-box 5, isoform CRA_a	gene_position:reverse Distance_to_Tss_is:785433 Intron_intron_Position_Number_is:7 Distance_to_GeneEnd: -244719
chr16	24546278	24547219	942	24546896	21	30.45	3.69	RBBP6	E3 ubiquitin-protein ligase RBBP6	gene_position:forward Distance_to_Tss_is:6733 Intron_intron_Position_Number_is:2 Distance_to_GeneEnd: -26585
chr2	232731602	232732346	745	232732021	22	30.45	3.42	GIGYF2	PERQ amino acid-rich with GYF domain-containing protein 2	gene_position:forward Distance_to_Tss_is:34297 Intron_intron_Position_Number_is:2 Distance_to_GeneEnd: -128975
chr12	2772024	2772552	529	2772354	14	30.47	4.62	LOC283440	uncharacterized LOC283440	gene_position:reverse Proximal_Promoter Distance_to_Tss_is:-355 Distance_to_GeneEnd: -10824
chr3	178450801	178451375	575	178450957	16	30.47	4.55	LINC01014	long intergenic non-protein coding RNA 1014	gene_position:forward Distance_to_Tss_is:31600 Intron_intron_Position_Number_is:1 Distance_to_GeneEnd: -6504
chr10	101898978	101899857	880	101899379	20	30.48	4.15	C10orf76	UPF0668 protein C10orf76	gene_position:reverse Distance_to_Tss_is:157197 Intron_intron_Position_Number_is:23 Distance_to_GeneEnd: -53379
chr11	16183838	16184422	585	16184169	15	30.48	4.15	SOX6	Transcription factor SOX-6	gene_position:reverse Distance_to_Tss_is:292550 Intron_intron_Position_Number_is:6 Distance_to_GeneEnd: -217389
chr11	88604576	88605160	585	88604769	15	30.48	4.62	GRM5	cDNA FLJ75523, highly similar to Homo sapiens glutamate receptor, metabotropic 5 (GRM5), mRNA	gene_position:reverse Distance_to_Tss_is:508943 Intron_intron_Position_Number_is:5 Distance_to_GeneEnd: -100488
chr12	24567535	24568651	1117	24568079	26	30.48	3.28	LINC00477	Putative transmembrane protein encoded by LINC00477	gene_position:reverse Distance_to_Tss_is:16633 Intron_intron_Position_Number_is:3 Distance_to_GeneEnd: -571
chr2	197020196	197021086	891	197020585	22	30.48	4.1	ANKRD44	Serine/threonine-protein phosphatase 6 regulatory ankyrin repeat subunit B	gene_position:reverse Distance_to_Tss_is:290591 Intron_intron_Position_Number_is:17 Distance_to_GeneEnd: -53179
chr3	49853918	49855022	1105	49854199	25	30.48	3.85	TRAIP	TRAF-interacting protein	gene_position:reverse Distance_to_Tss_is:2641 Intron_intron_Position_Number_is:1 Distance_to_GeneEnd: -25323
chr6	72987327	72987800	474	72987526	13	30.48	4.62	KCNQ5	cDNA FLJ56831, highly similar to Potassium voltage-gated channel subfamily KQT member 5	gene_position:forward Distance_to_Tss_is:365484 Intron_intron_Position_Number_is:1 Distance_to_GeneEnd: -211524
chr6	112025054	112026158	1105	112025243	25	30.48	3.42	WISP3	WNT1-inducible-signaling pathway protein 3	gene_position:forward Proximal_Promoter Distance_to_Tss_is:-653 Distance_to_GeneEnd: -44626
chrx	80710180	80711059	880	80710651	20	30.48	4.15	BRWD3	Bromodomain and WD repeat-containing protein 3	gene_position:reverse Distance_to_Tss_is:99554 Intron_intron_Position_Number_is:20 Distance_to_GeneEnd: -40692
chr1	32805950	32806937	988	32806133	22	30.49	3.64	YARS	Tyrosine--tRNA ligase, cytoplasmic	gene_position:reverse Distance_to_Tss_is:12082 Intron_intron_Position_Number_is:4 Distance_to_GeneEnd: -30711
chr12	30635056	30636259	1204	30635818	27	30.49	5.46	IPO8	Importin-8	gene_position:reverse Distance_to_Tss_is:60939 Intron_intron_Position_Number_is:22 Distance_to_GeneEnd: -6075
chr3	111956474	111957115	642	111956657	16	30.49	3.69	PHLDB2	Pleckstrin homology-like domain family B member 2	gene_position:forward Distance_to_Tss_is:223994 Intron_intron_Position_Number_is:12 Distance_to_GeneEnd: -20043
chr6	147126102	147128234	2133	147126561	51	30.49	3.38	STXBP5-AS1	STXBP5 antisense RNA 1	gene_position:reverse Distance_to_Tss_is:78512 Intron_intron_Position_Number_is:3 Distance_to_GeneEnd: -284714
chr12	18371371	18372070	700	18371885	17	30.5	4.15	PIK3C2G	Phosphatidylinositol 4-phosphate 3-kinase C2 domain-containing subunit gamma	gene_position:forward Distance_to_Tss_is:128393 Intron_intron_Position_Number_is:13 Distance_to_GeneEnd: -277045
chr3	14743999	14744675	677	14744317	17	30.5	4.02	C3orf20	Uncharacterized protein C3orf20	gene_position:forward Distance_to_Tss_is:68900 Intron_intron_Position_Number_is:12 Distance_to_GeneEnd: -29037
chr3	44018620	44019692	1073	44019240	24	30.5	4.39	LOC101928458	uncharacterized LOC101928458	gene_position:forward Distance_to_Tss_is:14994 Intron_intron_Position_Number_is:1 Distance_to_GeneEnd: -93031
chr5	146044757	146045515	759	146045336	18	30.5	4.15	SH3RF2	SH3 domain containing ring finger 2	gene_position:forward Distance_to_Tss_is:108187 Intron_intron_Position_Number_is:5 Distance_to_GeneEnd: -37016
chr7	117412848	117413547	700	117413094	17	30.5	4.62	ASZ1	Ankyrin repeat, SAM and basic leucine zipper domain-containing protein 1	gene_position:reverse Distance_to_Tss_is:14675 Intron_intron_Position_Number_is:4 Distance_to_GeneEnd: -49626
chrx	56797212	56798557	1346	56798024	29	30.5	3.85	LINC01420	long intergenic non-protein coding RNA 1420	gene_position:forward Distance_to_Tss_is:67927 Intron_intron_Position_Number_is:2 Distance_to_GeneEnd: -20359
chr13	100495886	100496826	941	100496326	21	30.51	5.08	PCCA	cDNA, FLJ96567, highly similar to Homo sapiens propionyl Coenzyme A carboxylase, alpha polypeptide(PCCA), mRNA	gene_position:forward Distance_to_Tss_is:406871 Intron_intron_Position_Number_is:21 Distance_to_GeneEnd: -34551
chr14	36691484	36692999	1516	36692677	33	30.51	3.66	SLC25A21	Mitochondrial 2-oxodicarboxylate carrier	gene_position:reverse Distance_to_Tss_is:481176 Intron_intron_Position_Number_is:7 Distance_to_GeneEnd: -13563
chr3	171132180	171133114	935	171132689	21	30.51	3.21	TNIK	TRAF2 and NCK-interacting protein kinase	gene_position:reverse Distance_to_Tss_is:328228 Intron_intron_Position_Number_is:14 Distance_to_GeneEnd: -69677
chr6	124502948	124504760	1813	124504564	42	30.51	3.57	NKAIN2	Sodium/potassium-transporting ATPase subunit beta-1-interacting protein 2	gene_position:forward Distance_to_Tss_is:699024 Intron_intron_Position_Number_is:3 Distance_to_GeneEnd: -322692
chr1	57928037	57929191	1155	57928387	27	30.52	3.23	DAB1	Disabled homolog 1	gene_position:reverse Distance_to_Tss_is:322502 Intron_intron_Position_Number_is:1 Distance_to_GeneEnd: -930131
chr10	112498871	112499999	1129	112499813	24	30.52	4.62	VTI1A	Vesicle transport through interaction with t-SNAREs homolog 1A	gene_position:forward Distance_to_Tss_is:51837 Intron_intron_Position_Number_is:3 Distance_to_GeneEnd: -356493
chr3	113005179	113005772	594	113005545	16	30.52	5.13	C3orf17	Uncharacterized protein C3orf17	gene_position:reverse Distance_to_Tss_is:14672 3UTR_Exon:exon_Position_Number_is:6 Distance_to_GeneEnd: -2735
chr4	105221027	105221446	420	105221217	12	30.52	5.08	TET2	Methylcytosine dioxygenase TET2	gene_position:forward Distance_to_Tss_is:74342 Intron_intron_Position_Number_is:2 Distance_to_GeneEnd: -58776
chrx	67579065	67580824	1760	67579478	37	30.52	3.54	AR	Androgen receptor splice variant 3	gene_position:forward Distance_to_Tss_is:35033 Intron_intron_Position_Number_is:1 Distance_to_GeneEnd: -151554
chr12	18617827	18618820	994	18618016	24	30.53	4.07	PIK3C2G	Phosphatidylinositol 4-phosphate 3-kinase C2 domain-containing subunit gamma	gene_position:forward Distance_to_Tss_is:374849 Intron_intron_Position_Number_is:31 Distance_to_GeneEnd: -30589
chr2	199452972	199454783	1812	199453962	35	30.53	3.15	SATB2	DNA-binding protein SATB	gene_position:reverse Distance_to_Tss_is:18294 Intron_intron_Position_Number_is:3 Distance_to_GeneEnd: -183472
chr20	49025590	49026357	768	49026172	20	30.53	4.03	ARFGEF2	cDNA FLJ55398, highly similar to Brefeldin A-inhibited guaninenucleotide-exchange protein 2	gene_position:forward Distance_to_Tss_is:103877 Intron_intron_Position_Number_is:36 Distance_to_GeneEnd: -11103
chr21	16545063	16545876	814	16545690	20	30.53	4.27	MIR99AHG	mir-99a-let-7c cluster host gene (non-protein coding)	gene_position:forward Distance_to_Tss_is:474541 Intron_intron_Position_Number_is:6 Distance_to_GeneEnd: -64712
chr8	132012278	132013730	1453	132012844	39	30.53	4.4	EFR3A	cDNA FLJ52677	gene_position:forward Distance_to_Tss_is:108169 3UTR_Exon:exon_Position_Number_is:23 Distance_to_GeneEnd: -1364
chr9	96991477	96992381	905	96991875	22	30.53	5.83	HIATL2	Hippocampus abundant transcript-like protein 2	gene_position:reverse Distance_to_Tss_is:22103 Intron_intron_Position_Number_is:1 Distance_to_GeneEnd: -45432
chr1	118923370	118924259	890	118924013	22	30.54	4.1	TBX15	T-box transcription factor TBX15	gene_position:reverse Distance_to_Tss_is:66186 Intron_intron_Position_Number_is:5 Distance_to_GeneEnd: -40327
chr14	36099967	36100693	727	36100166	18	30.54	4.42	LINC00609	long intergenic non-protein coding RNA 609	gene_position:forward Distance_to_Tss_is:29540 Intron_intron_Position_Number_is:1 Distance_to_GeneEnd: -65321
chr6	152228359	152229502	1144	152228621	26	30.54	4.62	SYNE1	cDNA FLJ16153 fis, clone BRAMY3000210, highly similar to Nesprin-1	gene_position:reverse Distance_to_Tss_is:409040 Intron_intron_Position_Number_is:115 Distance_to_GeneEnd: -106675
chr1	10981369	10982393	1025	10982096	25	30.55	3.57	C1orf127	chromosome 1 open reading frame 127	gene_position:reverse Promoter DownStream Of Tss Distance_to_Tss_is:668 Intron_intron_Position_Number_is:1 Distance_to_GeneEnd: -34896
chr1	49570328	49573011	2684	49570930	64	30.55	2.83	AGBL4	ATP/GTP binding protein-like 4	gene_position:reverse Distance_to_Tss_is:453626 Intron_intron_Position_Number_is:3 Distance_to_GeneEnd: -1037473
chr1	118160443	118161625	1183	118160797	28	30.55	4.33	SPAG17	Sperm associated antigen 17	gene_position:reverse Distance_to_Tss_is:24782 Intron_intron_Position_Number_is:1 Distance_to_GeneEnd: -206778
chr1	161856413	161856996	584	161856798	15	30.55	5.54	ATF6	cDNA FLJ75428, highly similar to Homo sapiens activating transcription factor 6 (ATF6), mRNA	gene_position:forward Distance_to_Tss_is:90169 Intron_intron_Position_Number_is:12 Distance_to_GeneEnd: -107657
chr1	212862345	212863104	760	212862689	21	30.55	3.36	FLVCR1	cDNA, FLJ95288, highly similar to Homo sapiens feline leukemia virus subgroup C cellular receptor (FLVCR), mRNA	gene_position:forward Distance_to_Tss_is:4090 Intron_intron_Position_Number_is:1 Distance_to_GeneEnd: -37018
chr17	82593232	82594201	970	82593935	24	30.55	3.57	FOXK2	Forkhead box protein K2	gene_position:forward Distance_to_Tss_is:73514 Intron_intron_Position_Number_is:8 Distance_to_GeneEnd: -11375
chr2	42772150	42772677	528	42772493	14	30.55	5.08	HAAO	3-hydroxyanthranilate 3,4-dioxygenase	gene_position:reverse Distance_to_Tss_is:20463 Intron_intron_Position_Number_is:4 Distance_to_GeneEnd: -5061
chr2	59228247	59229899	1653	59228956	32	30.55	4.62	LOC101927285	uncharacterized LOC101927285	gene_position:forward Distance_to_Tss_is:10539 Intron_intron_Position_Number_is:1 Distance_to_GeneEnd: -51153
chr2	190431382	190432446	1065	190431539	23	30.55	4.62	MFSD6	cDNA FLJ52807	gene_position:forward Distance_to_Tss_is:23027 Intron_intron_Position_Number_is:2 Distance_to_GeneEnd: -70933
chr21	38513194	38514752	1559	38514595	40	30.55	3.27	ERG	Transcriptional regulator ERG	gene_position:reverse Distance_to_Tss_is:148500 Intron_intron_Position_Number_is:3 Distance_to_GeneEnd: -145933
chr7	43925530	43926916	1387	43926235	28	30.55	3.69	URGCP	Up-regulated gene 4, isoform CRA_a	gene_position:reverse Promoter DownStream Of Tss Distance_to_Tss_is:867 Intron_intron_Position_Number_is:1 Distance_to_GeneEnd: -49628
chr7	43925530	43926916	1387	43926235	28	30.55	3.69	UBE2D4	Ubiquitin-conjugating enzyme E2D 4 (Putative), isoform CRA_e	gene_position:forward Proximal_Promoter Distance_to_Tss_is:-604 Distance_to_GeneEnd: -30604
chr7	82300541	82301068	528	82300733	14	30.55	5.08	CACNA2D1	Putative uncharacterized protein CACNA2D1	gene_position:reverse Distance_to_Tss_is:142938 Intron_intron_Position_Number_is:3 Distance_to_GeneEnd: -354097
chr12	14932528	14934047	1520	14932725	31	30.56	3.98	ERP27	Endoplasmic reticulum resident protein 27	gene_position:reverse Distance_to_Tss_is:6001 Intron_intron_Position_Number_is:3 Distance_to_GeneEnd: -18486
chr12	29370595	29371625	1031	29370911	26	30.56	4.17	ERGIC2	Endoplasmic reticulum-Golgi intermediate compartment protein 2	gene_position:reverse Distance_to_Tss_is:10615 Intron_intron_Position_Number_is:2 Distance_to_GeneEnd: -29949
chr12	70341113	70342161	1049	70341977	29	30.56	3.33	CNOT2	CCR4-NOT transcription complex, subunit 2, isoform CRA_c	gene_position:forward Distance_to_Tss_is:98231 Intron_intron_Position_Number_is:12 Distance_to_GeneEnd: -13880
chr2	111002123	111002940	818	111002667	19	30.56	3.69	ACOXL	cDNA FLJ59051, highly similar to Homo sapiens acyl-Coenzyme A oxidase-like (ACOXL), mRNA	gene_position:forward Distance_to_Tss_is:269550 Intron_intron_Position_Number_is:14 Distance_to_GeneEnd: -116099
chr6	45986287	45987422	1136	45987067	27	30.56	3.97	CLIC5	cDNA, FLJ95199, highly similar to Homo sapiens chloride intracellular channel 5 (CLIC5), mRNA	gene_position:reverse Distance_to_Tss_is:94061 Intron_intron_Position_Number_is:1 Distance_to_GeneEnd: -87836
chr7	122478823	122479640	818	122479305	19	30.56	6	CADPS2	cDNA FLJ30291 fis, clone BRACE2002896, highly similar to Calcium-dependent secretion activator 2	gene_position:reverse Distance_to_Tss_is:407936 Intron_intron_Position_Number_is:11 Distance_to_GeneEnd: -160399
chr9	35356204	35357429	1226	35356878	26	30.56	3.6	UNC13B	Protein unc-13 homolog B	gene_position:forward Distance_to_Tss_is:194225 Intron_intron_Position_Number_is:12 Distance_to_GeneEnd: -49133
chr9	89137506	89138697	1192	89137837	25	30.56	3.23	SHC3	SHC-transforming protein 3	gene_position:reverse Distance_to_Tss_is:41261 Intron_intron_Position_Number_is:1 Distance_to_GeneEnd: -131735
chr1	51878862	51879468	607	51879056	24	30.57	4.21	NRD1	cDNA FLJ60831, highly similar to Nardilysin (EC 3.4.24.61)	gene_position:reverse Promoter DownStream Of Tss Distance_to_Tss_is:75 5UTR_Exon:exon_Position_Number_is:1 Distance_to_GeneEnd: -89670
chr1	186852127	186853923	1797	186853166	36	30.57	4.31	PLA2G4A	cDNA FLJ75258, highly similar to Homo sapiens phospholipase A2, group IVA (cytosolic, calcium-dependent) (PLA2G4A), mRNA	gene_position:forward Distance_to_Tss_is:23227 Intron_intron_Position_Number_is:1 Distance_to_GeneEnd: -136854
chr15	21468689	21469387	699	21468946	17	30.57	6.46	LOC102724610	putative vomeronasal receptor-like protein 4-like	gene_position:reverse Proximal_Promoter Distance_to_Tss_is:-925 Distance_to_GeneEnd: -1846
chr3	9806588	9807715	1128	9806844	24	30.57	3.69	ARPC4-TTLL3	Protein ARPC4-TTLL3	gene_position:forward Distance_to_Tss_is:14040 Intron_intron_Position_Number_is:4 Distance_to_GeneEnd: -29768
chr3	149064246	149064935	690	149064606	18	30.57	3.36	HLTF	cDNA FLJ76830, highly similar to Homo sapiens SWI/SNF related, matrix associated, actin dependent regulator of chromatin, subfamily a, member 3 (SMARCA3), transcript variant 1, mRNA	gene_position:reverse Distance_to_Tss_is:22308 Intron_intron_Position_Number_is:9 Distance_to_GeneEnd: -34129
chr3	169819046	169820047	1002	169819587	22	30.57	5.08	LRRIQ4	leucine-rich repeats and IQ motif containing 4	gene_position:forward Distance_to_Tss_is:6176 Intron_intron_Position_Number_is:1 Distance_to_GeneEnd: -18723
chr1	35946658	35947868	1211	35947047	28	30.58	3.63	AGO3	Protein argonaute-3	gene_position:forward Distance_to_Tss_is:15895 Intron_intron_Position_Number_is:3 Distance_to_GeneEnd: -110101
chr12	62013278	62014778	1501	62014299	34	30.58	3.88	FAM19A2	Protein FAM19A2	gene_position:reverse Distance_to_Tss_is:179561 Intron_intron_Position_Number_is:1 Distance_to_GeneEnd: -305030
chr3	6712784	6714104	1321	6713538	27	30.58	4.15	GRM7-AS3	GRM7 antisense RNA 3	gene_position:reverse Distance_to_Tss_is:92665 Intron_intron_Position_Number_is:2 Distance_to_GeneEnd: -80426
chr12	66860996	66862179	1184	66861624	31	30.59	4.83	GRIP1	cDNA FLJ59282, highly similar to Glutamate receptor-interacting protein 1	gene_position:reverse Distance_to_Tss_is:208235 Intron_intron_Position_Number_is:1 Distance_to_GeneEnd: -513598
chr6	151019413	151020225	813	151020034	20	30.59	4.27	MTHFD1L	Monofunctional C1-tetrahydrofolate synthase, mitochondrial	gene_position:forward Distance_to_Tss_is:153734 Intron_intron_Position_Number_is:24 Distance_to_GeneEnd: -82474
chr8	73813913	73815497	1585	73814668	31	30.59	4.15	UBE2W	Ubiquitin-conjugating enzyme E2 W	gene_position:reverse Distance_to_Tss_is:64997 Intron_intron_Position_Number_is:3 Distance_to_GeneEnd: -33816
chrx	77964987	77965901	915	77965461	23	30.59	3.57	ATP7A	cDNA FLJ58125, highly similar to Copper-transporting ATPase 1 (EC 3.6.3.4)	gene_position:forward Distance_to_Tss_is:54331 Intron_intron_Position_Number_is:1 Distance_to_GeneEnd: -85408
chr1	846161	848256	2096	846615	48	30.6	3.5	LINC01128	long intergenic non-protein coding RNA 1128	gene_position:forward Distance_to_Tss_is:18570 Intron_intron_Position_Number_is:2 Distance_to_GeneEnd: -13285
chr12	30953585	30954509	925	30953858	21	30.6	3.64	TSPAN11	Tetraspanin-11	gene_position:forward Distance_to_Tss_is:26681 Intron_intron_Position_Number_is:1 Distance_to_GeneEnd: -43017
chr17	80953910	80954787	878	80954470	20	30.6	3.69	RPTOR	cDNA FLJ52080, highly similar to Regulatory-associated protein of mTOR	gene_position:forward Distance_to_Tss_is:409085 Intron_intron_Position_Number_is:24 Distance_to_GeneEnd: -12463
chr7	66296822	66298519	1698	66298075	34	30.6	3.51	TPST1	Tyrosylprotein sulfotransferase 1, isoform CRA_a	gene_position:forward Distance_to_Tss_is:91550 Intron_intron_Position_Number_is:3 Distance_to_GeneEnd: -63629
chr13	98516324	98517387	1064	98516602	23	30.61	4.62	STK24	cDNA FLJ60706, highly similar to Serine/threonine-protein kinase 24 (EC 2.7.11.1)	gene_position:reverse Distance_to_Tss_is:60827 Intron_intron_Position_Number_is:2 Distance_to_GeneEnd: -66125
chr17	56802858	56804201	1344	56803694	34	30.61	3.82	C17orf67	Uncharacterized protein C17orf67	gene_position:reverse Distance_to_Tss_is:31037 Intron_intron_Position_Number_is:6 Distance_to_GeneEnd: -10945
chr2	75547993	75548765	773	75548470	20	30.61	4.07	EVA1A	Protein eva-1 homolog A	gene_position:reverse Distance_to_Tss_is:21729 Intron_intron_Position_Number_is:1 Distance_to_GeneEnd: -55675
chr2	108013668	108014086	419	108013893	12	30.61	4.62	SLC5A7	cDNA, FLJ96292, highly similar to Homo sapiens solute carrier family 5 (choline transporter), member 7 (SLC5A7), mRNA	gene_position:forward Distance_to_Tss_is:27129 3UTR_Exon:exon_Position_Number_is:9 Distance_to_GeneEnd: -315
chr7	134999440	135001399	1960	134999923	46	30.61	4.14	AGBL3	Cytosolic carboxypeptidase 3	gene_position:forward Distance_to_Tss_is:12932 Intron_intron_Position_Number_is:4 Distance_to_GeneEnd: -136338
chr8	12577876	12578870	995	12578380	22	30.61	4.59	LOC729732	uncharacterized LOC729732	gene_position:reverse Distance_to_Tss_is:87735 Intron_intron_Position_Number_is:8 Distance_to_GeneEnd: -40797
chr8	123943956	123945668	1713	123944836	42	30.61	4.05	FER1L6	Fer-1-like protein 6	gene_position:forward Distance_to_Tss_is:91969 Intron_intron_Position_Number_is:1 Distance_to_GeneEnd: -176105
chr1	214324704	214325565	862	214325022	21	30.62	4.24	SMYD2	SMYD2 protein	gene_position:forward Distance_to_Tss_is:43482 Exon:exon_Position_Number_is:6 Distance_to_GeneEnd: -12430
chr1	224209773	224210934	1162	224210494	25	30.62	5.41	LOC101927143	uncharacterized LOC101927143	gene_position:reverse Distance_to_Tss_is:3506 Intron_intron_Position_Number_is:1 Distance_to_GeneEnd: -1026
chr2	232992055	232992993	939	232992815	21	30.62	4.62	NGEF	cDNA FLJ59455, highly similar to Homo sapiens neuronal guanine nucleotide exchange factor (NGEF), mRNA	gene_position:reverse Distance_to_Tss_is:21186 Intron_intron_Position_Number_is:1 Distance_to_GeneEnd: -113369
chr20	50932180	50934014	1835	50933088	41	30.62	3.73	ADNP	cDNA, FLJ95596, highly similar to Homo sapiens activity-dependent neuroprotector (ADNP), mRNA	gene_position:reverse Proximal_Promoter Distance_to_Tss_is:-1190 Distance_to_GeneEnd: -43262
chr3	155555901	155556717	817	155556477	19	30.62	4.15	PLCH1	1-phosphatidylinositol 4,5-bisphosphate phosphodiesterase eta-1	gene_position:reverse Distance_to_Tss_is:189188 Intron_intron_Position_Number_is:8 Distance_to_GeneEnd: -76020
chr7	45912203	45913141	939	45912623	21	30.62	3.23	IGFBP3	Insulin-like growth factor binding protein 3 isoform b	gene_position:reverse Distance_to_Tss_is:9069 Distance_to_GeneEnd: 42
chr9	29145811	29146627	817	29146220	19	30.62	3.69	LINGO2	Leucine-rich repeat and immunoglobulin-like domain-containing nogo receptor-interacting protein 2	gene_position:reverse Distance_to_Tss_is:67189 Intron_intron_Position_Number_is:1 Distance_to_GeneEnd: -1197725
chr1	182654446	182655028	583	182654858	15	30.63	5.08	RGS8	Regulator of G-protein signaling 8	gene_position:reverse Distance_to_Tss_is:20297 Intron_intron_Position_Number_is:5 Distance_to_GeneEnd: -10545
chr13	100118426	100119358	933	100118863	21	30.63	5.05	PCCA	cDNA, FLJ96567, highly similar to Homo sapiens propionyl Coenzyme A carboxylase, alpha polypeptide(PCCA), mRNA	gene_position:forward Distance_to_Tss_is:29411 Intron_intron_Position_Number_is:4 Distance_to_GeneEnd: -412011
chr2	222624634	222625447	814	222625207	26	30.63	3.29	FARSB	cDNA FLJ75460, highly similar to Homo sapiens phenylalanine-tRNA synthetase-like, beta subunit, mRNA	gene_position:reverse Distance_to_Tss_is:31474 Intron_intron_Position_Number_is:11 Distance_to_GeneEnd: -53191
chr3	125052370	125052952	583	125052762	15	30.63	4.15	HEG1	Protein HEG homolog 1	gene_position:reverse Distance_to_Tss_is:3588 Intron_intron_Position_Number_is:1 Distance_to_GeneEnd: -86660
chr5	169240978	169242094	1117	169241904	27	30.63	4.69	SLIT3	Slit homolog 3 protein	gene_position:reverse Distance_to_Tss_is:60151 Intron_intron_Position_Number_is:3 Distance_to_GeneEnd: -579245
chr1	75760624	75765162	4539	75764420	141	30.64	2.95	ACADM	cDNA FLJ52595, highly similar to Medium-chain specific acyl-CoA dehydrogenase, mitochondrial (EC 1.3.99.3)	gene_position:forward Distance_to_Tss_is:36277 Intron_intron_Position_Number_is:11 Distance_to_GeneEnd: -3055
chr1	175960506	175961297	792	175961057	20	30.64	4.58	RFWD2	cDNA FLJ10416 fis, clone NT2RP1000111, highly similar to RING finger and WD repeat domain protein 2 (EC 6.3.2.-)	gene_position:reverse Distance_to_Tss_is:246744 Intron_intron_Position_Number_is:18 Distance_to_GeneEnd: -15675
chr2	196521808	196523890	2083	196522123	44	30.64	3.49	HECW2	E3 ubiquitin-protein ligase HECW2	gene_position:reverse Distance_to_Tss_is:70803 Intron_intron_Position_Number_is:1 Distance_to_GeneEnd: -322555
chr3	14930627	14931383	757	14930799	18	30.64	4.15	FGD5	FYVE, RhoGEF and PH domain containing 5	gene_position:forward Distance_to_Tss_is:119887 Intron_intron_Position_Number_is:19 Distance_to_GeneEnd: -3876
chr3	194642055	194644126	2072	194642703	43	30.64	3.57	LSG1	Large subunit GTPase 1 homolog	gene_position:reverse Distance_to_Tss_is:30422 3UTR_Exon:exon_Position_Number_is:14 Distance_to_GeneEnd: -1267
chr9	69575696	69577373	1678	69575979	38	30.64	3.76	APBA1	Amyloid beta A4 precursor protein-binding family A member 1	gene_position:reverse Distance_to_Tss_is:96663 Intron_intron_Position_Number_is:1 Distance_to_GeneEnd: -148164
chrx	152942110	152942866	757	152942412	18	30.64	4.15	ZNF185	Zinc finger protein 185 (LIM domain), isoform CRA_a	gene_position:forward Distance_to_Tss_is:43983 Intron_intron_Position_Number_is:15 Distance_to_GeneEnd: -31371
chr2	191401476	191402763	1288	191401701	29	30.65	3.69	MYO1B	MYO1B variant protein	gene_position:forward Distance_to_Tss_is:156095 Intron_intron_Position_Number_is:22 Distance_to_GeneEnd: -23913
chr2	210147109	210148721	1613	210148345	39	30.65	3.15	KANSL1L	KAT8 regulatory NSL complex subunit 1-like protein	gene_position:reverse Distance_to_Tss_is:24218 Intron_intron_Position_Number_is:2 Distance_to_GeneEnd: -126398
chr3	45895228	45896945	1718	45896774	30	30.65	3.23	LZTFL1	Leucine zipper transcription factor-like protein 1	gene_position:reverse Distance_to_Tss_is:20496 Intron_intron_Position_Number_is:2 Distance_to_GeneEnd: -71912
chr5	168730261	168731219	959	168730720	22	30.65	4.42	SLIT3	Slit homolog 3 protein	gene_position:reverse Distance_to_Tss_is:570868 Intron_intron_Position_Number_is:20 Distance_to_GeneEnd: -68528
chr8	99388419	99388890	472	99388646	13	30.65	5.08	VPS13B	Vacuolar protein sorting-associated protein 13B	gene_position:forward Distance_to_Tss_is:377240 Intron_intron_Position_Number_is:20 Distance_to_GeneEnd: -489800
chr3	50808266	50809142	877	50808815	20	30.66	4.15	DOCK3	DOCK3 protein	gene_position:forward Distance_to_Tss_is:133025 Intron_intron_Position_Number_is:2 Distance_to_GeneEnd: -575932
chr6	21854975	21856037	1063	21855550	23	30.66	3.69	CASC15	cancer susceptibility candidate 15 (non-protein coding)	gene_position:forward Distance_to_Tss_is:188531 Intron_intron_Position_Number_is:4 Distance_to_GeneEnd: -339425
chr19	51844182	51845270	1089	51844368	24	30.67	3.57	ZNF577	Zinc finger protein 577, isoform CRA_b	gene_position:reverse Proximal_Promoter Distance_to_Tss_is:-871 Distance_to_GeneEnd: -4615
chr20	33525830	33527086	1257	33526484	33	30.67	3.38	CBFA2T2	cDNA FLJ59494, highly similar to Protein CBFA2T2	gene_position:forward Distance_to_Tss_is:35708 Intron_intron_Position_Number_is:1 Distance_to_GeneEnd: -124201
chr3	134357673	134358608	936	134358196	23	30.67	4.47	AMOTL2	Angiomotin-like protein 2	gene_position:reverse Distance_to_Tss_is:17744 3UTR_Exon:exon_Position_Number_is:10 Distance_to_GeneEnd: -2328
chr4	30800429	30801727	1299	30800944	32	30.67	4.17	PCDH7	Protocadherin-7	gene_position:forward Distance_to_Tss_is:80100 Intron_intron_Position_Number_is:2 Distance_to_GeneEnd: -346370
chr6	25140661	25141644	984	25141126	23	30.67	4.27	NUP50P2	nucleoporin 50 pseudogene 2	gene_position:forward Promoter DownStream Of Tss Distance_to_Tss_is:817 Exon:exon_Position_Number_is:1 Distance_to_GeneEnd: -878
chr9	34048675	34049800	1126	34048948	24	30.67	3.69	UBAP2	Ubiquitin-associated protein 2	gene_position:reverse Promoter DownStream Of Tss Distance_to_Tss_is:274 Intron_intron_Position_Number_is:1 Distance_to_GeneEnd: -126982
chr13	94629010	94630208	1199	94629946	31	30.68	3.5	GPR180	Putative uncharacterized protein DKFZp686I0613	gene_position:forward Distance_to_Tss_is:27160 3UTR_Exon:exon_Position_Number_is:9 Distance_to_GeneEnd: -5635
chr10	117282695	117283565	871	117283062	20	30.69	5.5	PDZD8	PDZ domain-containing protein 8	gene_position:reverse Distance_to_Tss_is:92745 3UTR_Exon:exon_Position_Number_is:4 Distance_to_GeneEnd: -58
chr11	125997107	125997922	816	125997399	19	30.69	5.08	CDON	Cell adhesion molecule-related/down-regulated by oncogenes	gene_position:reverse Distance_to_Tss_is:66185 Intron_intron_Position_Number_is:12 Distance_to_GeneEnd: -40289
chr7	18493606	18494421	816	18493799	19	30.69	3.69	HDAC9	Histone deacetylase 9	gene_position:forward Distance_to_Tss_is:203408 Intron_intron_Position_Number_is:2 Distance_to_GeneEnd: -505906
chr8	130069639	130070605	967	130070410	22	30.69	4.02	ASAP1	Arf-GAP with SH3 domain, ANK repeat and PH domain-containing protein 1	gene_position:reverse Distance_to_Tss_is:374021 Intron_intron_Position_Number_is:27 Distance_to_GeneEnd: -17535
chrx	120529019	120530534	1516	120529497	30	30.69	3.69	CUL4B	Cullin-4B	gene_position:reverse Distance_to_Tss_is:46810 Intron_intron_Position_Number_is:21 Distance_to_GeneEnd: -4430
chr14	33741826	33742581	756	33742389	18	30.7	4.62	NPAS3	Neuronal PAS domain-containing protein 3	gene_position:forward Distance_to_Tss_is:806917 Intron_intron_Position_Number_is:7 Distance_to_GeneEnd: -62347
chr6	97670287	97670704	418	97670512	12	30.7	4.62	LOC101927314	uncharacterized LOC101927314	gene_position:forward Distance_to_Tss_is:364288 Intron_intron_Position_Number_is:3 Distance_to_GeneEnd: -38566
chr1	216345451	216346032	582	216345619	15	30.71	3.69	USH2A	Usherin	gene_position:reverse Distance_to_Tss_is:77945 Intron_intron_Position_Number_is:4 Distance_to_GeneEnd: -722557
chr11	33021193	33021718	526	33021530	14	30.71	5.54	DEPDC7	DEP domain-containing protein 7	gene_position:forward Distance_to_Tss_is:5329 Intron_intron_Position_Number_is:1 Distance_to_GeneEnd: -12389
chr2	69349808	69350662	855	69350228	20	30.71	3.15	GFPT1	Glutamine--fructose-6-phosphate aminotransferase [isomerizing] 1	gene_position:reverse Distance_to_Tss_is:37446 Intron_intron_Position_Number_is:10 Distance_to_GeneEnd: -30039
chr3	138690998	138691523	526	138691191	14	30.71	4.15	PIK3CB	cDNA FLJ57102, highly similar to Phosphatidylinositol-4,5-bisphosphate 3-kinase catalytic subunit beta isoform (EC 2.7.1.153)	gene_position:reverse Distance_to_Tss_is:143940 Intron_intron_Position_Number_is:15 Distance_to_GeneEnd: -38300
chr4	37349586	37350647	1062	37350458	23	30.71	4.15	NWD2	NACHT and WD repeat domain containing 2	gene_position:forward Distance_to_Tss_is:104518 Intron_intron_Position_Number_is:2 Distance_to_GeneEnd: -99879
chr5	33563052	33564113	1062	33563802	23	30.71	4.15	ADAMTS12	A disintegrin and metalloproteinase with thrombospondin motifs 12	gene_position:reverse Distance_to_Tss_is:328967 Intron_intron_Position_Number_is:19 Distance_to_GeneEnd: -35871
chr8	125331599	125332876	1278	125332210	35	30.71	3.5	NSMCE2	Chromosome 8 open reading frame 36, isoform CRA_a	gene_position:forward Distance_to_Tss_is:239758 Intron_intron_Position_Number_is:5 Distance_to_GeneEnd: -35526
chrx	12669659	12670297	639	12669851	16	30.71	5.08	FRMPD4	FERM and PDZ domain-containing protein 4	gene_position:forward Distance_to_Tss_is:531193 Intron_intron_Position_Number_is:4 Distance_to_GeneEnd: -54864
chr14	18994187	18994936	750	18994461	26	30.72	4.42	POTEM	Alternative protein POTEM	gene_position:forward Distance_to_Tss_is:26753 Intron_intron_Position_Number_is:9 Distance_to_GeneEnd: -9565
chr19	47955755	47956606	852	47956103	23	30.72	4.07	SNAR-C1	small ILF3/NF90-associated RNA C1	gene_position:forward Promoter DownStream Of Tss Distance_to_Tss_is:73 Exon:exon_Position_Number_is:1 Distance_to_GeneEnd: -46
chr3	150720593	150721910	1318	150721664	27	30.72	4.62	LOC100128469		gene_position:reverse Promoter DownStream Of Tss Distance_to_Tss_is:248 Exon:exon_Position_Number_is:1 Distance_to_GeneEnd: -840
chr6	18231128	18233031	1904	18232657	40	30.72	3.2	DEK	cDNA FLJ53031, highly similar to Protein DEK	gene_position:reverse Distance_to_Tss_is:33440 Intron_intron_Position_Number_is:8 Distance_to_GeneEnd: -6959
chr8	143349997	143350872	876	143350466	20	30.72	3.69	TOP1MT	cDNA FLJ50294, highly similar to DNA topoisomerase I, mitochondrial (EC 5.99.1.2)	gene_position:reverse Distance_to_Tss_is:9980 Intron_intron_Position_Number_is:1 Distance_to_GeneEnd: -40673
chr1	30886251	30886909	659	30886723	19	30.73	5.97	SDC3	Syndecan-3	gene_position:reverse Distance_to_Tss_is:22382 Intron_intron_Position_Number_is:1 Distance_to_GeneEnd: -16785
chr1	49430706	49433168	2463	49431416	56	30.73	3.4	AGBL4	ATP/GTP binding protein-like 4	gene_position:reverse Distance_to_Tss_is:593248 Intron_intron_Position_Number_is:3 Distance_to_GeneEnd: -897851
chr3	124227181	124228235	1055	124227901	23	30.73	5.05	KALRN	cDNA FLJ54362, highly similar to Serine/threonine-protein kinase Duet (EC 2.7.11.1)	gene_position:forward Distance_to_Tss_is:193678 Intron_intron_Position_Number_is:1 Distance_to_GeneEnd: -499144
chr3	151186163	151186653	491	151186410	14	30.73	5.17	MED12L	MED12L protein	gene_position:forward Distance_to_Tss_is:99274 Intron_intron_Position_Number_is:11 Distance_to_GeneEnd: -250514
chr10	114825869	114827384	1516	114826874	31	30.74	4.42	FAM160B1	family with sequence similarity 160, member B1	gene_position:forward Distance_to_Tss_is:4125 Intron_intron_Position_Number_is:1 Distance_to_GeneEnd: -73958
chr17	47181594	47182530	937	47182052	21	30.74	5.54	CDC27	cDNA FLJ57525, highly similar to Cell division cycle protein 27 homolog	gene_position:reverse Distance_to_Tss_is:7705 Exon:exon_Position_Number_is:2 Distance_to_GeneEnd: -63650
chr3	44341140	44342431	1292	44341933	30	30.74	3.94	TCAIM	T-cell activation inhibitor, mitochondrial	gene_position:forward Distance_to_Tss_is:3021 Intron_intron_Position_Number_is:1 Distance_to_GeneEnd: -68308
chr4	141661501	141662708	1208	141662390	28	30.74	3.63	IL15	Interleukin-15	gene_position:forward Distance_to_Tss_is:24905 Intron_intron_Position_Number_is:2 Distance_to_GeneEnd: -72486
chr6	115957171	115957683	513	115957461	14	30.74	4.5	FRK	Non-specific protein-tyrosine kinase	gene_position:reverse Distance_to_Tss_is:143559 Intron_intron_Position_Number_is:6 Distance_to_GeneEnd: -15643
chr2	40510380	40511413	1034	40510925	27	30.75	3.99	SLC8A1	Sodium/calcium exchanger 1	gene_position:reverse Distance_to_Tss_is:2096 Intron_intron_Position_Number_is:1 Distance_to_GeneEnd: -398234
chr2	40510380	40511413	1034	40510925	27	30.75	3.99	LOC101929667	uncharacterized LOC101929667	gene_position:forward Proximal_Promoter Distance_to_Tss_is:-1129 Distance_to_GeneEnd: -35002
chr21	21269982	21270912	931	21270343	21	30.75	6.42	NCAM2	cDNA FLJ54289, highly similar to Neural cell adhesion molecule 2	gene_position:forward Distance_to_Tss_is:271667 Intron_intron_Position_Number_is:1 Distance_to_GeneEnd: -270214
chr3	108218440	108219254	815	108218845	19	30.75	4.62	IFT57	Intraflagellar transport protein 57 homolog	gene_position:reverse Distance_to_Tss_is:4130 Intron_intron_Position_Number_is:3 Distance_to_GeneEnd: -57628
chr4	158646699	158647748	1050	158647363	24	30.75	5.17	RXFP1	cDNA FLJ16077 fis, clone MESAN2007440, highly similar to Relaxin receptor 1	gene_position:forward Distance_to_Tss_is:124985 Intron_intron_Position_Number_is:15 Distance_to_GeneEnd: -6673
chr7	123944094	123945681	1588	123944630	33	30.76	4.7	SPAM1	Hyaluronidase PH-20	gene_position:forward Distance_to_Tss_is:18862 Intron_intron_Position_Number_is:1 Distance_to_GeneEnd: -27316
chr1	121331278	121334204	2927	121333726	66	30.77	3.31	SRGAP2C	SLIT-ROBO Rho GTPase-activating protein 2C	gene_position:forward Distance_to_Tss_is:146311 Intron_intron_Position_Number_is:4 Distance_to_GeneEnd: -58012
chr15	62634839	62635593	755	62635429	18	30.77	4.15	TLN2	cDNA FLJ61113, highly similar to Talin-2	gene_position:forward Distance_to_Tss_is:244269 Intron_intron_Position_Number_is:2 Distance_to_GeneEnd: -209788
chr4	170234498	170235454	957	170235180	22	30.77	4.42	LINC01612	uncharacterized LOC101928223	gene_position:forward Distance_to_Tss_is:4876 Intron_intron_Position_Number_is:1 Distance_to_GeneEnd: -49221
chr4	186479003	186479757	755	186479381	18	30.77	4.15	F11-AS1	F11 antisense RNA 1	gene_position:reverse Distance_to_Tss_is:22055 Intron_intron_Position_Number_is:1 Distance_to_GeneEnd: -192905
chr8	124072121	124073605	1485	124072318	35	30.77	3.33	FER1L6	Fer-1-like protein 6	gene_position:forward Distance_to_Tss_is:220134 Intron_intron_Position_Number_is:31 Distance_to_GeneEnd: -47940
chrx	45847897	45848701	805	45848436	21	30.77	3.97	LOC401585	uncharacterized LOC401585	gene_position:reverse Distance_to_Tss_is:1575 Distance_to_GeneEnd: 177
chr13	96013839	96014821	983	96014261	22	30.78	3.64	UGGT2	UDP-glucose:glycoprotein glucosyltransferase 2	gene_position:reverse Distance_to_Tss_is:39643 Intron_intron_Position_Number_is:4 Distance_to_GeneEnd: -212259
chr21	17442581	17443218	638	17442916	16	30.78	4.15	LINC01549	long intergenic non-protein coding RNA 1549	gene_position:forward Distance_to_Tss_is:3691 Intron_intron_Position_Number_is:2 Distance_to_GeneEnd: -6604
chr3	4189166	4190417	1252	4189881	26	30.78	4.15	SUMF1	Sulfatase-modifying factor 1	gene_position:reverse Distance_to_Tss_is:278103 Intron_intron_Position_Number_is:8 Distance_to_GeneEnd: -406663
chr4	141065553	141066186	634	141065996	16	30.78	5.05	RNF150	RING finger protein 150	gene_position:reverse Distance_to_Tss_is:67922 Intron_intron_Position_Number_is:1 Distance_to_GeneEnd: -199999
chr7	103193405	103194396	992	103193846	22	30.78	4.13	DPY19L2P2	Putative C-mannosyltransferase DPY19L2P2	gene_position:reverse Distance_to_Tss_is:87061 Intron_intron_Position_Number_is:20 Distance_to_GeneEnd: -18392
chr8	122905326	122907052	1727	122906072	38	30.78	4.26	ZHX2	Zinc fingers and homeoboxes protein 2	gene_position:forward Distance_to_Tss_is:124670 Intron_intron_Position_Number_is:3 Distance_to_GeneEnd: -69184
chr9	96696884	96697613	730	96697292	18	30.78	4.46	LOC100996557	uncharacterized LOC100996557	gene_position:forward Distance_to_Tss_is:9804 Intron_intron_Position_Number_is:1 Distance_to_GeneEnd: -24247
chrx	84471253	84472376	1124	84471787	24	30.78	4.15	HDX	Highly divergent homeobox	gene_position:reverse Distance_to_Tss_is:31226 Intron_intron_Position_Number_is:2 Distance_to_GeneEnd: -153379
chr17	78213370	78214673	1304	78214211	42	30.79	4.38	BIRC5	Baculoviral IAP repeat-containing protein 5	gene_position:forward Proximal_Promoter Distance_to_Tss_is:-826 Distance_to_GeneEnd: -12265
chr2	63417761	63419165	1405	63418378	32	30.79	3.54	WDPCP	WD repeat-containing and planar cell polarity effector protein fritz homolog	gene_position:reverse Distance_to_Tss_is:170972 Intron_intron_Position_Number_is:9 Distance_to_GeneEnd: -296378
chr20	9361718	9364158	2441	9361844	58	30.79	2.85	PLCB4	1-phosphatidylinositol 4,5-bisphosphate phosphodiesterase beta-4	gene_position:forward Distance_to_Tss_is:293008 Intron_intron_Position_Number_is:6 Distance_to_GeneEnd: -119090
chr3	155135177	155135995	819	155135355	22	30.79	3.79	MME	Neprilysin	gene_position:forward Distance_to_Tss_is:55530 Intron_intron_Position_Number_is:8 Distance_to_GeneEnd: -48552
chr5	61071429	61072558	1130	61071703	26	30.79	3.33	NDUFAF2	Mimitin, mitochondrial	gene_position:forward Distance_to_Tss_is:126300 Intron_intron_Position_Number_is:1 Distance_to_GeneEnd: -81608
chr5	66057789	66058360	572	66057955	15	30.79	3.64	ERBB2IP	Protein LAP2	gene_position:forward Distance_to_Tss_is:131235 Intron_intron_Position_Number_is:21 Distance_to_GeneEnd: -23234
chr6	145836102	145836952	851	145836492	23	30.79	4.07	FBXO30	F-box only protein 30	gene_position:reverse Distance_to_Tss_is:28305 Intron_intron_Position_Number_is:1 Distance_to_GeneEnd: -37967
chr1	168016610	168017545	936	168017114	21	30.8	5.54	DCAF6	DDB1- and CUL4-associated factor 6	gene_position:forward Distance_to_Tss_is:80051 Intron_intron_Position_Number_is:10 Distance_to_GeneEnd: -59233
chr20	54034576	54035511	936	54035329	21	30.8	3.23	BCAS1	Breast carcinoma-amplified sequence 1	gene_position:reverse Distance_to_Tss_is:36189 Intron_intron_Position_Number_is:3 Distance_to_GeneEnd: -91036
chr3	132508762	132510666	1905	132509167	37	30.8	3.98	DNAJC13	DnaJ (Hsp40) homolog, subfamily C, member 13	gene_position:forward Distance_to_Tss_is:91242 Intron_intron_Position_Number_is:44 Distance_to_GeneEnd: -30270
chr9	96242006	96243561	1556	96242537	31	30.8	3.64	HSD17B3	Testosterone 17-beta-dehydrogenase 3	gene_position:reverse Distance_to_Tss_is:60146 Intron_intron_Position_Number_is:9 Distance_to_GeneEnd: -6699
chr9	121089993	121091880	1888	121090459	43	30.8	5.43	CNTRL	Centrosomal protein 110kDa	gene_position:forward Distance_to_Tss_is:15029 Intron_intron_Position_Number_is:3 Distance_to_GeneEnd: -87617
chrx	154359891	154360826	936	154360461	21	30.8	4.62	FLNA	cDNA FLJ57890, highly similar to Filamin-A	gene_position:reverse Distance_to_Tss_is:14747 Exon:exon_Position_Number_is:23 Distance_to_GeneEnd: -11359
chr13	32479120	32480016	897	32479616	21	30.81	4.42	N4BP2L2	NEDD4-binding protein 2-like 2	gene_position:reverse Distance_to_Tss_is:63582 Intron_intron_Position_Number_is:6 Distance_to_GeneEnd: -46583
chr17	81426743	81427867	1125	81427681	28	30.81	3.76	BAHCC1	BAH and coiled-coil domain-containing protein 1	gene_position:forward Distance_to_Tss_is:27022 Intron_intron_Position_Number_is:1 Distance_to_GeneEnd: -39583
chr20	59257417	59258904	1488	59258135	31	30.81	4.35	ZNF831	Zinc finger protein 831	gene_position:forward Distance_to_Tss_is:111258 3UTR_Exon:exon_Position_Number_is:6 Distance_to_GeneEnd: -1696
chr3	31861597	31862765	1169	31862032	25	30.81	4.09	OSBPL10	Oxysterol-binding protein-related protein 10	gene_position:reverse Distance_to_Tss_is:120253 Intron_intron_Position_Number_is:3 Distance_to_GeneEnd: -200772
chr2	208617844	208619030	1187	208618839	25	30.82	4.15	LOC101927960	uncharacterized LOC101927960	gene_position:forward Distance_to_Tss_is:45833 Intron_intron_Position_Number_is:1 Distance_to_GeneEnd: -206382
chr9	121892997	121894056	1060	121893398	23	30.82	4.62	TTLL11	Tubulin polyglutamylase TTLL11	gene_position:reverse Distance_to_Tss_is:200302 Intron_intron_Position_Number_is:6 Distance_to_GeneEnd: -77323
chr1	100501172	100506023	4852	100503443	148	30.83	3.42	CDC14A	cDNA FLJ57230, highly similar to Dual specificity protein phosphatase CDC14A(EC 3.1.3.48)	gene_position:forward Distance_to_Tss_is:149432 Intron_intron_Position_Number_is:15 Distance_to_GeneEnd: -19105
chr2	109599345	109600595	1251	109600099	26	30.83	4.15	SEPT10	cDNA FLJ78458, highly similar to Homo sapiens septin 10 (SEPT10), transcript variant 1, mRNA	gene_position:reverse Distance_to_Tss_is:14861 Intron_intron_Position_Number_is:1 Distance_to_GeneEnd: -56548
chr4	30977597	30978828	1232	30978642	30	30.83	4.14	PCDH7	Protocadherin-7	gene_position:forward Distance_to_Tss_is:257268 Intron_intron_Position_Number_is:3 Distance_to_GeneEnd: -169202
chr7	120503073	120504714	1642	120504483	35	30.83	3.28	KCND2	Potassium voltage-gated channel, Shal-related subfamily, member 2	gene_position:forward Distance_to_Tss_is:229405 Intron_intron_Position_Number_is:1 Distance_to_GeneEnd: -247260
chr9	127878144	127878897	754	127878553	18	30.83	4.62	AK1	Adenylate kinase isoenzyme 1	gene_position:reverse Proximal_Promoter Distance_to_Tss_is:-401 Distance_to_GeneEnd: -11664
chr1	26462466	26463386	921	26463082	21	30.84	3.64	DHDDS	Dehydrodolichyl diphosphate syntase complex subunit DHDDS	gene_position:forward Distance_to_Tss_is:30184 Intron_intron_Position_Number_is:7 Distance_to_GeneEnd: -8840
chr15	56444888	56445582	695	56445069	17	30.84	3.23	MNS1	cDNA FLJ32980 fis, clone TESTI2017832, highly similar to Homo sapiens meiosis-specific nuclear structural 1 (MNS1), mRNA	gene_position:reverse Distance_to_Tss_is:20249 Intron_intron_Position_Number_is:4 Distance_to_GeneEnd: -16157
chr2	50948290	50949826	1537	50949465	32	30.84	3.88	NRXN1	NRXN1 protein	gene_position:reverse Distance_to_Tss_is:84246 Intron_intron_Position_Number_is:2 Distance_to_GeneEnd: -1029785
chr21	29717031	29717904	874	29717452	20	30.84	4.15	GRIK1	cDNA FLJ50134, highly similar to Homo sapiens glutamate receptor, ionotropic, kainate 1 (GRIK1), transcript variant 2, mRNA	gene_position:reverse Distance_to_Tss_is:222933 Intron_intron_Position_Number_is:1 Distance_to_GeneEnd: -180098
chr7	102589946	102590979	1034	102590485	23	30.84	4.05	RASA4	cDNA FLJ59070, weakly similar to Ras GTPase-activating protein 4	gene_position:reverse Distance_to_Tss_is:26812 Intron_intron_Position_Number_is:16 Distance_to_GeneEnd: -10300
chr1	216217894	216218890	997	216218467	22	30.85	3.69	USH2A	Usherin	gene_position:reverse Distance_to_Tss_is:205502 Intron_intron_Position_Number_is:14 Distance_to_GeneEnd: -595000
chr12	8721023	8721659	637	8721447	16	30.85	4.15	RIMKLB	Beta-citrylglutamate synthase B	gene_position:forward Distance_to_Tss_is:23846 Intron_intron_Position_Number_is:2 Distance_to_GeneEnd: -62068
chr15	82683693	82684689	997	82684109	22	30.85	4.15	AP3B2	cDNA FLJ40508 fis, clone TESTI2045850, highly similar to AP-3 complex subunit beta-2	gene_position:reverse Distance_to_Tss_is:26215 Intron_intron_Position_Number_is:4 Distance_to_GeneEnd: -24412
chr17	79086606	79088296	1691	79087088	43	30.85	3.9	ENGASE	cDNA FLJ57613, highly similar to Homo sapiens endo-beta-N-acetylglucosaminidase, mRNA	gene_position:forward Distance_to_Tss_is:15112 3UTR_Exon:exon_Position_Number_is:14 Distance_to_GeneEnd: -1993
chr2	190188600	190190630	2031	190190187	40	30.85	4.27	C2orf88	Small membrane A-kinase anchor protein	gene_position:forward Distance_to_Tss_is:308973 Intron_intron_Position_Number_is:3 Distance_to_GeneEnd: -14884
chr20	9544776	9546477	1702	9545566	43	30.85	2.94	PAK7	Non-specific serine/threonine protein kinase	gene_position:reverse Distance_to_Tss_is:294263 Intron_intron_Position_Number_is:7 Distance_to_GeneEnd: -7386
chr4	38009446	38011391	1946	38010599	41	30.85	2.78	TBC1D1	TBC1D1 protein	gene_position:forward Distance_to_Tss_is:118362 Intron_intron_Position_Number_is:2 Distance_to_GeneEnd: -129729
chr6	51984748	51986718	1971	51985131	43	30.85	4.04	PKHD1	Fibrocystin	gene_position:reverse Distance_to_Tss_is:102877 Intron_intron_Position_Number_is:35 Distance_to_GeneEnd: -369401
chr6	72951659	72952495	837	72952089	21	30.85	4.96	KCNQ5	cDNA FLJ56831, highly similar to Potassium voltage-gated channel subfamily KQT member 5	gene_position:forward Distance_to_Tss_is:329816 Intron_intron_Position_Number_is:1 Distance_to_GeneEnd: -247192
chr9	127244771	127245571	801	127245340	19	30.85	5.45	GARNL3	cDNA FLJ61250, highly similar to Homo sapiens GTPase activating Rap/RanGAP domain-like 3 (GARNL3), mRNA	gene_position:forward Distance_to_Tss_is:20300 Intron_intron_Position_Number_is:2 Distance_to_GeneEnd: -148778
chr16	49561449	49562894	1446	49561844	29	30.86	4.15	ZNF423	cDNA FLJ14573 fis, clone NT2RM4000734, highly similar to Homo sapiens zinc finger protein 423 (ZNF423), mRNA	gene_position:reverse Distance_to_Tss_is:296470 Intron_intron_Position_Number_is:5 Distance_to_GeneEnd: -70845
chr17	83040959	83041832	874	83041634	25	30.86	4.08	B3GNTL1	HCG30384, isoform CRA_c	gene_position:reverse Distance_to_Tss_is:10851 Intron_intron_Position_Number_is:3 Distance_to_GeneEnd: -97168
chr2	215954317	215954896	580	215954561	15	30.86	3.69	MREG	Melanoregulin	gene_position:reverse Distance_to_Tss_is:59306 Intron_intron_Position_Number_is:2 Distance_to_GeneEnd: -11726
chr3	173494044	173495079	1036	173494546	25	30.87	3.63	NLGN1	Neuroligin-1	gene_position:forward Distance_to_Tss_is:96264 Intron_intron_Position_Number_is:1 Distance_to_GeneEnd: -792600
chr9	71906639	71907677	1039	71907135	24	30.87	3.85	ABHD17B	Alpha/beta hydrolase domain-containing protein 17B	gene_position:reverse Distance_to_Tss_is:4593 Intron_intron_Position_Number_is:1 Distance_to_GeneEnd: -44187
chr14	21048488	21049885	1398	21048869	29	30.88	3.12	NDRG2	Protein NDRG2	gene_position:reverse Distance_to_Tss_is:22384 Intron_intron_Position_Number_is:1 Distance_to_GeneEnd: -31725
chr14	47126576	47127869	1294	47127224	29	30.88	3.72	MDGA2	MAM domain-containing glycosylphosphatidylinositol anchor protein 2	gene_position:reverse Distance_to_Tss_is:548378 Intron_intron_Position_Number_is:5 Distance_to_GeneEnd: -286953
chr21	16286912	16288033	1122	16287465	24	30.88	4.15	MIR99AHG	mir-99a-let-7c cluster host gene (non-protein coding)	gene_position:forward Distance_to_Tss_is:216390 Intron_intron_Position_Number_is:4 Distance_to_GeneEnd: -322863
chr3	49029164	49030222	1059	49029360	23	30.88	3.69	IMPDH2	cDNA FLJ61601, highly similar to Inosine-5'-monophosphate dehydrogenase 2 (EC 1.1.1.205)	gene_position:reverse Promoter DownStream Of Tss Distance_to_Tss_is:470 Intron_intron_Position_Number_is:1 Distance_to_GeneEnd: -4839
chr17	18836710	18837363	654	18836916	17	30.89	4.35	LOC101929141	coiled-coil domain-containing protein 144B-like	gene_position:forward Promoter DownStream Of Tss Distance_to_Tss_is:1000 Intron_intron_Position_Number_is:1 Distance_to_GeneEnd: -21906
chr6	52419195	52420900	1706	52420229	53	30.89	4.29	EFHC1	EF-hand domain containing 1	gene_position:forward Proximal_Promoter Distance_to_Tss_is:-1001 Distance_to_GeneEnd: -76590
chr16	53805775	53806527	753	53806310	18	30.9	3.69	FTO	cDNA FLJ61116	gene_position:forward Distance_to_Tss_is:101812 Intron_intron_Position_Number_is:1 Distance_to_GeneEnd: -308692
chr18	33349759	33351280	1522	33350581	41	30.9	3.42	CCDC178	coiled-coil domain containing 178	gene_position:reverse Distance_to_Tss_is:90962 Intron_intron_Position_Number_is:7 Distance_to_GeneEnd: -412357
chr2	194399178	194400050	873	194399530	20	30.9	5.54	LOC101927406	uncharacterized LOC101927406	gene_position:forward Distance_to_Tss_is:54909 Intron_intron_Position_Number_is:4 Distance_to_GeneEnd: -20453
chr12	72029905	72030598	694	72030405	17	30.91	6.46	TPH2	Tryptophan hydroxylase 2	gene_position:forward Distance_to_Tss_is:91059 Intron_intron_Position_Number_is:9 Distance_to_GeneEnd: -2536
chr17	63996364	63998352	1989	63996547	42	30.91	3.54	PRR29-AS1	uncharacterized LOC400612	gene_position:reverse Distance_to_Tss_is:3535 Exon:exon_Position_Number_is:3 Distance_to_GeneEnd: -293
chr4	182061603	182062690	1088	182062362	25	30.91	4.66	LOC90768	uncharacterized LOC90768	gene_position:reverse Distance_to_Tss_is:26722 Intron_intron_Position_Number_is:3 Distance_to_GeneEnd: -86447
chr7	99556938	99558869	1932	99558491	39	30.91	5.46	FAM200A	Protein FAM200A	gene_position:reverse Distance_to_Tss_is:1554 Intron_intron_Position_Number_is:1 Distance_to_GeneEnd: -10632
chr7	99556938	99558869	1932	99558491	39	30.91	5.46	ZNF655	cDNA FLJ16616 fis, clone TESTI4013597, highly similar to Zinc finger protein 655	gene_position:forward Proximal_Promoter Distance_to_Tss_is:-1484 Distance_to_GeneEnd: -19515
chr8	66990842	66992352	1511	66991176	30	30.91	3.69	PPP1R42	Protein phosphatase 1 regulatory subunit 42	gene_position:reverse Distance_to_Tss_is:37709 Intron_intron_Position_Number_is:5 Distance_to_GeneEnd: -2711
chr8	70282140	70283073	934	70282566	21	30.91	4.62	NCOA2	MYST3/NCOA2 fusion protein	gene_position:reverse Distance_to_Tss_is:121687 Intron_intron_Position_Number_is:2 Distance_to_GeneEnd: -172372
chr1	173190420	173192347	1928	173191124	42	30.92	3.44	TNFSF4	Tumor necrosis factor (Ligand) superfamily, member 4 (Tax-transcriptionally activated glycoprotein 1, 34kDa), isoform CRA_a	gene_position:reverse Distance_to_Tss_is:16912 Intron_intron_Position_Number_is:1 Distance_to_GeneEnd: -6689
chr17	65931981	65934363	2383	65933052	68	30.92	2.86	CEP112	Centrosomal protein of 112 kDa	gene_position:reverse Distance_to_Tss_is:260113 Intron_intron_Position_Number_is:18 Distance_to_GeneEnd: -296441
chr2	198342859	198344158	1300	198343309	32	30.92	3.65	LOC101927619	uncharacterized LOC101927619	gene_position:reverse Distance_to_Tss_is:32238 Intron_intron_Position_Number_is:2 Distance_to_GeneEnd: -43496
chr3	34882494	34883976	1483	34883632	33	30.92	3.6	LOC101928135	uncharacterized LOC101928135	gene_position:reverse Distance_to_Tss_is:511529 Intron_intron_Position_Number_is:2 Distance_to_GeneEnd: -6699
chr2	217432143	217433789	1647	217432403	34	30.93	3.42	DIRC3	disrupted in renal carcinoma 3	gene_position:reverse Distance_to_Tss_is:324450 Intron_intron_Position_Number_is:5 Distance_to_GeneEnd: -148120
chr1	36364084	36364766	683	36364475	17	30.94	5	STK40	Serine/threonine-protein kinase 40	gene_position:reverse Distance_to_Tss_is:21843 Intron_intron_Position_Number_is:2 Distance_to_GeneEnd: -24465
chr21	26836424	26838151	1728	26837181	39	30.94	4.51	ADAMTS1	cDNA, FLJ95281, highly similar to Homo sapiens a disintegrin-like and metalloprotease (reprolysintype) with thrombospondin type 1 motif, 1 (ADAMTS1), mRNA	gene_position:reverse Distance_to_Tss_is:8985 3UTR_Exon:exon_Position_Number_is:9 Distance_to_GeneEnd: -137
chrx	31534581	31535551	971	31534778	23	30.94	3.39	DMD	Dystrophin	gene_position:reverse Distance_to_Tss_is:1805028 Intron_intron_Position_Number_is:55 Distance_to_GeneEnd: -415353
chr1	15355683	15357174	1492	15356379	36	30.95	3.96	FHAD1	KIAA1937 protein	gene_position:forward Distance_to_Tss_is:108449 Intron_intron_Position_Number_is:20 Distance_to_GeneEnd: -42588
chr14	35209315	35210110	796	35209739	21	30.95	4.33	KIAA0391	Mitochondrial ribonuclease P protein 3	gene_position:forward Distance_to_Tss_is:86994 Intron_intron_Position_Number_is:4 Distance_to_GeneEnd: -64763
chr20	32219911	32221087	1177	32220268	25	30.95	3.67	POFUT1	cDNA FLJ50232, highly similar to GDP-fucose protein O-fucosyltransferase 1 (EC 2.4.1.221)	gene_position:forward Distance_to_Tss_is:12018 Intron_intron_Position_Number_is:4 Distance_to_GeneEnd: -18753
chr3	168052368	168054101	1734	168053336	43	30.95	3.67	GOLIM4	Golgi integral membrane protein 4	gene_position:reverse Distance_to_Tss_is:43556 Intron_intron_Position_Number_is:1 Distance_to_GeneEnd: -43699
chr14	33594137	33594921	785	33594570	19	30.96	5.36	NPAS3	Neuronal PAS domain-containing protein 3	gene_position:forward Distance_to_Tss_is:659228 Intron_intron_Position_Number_is:5 Distance_to_GeneEnd: -210036
chr2	28774387	28775699	1313	28774573	27	30.96	4.15	PPP1CB	Serine/threonine-protein phosphatase PP1-beta catalytic subunit	gene_position:forward Distance_to_Tss_is:22639 Intron_intron_Position_Number_is:2 Distance_to_GeneEnd: -28553
chr20	9422635	9423705	1071	9423175	33	30.96	4.05	PLCB4	1-phosphatidylinositol 4,5-bisphosphate phosphodiesterase beta-4	gene_position:forward Distance_to_Tss_is:353925 Intron_intron_Position_Number_is:26 Distance_to_GeneEnd: -58173
chr20	14353982	14354853	872	14354455	20	30.96	6	MACROD2	O-acetyl-ADP-ribose deacetylase MACROD2	gene_position:forward Distance_to_Tss_is:358482 Intron_intron_Position_Number_is:3 Distance_to_GeneEnd: -1699215
chr3	125128507	125129378	872	125129095	20	30.96	4.62	SLC12A8	Solute carrier family 12 member 8	gene_position:reverse Distance_to_Tss_is:84258 Intron_intron_Position_Number_is:6 Distance_to_GeneEnd: -45871
chr15	82599012	82600857	1846	82600666	42	30.97	3.79	CPEB1	Cytoplasmic polyadenylation element-binding protein 1	gene_position:reverse Distance_to_Tss_is:49004 Intron_intron_Position_Number_is:2 Distance_to_GeneEnd: -55811
chr3	169087957	169088593	637	169088234	19	30.97	4.35	MECOM	Zinc finger protein Evi1	gene_position:reverse Distance_to_Tss_is:575818 Intron_intron_Position_Number_is:15 Distance_to_GeneEnd: -4458
chr7	65114210	65114961	752	65114518	18	30.97	4.15	LOC101929360	uncharacterized LOC101929360	gene_position:reverse Distance_to_Tss_is:8775 Intron_intron_Position_Number_is:1 Distance_to_GeneEnd: -3580
chr8	113281228	113284019	2792	113283189	66	30.97	2.85	CSMD3	CUB and sushi domain-containing protein 3	gene_position:reverse Distance_to_Tss_is:155785 Intron_intron_Position_Number_is:2 Distance_to_GeneEnd: -1058300
chr9	101391044	101392454	1411	101391849	31	30.97	3.31	MRPL50	39S ribosomal protein L50, mitochondrial	gene_position:reverse Distance_to_Tss_is:7593 Intron_intron_Position_Number_is:1 Distance_to_GeneEnd: -1077
chrx	112191861	112192612	752	112192317	18	30.97	6	ZCCHC16	Zinc finger CCHC domain-containing protein 16	gene_position:forward Distance_to_Tss_is:108836 Intron_intron_Position_Number_is:2 Distance_to_GeneEnd: -265384
chr1	150342077	150344839	2763	150343724	62	30.98	3.38	PRPF3	cDNA, FLJ93335, highly similar to Homo sapiens PRP3 pre-mRNA processing factor 3 homolog (yeast) (PRPF3), mRNA	gene_position:forward Distance_to_Tss_is:20598 Intron_intron_Position_Number_is:9 Distance_to_GeneEnd: -11151
chr13	77972393	77973968	1576	77973070	31	30.98	3.69	EDNRB	Endothelin receptor type B, isoform CRA_a	gene_position:reverse Distance_to_Tss_is:3136 Intron_intron_Position_Number_is:1 Distance_to_GeneEnd: -76912
chr4	67630105	67631150	1046	67630552	24	30.98	3.45	UBA6	Ubiquitin-activating enzyme E1-like 2, isoform CRA_a	gene_position:reverse Distance_to_Tss_is:71066 Intron_intron_Position_Number_is:26 Distance_to_GeneEnd: -14344
chr7	102648736	102649954	1219	102649224	35	30.98	3.35	POLR2J2	DNA-directed RNA polymerase II subunit RPB11-b1	gene_position:reverse Distance_to_Tss_is:22993 Intron_intron_Position_Number_is:4 Distance_to_GeneEnd: -11988
chr9	104845295	104846397	1103	104845914	24	30.98	4.09	ABCA1	ABCA1 protein	gene_position:reverse Distance_to_Tss_is:82951 Intron_intron_Position_Number_is:8 Distance_to_GeneEnd: -64293
chr13	75823212	75824920	1709	75823843	37	30.99	3.46	LMO7	LIM domain only protein 7	gene_position:forward Distance_to_Tss_is:202778 Intron_intron_Position_Number_is:13 Distance_to_GeneEnd: -36658
chr2	38471887	38473255	1369	38472327	28	30.99	4.13	LOC101929596	uncharacterized LOC101929596	gene_position:reverse Distance_to_Tss_is:43853 Intron_intron_Position_Number_is:3 Distance_to_GeneEnd: -13250
chr20	54159623	54160312	690	54159898	18	30.99	3.81	CYP24A1	1,25-dihydroxyvitamin D(3) 24-hydroxylase, mitochondrial	gene_position:reverse Distance_to_Tss_is:14354 Intron_intron_Position_Number_is:7 Distance_to_GeneEnd: -6174
chr6	25247785	25248904	1120	25248737	24	30.99	3.23	LOC101928663	uncharacterized LOC101928663	gene_position:reverse Distance_to_Tss_is:13754 Intron_intron_Position_Number_is:3 Distance_to_GeneEnd: -2869
chr6	110341764	110342598	835	110342221	22	30.99	4.26	METTL24	Methyltransferase-like protein 24	gene_position:reverse Distance_to_Tss_is:16508 Intron_intron_Position_Number_is:1 Distance_to_GeneEnd: -95818
chr11	16391646	16392315	670	16392070	17	31	4.46	SOX6	Transcription factor SOX-6	gene_position:reverse Distance_to_Tss_is:84742 Intron_intron_Position_Number_is:1 Distance_to_GeneEnd: -425197
chr12	81727184	81727994	811	81727442	19	31	4.62	PPFIA2	cDNA FLJ59345, highly similar to Liprin-alpha-2	gene_position:reverse Distance_to_Tss_is:32146 Intron_intron_Position_Number_is:3 Distance_to_GeneEnd: -469209
chr2	28255490	28256300	811	28255872	19	31	4.15	BRE	BRCA1-A complex subunit BRE	gene_position:forward Distance_to_Tss_is:364875 Intron_intron_Position_Number_is:11 Distance_to_GeneEnd: -83411
chr3	47150798	47151299	502	47151109	16	31	4.38	SETD2	Histone-lysine N-methyltransferase SETD2	gene_position:reverse Distance_to_Tss_is:13179 Intron_intron_Position_Number_is:1 Distance_to_GeneEnd: -134390
chr3	197259644	197260659	1016	197260172	26	31	4.89	DLG1	Disks large homolog 1	gene_position:reverse Distance_to_Tss_is:38987 Intron_intron_Position_Number_is:4 Distance_to_GeneEnd: -217078
chr4	53214062	53214562	501	53214332	15	31	4.8	SCFD2	Sec1 family domain-containing protein 2	gene_position:reverse Distance_to_Tss_is:152013 Intron_intron_Position_Number_is:4 Distance_to_GeneEnd: -341080
chr4	147965267	147966279	1013	147965854	23	31	3.98	ARHGAP10	Rho GTPase-activating protein 10	gene_position:forward Distance_to_Tss_is:233204 Intron_intron_Position_Number_is:16 Distance_to_GeneEnd: -107511
chr4	150699199	150700595	1397	150699395	28	31	3.85	LRBA	Lipopolysaccharide-responsive and beige-like anchor protein	gene_position:reverse Distance_to_Tss_is:316528 Intron_intron_Position_Number_is:36 Distance_to_GeneEnd: -434540
chr5	180694751	180695561	811	180695367	19	31	4.62	OR2AI1P	olfactory receptor, family 2, subfamily AI, member 1 pseudogene	gene_position:reverse Proximal_Promoter Distance_to_Tss_is:-988 Distance_to_GeneEnd: -1916
chr6	133381293	133382259	967	133381988	27	31	4.08	EYA4	cDNA FLJ61280, highly similar to Eyes absent homolog 4 (EC 3.1.3.48)	gene_position:forward Distance_to_Tss_is:139936 Intron_intron_Position_Number_is:2 Distance_to_GeneEnd: -150827
chrx	50755475	50756797	1323	50756339	31	31	3.49	SHROOM4	Protein Shroom4	gene_position:reverse Distance_to_Tss_is:58569 Intron_intron_Position_Number_is:1 Distance_to_GeneEnd: -163833
chr13	98510354	98511477	1124	98510695	25	31.02	3.95	STK24	cDNA FLJ60706, highly similar to Serine/threonine-protein kinase 24 (EC 2.7.11.1)	gene_position:reverse Distance_to_Tss_is:66797 Intron_intron_Position_Number_is:2 Distance_to_GeneEnd: -60155
chr4	109075627	109077003	1377	109076818	28	31.02	4.15	COL25A1	Collagen alpha-1(XXV) chain	gene_position:reverse Distance_to_Tss_is:227016 Intron_intron_Position_Number_is:3 Distance_to_GeneEnd: -264906
chr7	133817303	133818137	835	133817871	20	31.02	5.31	EXOC4	cDNA FLJ53330, highly similar to Exocyst complex component 4	gene_position:forward Distance_to_Tss_is:564236 Intron_intron_Position_Number_is:10 Distance_to_GeneEnd: -248458
chr8	48576322	48577504	1183	48577298	24	31.02	3.69	LOC101929268	uncharacterized LOC101929268	gene_position:forward Distance_to_Tss_is:24755 Intron_intron_Position_Number_is:2 Distance_to_GeneEnd: -122188
chr1	7646597	7647347	751	7646925	18	31.03	4.62	CAMTA1	Calmodulin-binding transcription activator 1	gene_position:forward Distance_to_Tss_is:861273 Intron_intron_Position_Number_is:7 Distance_to_GeneEnd: -123109
chr13	37823473	37824343	871	37824045	20	31.03	4.62	TRPC4	cDNA, FLJ92890, highly similar to Homo sapiens transient receptor potential cation channel, subfamily C, member 4 (TRPC4), mRNA	gene_position:reverse Distance_to_Tss_is:46329 Intron_intron_Position_Number_is:1 Distance_to_GeneEnd: -186837
chr13	95173242	95174488	1247	95174234	26	31.03	3.23	ABCC4	cDNA FLJ77042, highly similar to Homo sapiens ATP-binding cassette, sub-family C (CFTR/MRP), member 4, mRNA	gene_position:reverse Distance_to_Tss_is:128199 Intron_intron_Position_Number_is:12 Distance_to_GeneEnd: -153407
chr15	48472994	48473925	932	48473187	21	31.03	4.15	FBN1	cDNA FLJ61597, highly similar to Fibrillin-1	gene_position:reverse Distance_to_Tss_is:172794 Intron_intron_Position_Number_is:34 Distance_to_GeneEnd: -64688
chr6	108929234	108930165	932	108929767	21	31.03	3.69	ARMC2	armadillo repeat containing 2	gene_position:forward Distance_to_Tss_is:80818 Intron_intron_Position_Number_is:10 Distance_to_GeneEnd: -45238
chr7	129360066	129360997	932	129360582	21	31.03	4.15	AHCYL2	Putative adenosylhomocysteinase 3	gene_position:forward Distance_to_Tss_is:135052 Intron_intron_Position_Number_is:1 Distance_to_GeneEnd: -70145
chr8	51566182	51567113	932	51566752	21	31.03	4.15	PXDNL	Peroxidasin-like protein	gene_position:reverse Distance_to_Tss_is:244468 Intron_intron_Position_Number_is:3 Distance_to_GeneEnd: -246603
chr1	53860430	53861289	860	53860795	23	31.04	4.14	YIPF1	Protein YIPF1	gene_position:reverse Distance_to_Tss_is:29384 Intron_intron_Position_Number_is:9 Distance_to_GeneEnd: -8711
chr15	72183547	72184602	1056	72183735	23	31.04	4.62	GRAMD2	GRAM domain-containing protein 2	gene_position:reverse Distance_to_Tss_is:14248 Intron_intron_Position_Number_is:1 Distance_to_GeneEnd: -23741
chr17	42231454	42232509	1056	42231873	23	31.04	4.62	STAT5B	Signal transducer and activator of transcription 5B	gene_position:reverse Distance_to_Tss_is:44952 Intron_intron_Position_Number_is:2 Distance_to_GeneEnd: -32277
chr2	27400365	27402103	1739	27401549	39	31.04	3.79	PPM1G	cDNA, FLJ92810, highly similar to Homo sapiens protein phosphatase 1G (formerly 2C), magnesium-dependent, gamma isoform (PPM1G), mRNA	gene_position:reverse Distance_to_Tss_is:9318 Intron_intron_Position_Number_is:1 Distance_to_GeneEnd: -19166
chr3	173776382	173777437	1056	173776964	23	31.04	4.62	NLGN1	Neuroligin-1	gene_position:forward Distance_to_Tss_is:378602 Intron_intron_Position_Number_is:2 Distance_to_GeneEnd: -510262
chr10	104171015	104171706	692	104171461	17	31.05	6	CFAP43	Cilia- and flagella-associated protein 43	gene_position:reverse Distance_to_Tss_is:61351 Intron_intron_Position_Number_is:20 Distance_to_GeneEnd: -41127
chr2	205305854	205308019	2166	205306790	45	31.05	3.15	PARD3B	Partitioning defective 3 homolog B	gene_position:forward Distance_to_Tss_is:760061 Intron_intron_Position_Number_is:18 Distance_to_GeneEnd: -314308
chr2	214144543	214145234	692	214144939	17	31.05	4.15	SPAG16	Putative uncharacterized protein PF20	gene_position:forward Distance_to_Tss_is:860164 Intron_intron_Position_Number_is:14 Distance_to_GeneEnd: -265958
chr2	223945020	223946542	1523	223945494	36	31.05	3.31	WDFY1	WD repeat and FYVE domain containing 1, isoform CRA_a	gene_position:reverse Promoter DownStream Of Tss Distance_to_Tss_is:315 Intron_intron_Position_Number_is:1 Distance_to_GeneEnd: -69672
chr20	41596901	41597734	834	41597543	21	31.05	4.13	CHD6	cDNA FLJ59295, highly similar to Chromodomain-helicase-DNA-binding protein 6 (EC 3.6.1.-)	gene_position:reverse Distance_to_Tss_is:21593 Intron_intron_Position_Number_is:1 Distance_to_GeneEnd: -194800
chr12	28404266	28405345	1080	28404903	26	31.06	4	CCDC91	Uncharacterized protein	gene_position:forward Distance_to_Tss_is:213839 Intron_intron_Position_Number_is:8 Distance_to_GeneEnd: -145900
chr3	36387165	36388475	1311	36388181	27	31.06	4.15	STAC	cDNA FLJ54661, highly similar to SH3 and cysteine-rich domain-containing protein	gene_position:forward Distance_to_Tss_is:6560 Intron_intron_Position_Number_is:1 Distance_to_GeneEnd: -160839
chr13	77289995	77290494	500	77290194	14	31.07	5.31	MYCBP2	E3 ubiquitin-protein ligase MYCBP2	gene_position:reverse Distance_to_Tss_is:37047 Intron_intron_Position_Number_is:2 Distance_to_GeneEnd: -245338
chr3	168614282	168614802	521	168614464	15	31.07	4.58	EGFEM1P	EGF-like and EMI domain containing 1, pseudogene	gene_position:forward Distance_to_Tss_is:364760 Intron_intron_Position_Number_is:4 Distance_to_GeneEnd: -216317
chr4	165093636	165094269	634	165093829	16	31.07	3.69	TMEM192	Transmembrane protein 192	gene_position:reverse Distance_to_Tss_is:19236 Intron_intron_Position_Number_is:3 Distance_to_GeneEnd: -17558
chr5	55708671	55709304	634	55709040	16	31.07	4.62	SLC38A9	Uncharacterized protein	gene_position:reverse Distance_to_Tss_is:3664 Intron_intron_Position_Number_is:2 Distance_to_GeneEnd: -82826
chr6	26900429	26902002	1574	26901568	31	31.07	4.15	GUSBP2	glucuronidase, beta pseudogene 2	gene_position:reverse Distance_to_Tss_is:56125 Intron_intron_Position_Number_is:3 Distance_to_GeneEnd: -28942
chr7	121297218	121298106	889	121297920	22	31.07	3.72	CPED1	Cadherin-like and PC-esterase domain-containing protein 1	gene_position:forward Distance_to_Tss_is:308521 3UTR_Exon:exon_Position_Number_is:23 Distance_to_GeneEnd: -226
chr3	14948620	14950271	1652	14949097	41	31.08	4.05	FGD5-AS1	FGD5 antisense RNA 1	gene_position:reverse Proximal_Promoter Distance_to_Tss_is:-179 Distance_to_GeneEnd: -5841
chr3	14948620	14950271	1652	14949097	41	31.08	4.05	NR2C2	Nuclear receptor subfamily 2 group C member 2	gene_position:forward Promoter DownStream Of Tss Distance_to_Tss_is:1036 Intron_intron_Position_Number_is:1 Distance_to_GeneEnd: -100653
chr4	146817166	146818411	1246	146817464	26	31.08	3.23	TTC29	tetratricopeptide repeat domain 29	gene_position:reverse Distance_to_Tss_is:128716 Intron_intron_Position_Number_is:10 Distance_to_GeneEnd: -110139
chr4	152517243	152518236	994	152517939	23	31.08	3.91	FBXW7	F-box and WD40 domain protein 7	gene_position:reverse Distance_to_Tss_is:17790 Intron_intron_Position_Number_is:1 Distance_to_GeneEnd: -195985
chr4	185793242	185794090	849	185793768	20	31.08	4.5	SORBS2	cDNA FLJ32196 fis, clone PLACE6002668, highly similar to Homo sapiens sorbin and SH3 domain containing 2 (SORBS2), transcript variant 1, mRNA	gene_position:reverse Distance_to_Tss_is:163474 Intron_intron_Position_Number_is:2 Distance_to_GeneEnd: -207798
chr6	138099127	138100119	993	138099449	22	31.08	3.69	PERP	p53 apoptosis effector related to PMP-22	gene_position:reverse Distance_to_Tss_is:8396 Intron_intron_Position_Number_is:1 Distance_to_GeneEnd: -10622
chr1	25542162	25543092	931	25542842	21	31.09	4.15	LDLRAP1	Low density lipoprotein receptor adapter protein 1	gene_position:forward Proximal_Promoter Distance_to_Tss_is:-1418 Distance_to_GeneEnd: -49049
chr1	210389182	210390252	1071	210389973	26	31.09	3.17	HHAT	cDNA FLJ53989, highly similar to Protein-cysteine N-palmitoyltransferase HHAT (EC 2.3.1.-)	gene_position:forward Distance_to_Tss_is:60930 Intron_intron_Position_Number_is:4 Distance_to_GeneEnd: -287114
chr12	82886182	82886648	467	82886368	13	31.09	5.08	TMTC2	cDNA FLJ54938, weakly similar to Mus musculus transmembrane and tetratricopeptide repeat containing 1 (Tmtc1), mRNA	gene_position:forward Distance_to_Tss_is:199027 Intron_intron_Position_Number_is:2 Distance_to_GeneEnd: -248104
chr2	241508490	241509420	931	241508928	21	31.09	5.08	STK25	Serine/threonine kinase 25 (STE20 homolog, yeast), isoform CRA_a	gene_position:reverse Promoter DownStream Of Tss Distance_to_Tss_is:1082 Intron_intron_Position_Number_is:1 Distance_to_GeneEnd: -13783
chr6	39676668	39677244	577	39676849	15	31.09	4.15	KIF6	Kinesin-like protein KIF6	gene_position:reverse Distance_to_Tss_is:48737 Intron_intron_Position_Number_is:3 Distance_to_GeneEnd: -341568
chr6	154819131	154823330	4200	154822819	110	31.09	3.65	SCAF8	Protein SCAF8	gene_position:forward Distance_to_Tss_is:85753 Intron_intron_Position_Number_is:16 Distance_to_GeneEnd: -15113
chr7	88889965	88891383	1419	88890368	29	31.09	4.55	ZNF804B	Zinc finger protein 804B	gene_position:forward Distance_to_Tss_is:130526 Intron_intron_Position_Number_is:1 Distance_to_GeneEnd: -447067
chr7	105108016	105109698	1683	105108510	36	31.09	3.66	KMT2E	Histone-lysine N-methyltransferase 2E	gene_position:forward Distance_to_Tss_is:93826 Intron_intron_Position_Number_is:22 Distance_to_GeneEnd: -6069
chrx	105314445	105315375	931	105315190	21	31.09	3.69	IL1RAPL2	X-linked interleukin-1 receptor accessory protein-like 2	gene_position:forward Distance_to_Tss_is:748130 Intron_intron_Position_Number_is:5 Distance_to_GeneEnd: -453384
chr2	62199271	62200808	1538	62199949	34	31.1	2.8	B3GNT2	N-acetyllactosaminide beta-1,3-N-acetylglucosaminyltransferase 2	gene_position:forward Distance_to_Tss_is:3144 Intron_intron_Position_Number_is:1 Distance_to_GeneEnd: -25460
chr2	194359958	194361012	1055	194360848	23	31.1	3.23	LOC101927406	uncharacterized LOC101927406	gene_position:forward Distance_to_Tss_is:15689 Intron_intron_Position_Number_is:1 Distance_to_GeneEnd: -59673
chr3	172756006	172757158	1153	172756726	25	31.1	4.05	ECT2	Protein ECT2	gene_position:forward Distance_to_Tss_is:5355 Intron_intron_Position_Number_is:4 Distance_to_GeneEnd: -73259
chr4	139174891	139176103	1213	139175289	27	31.1	3.85	ELF2	cDNA, FLJ79354, highly similar to ETS-related transcription factor Elf-2	gene_position:reverse Distance_to_Tss_is:2327 Intron_intron_Position_Number_is:1 Distance_to_GeneEnd: -117034
chr4	182258429	182259052	624	182258856	17	31.1	5	TENM3	Teneurin-3	gene_position:forward Distance_to_Tss_is:113726 Intron_intron_Position_Number_is:1 Distance_to_GeneEnd: -544595
chr5	78049487	78050471	985	78049765	23	31.1	3.88	AP3B1	AP-3 complex subunit beta	gene_position:reverse Distance_to_Tss_is:245268 Intron_intron_Position_Number_is:22 Distance_to_GeneEnd: -47161
chr1	49974121	49975922	1802	49974860	50	31.11	4.02	AGBL4	ATP/GTP binding protein-like 4	gene_position:reverse Distance_to_Tss_is:49833 Intron_intron_Position_Number_is:1 Distance_to_GeneEnd: -1441266
chr14	51094524	51095534	1011	51095136	23	31.11	3.98	TRIM9	E3 ubiquitin-protein ligase TRIM9	gene_position:reverse Promoter DownStream Of Tss Distance_to_Tss_is:1180 Exon:exon_Position_Number_is:1 Distance_to_GeneEnd: -119263
chr2	141898892	141900201	1310	141899198	27	31.11	3.69	LRP1B	Low-density lipoprotein receptor-related protein 1B	gene_position:reverse Distance_to_Tss_is:232809 Intron_intron_Position_Number_is:1 Distance_to_GeneEnd: -1667465
chr4	161952113	161952952	840	161952353	21	31.11	4.17	FSTL5	Putative uncharacterized protein DKFZp566D234	gene_position:reverse Distance_to_Tss_is:211921 Intron_intron_Position_Number_is:3 Distance_to_GeneEnd: -568221
chr7	104677416	104678790	1375	104678463	28	31.11	4.62	LHFPL3	Lipoma HMGIC fusion partner-like 3 protein	gene_position:forward Distance_to_Tss_is:348760 Intron_intron_Position_Number_is:1 Distance_to_GeneEnd: -231142
chr1	54559252	54560942	1691	54559800	35	31.12	3.39	ACOT11	Acyl-coenzyme A thioesterase 11	gene_position:forward Distance_to_Tss_is:11118 Intron_intron_Position_Number_is:1 Distance_to_GeneEnd: -75492
chr17	57889528	57890335	808	57889895	22	31.12	4.51	CUEDC1	CUE domain containing 1	gene_position:reverse Distance_to_Tss_is:65795 Intron_intron_Position_Number_is:1 Distance_to_GeneEnd: -28285
chr3	168662370	168663277	908	168662828	21	31.12	3.6	EGFEM1P	EGF-like and EMI domain containing 1, pseudogene	gene_position:forward Distance_to_Tss_is:412848 Intron_intron_Position_Number_is:5 Distance_to_GeneEnd: -168229
chr5	170633826	170634346	521	170634059	14	31.12	4.62	KCNIP1	Kv channel-interacting protein 1	gene_position:forward Distance_to_Tss_is:280339 Intron_intron_Position_Number_is:1 Distance_to_GeneEnd: -102806
chr6	116463153	116465522	2370	116465023	49	31.12	3.49	FAM26F	Protein FAM26F	gene_position:forward Distance_to_Tss_is:1783 Intron_intron_Position_Number_is:2 Distance_to_GeneEnd: -618
chr6	148452018	148452538	521	148452370	14	31.12	5.54	SASH1	SAM and SH3 domain-containing protein 1	gene_position:forward Distance_to_Tss_is:239904 Intron_intron_Position_Number_is:5 Distance_to_GeneEnd: -100031
chr7	95350204	95350724	521	95350530	14	31.12	4.62	LOC100533722	HERV-FRD provirus ancestral Env polyprotein pseudogene	gene_position:forward Promoter DownStream Of Tss Distance_to_Tss_is:40 Exon:exon_Position_Number_is:1 Distance_to_GeneEnd: -1563
chr2	212371546	212372726	1181	212372263	25	31.13	4.62	ERBB4	Receptor tyrosine-protein kinase erbB-4	gene_position:reverse Distance_to_Tss_is:167609 Intron_intron_Position_Number_is:1 Distance_to_GeneEnd: -995829
chr20	20615878	20616869	992	20616071	22	31.13	3.23	RALGAPA2	Ral GTPase-activating protein subunit alpha-2	gene_position:reverse Distance_to_Tss_is:96760 Intron_intron_Position_Number_is:13 Distance_to_GeneEnd: -226320
chr6	152191322	152192313	992	152191629	22	31.13	3.23	SYNE1	cDNA FLJ16153 fis, clone BRAMY3000210, highly similar to Nesprin-1	gene_position:reverse Distance_to_Tss_is:446077 Intron_intron_Position_Number_is:127 Distance_to_GeneEnd: -69638
chr3	47982412	47983736	1325	47983407	32	31.14	3.36	MAP4	Microtubule-associated protein 4, isoform CRA_b	gene_position:reverse Distance_to_Tss_is:106867 Intron_intron_Position_Number_is:2 Distance_to_GeneEnd: -131722
chr4	26326003	26327127	1125	26326604	30	31.14	3.45	RBPJ	Recombining binding protein suppressor of hairless (Drosophila), isoform CRA_a	gene_position:forward Distance_to_Tss_is:162509 Intron_intron_Position_Number_is:1 Distance_to_GeneEnd: -108920
chr4	38501053	38502362	1310	38501375	31	31.14	3.85	LINC01258	long intergenic non-protein coding RNA 1258	gene_position:reverse Distance_to_Tss_is:22127 Intron_intron_Position_Number_is:1 Distance_to_GeneEnd: -80391
chr5	37829014	37830620	1607	37830192	38	31.14	3.62	GDNF	Glial cell line-derived neurotrophic factor	gene_position:reverse Distance_to_Tss_is:10666 Intron_intron_Position_Number_is:2 Distance_to_GeneEnd: -16337
chr1	63510794	63512328	1535	63511683	45	31.15	3.07	ITGB3BP	Integrin beta 3 binding protein (Beta3-endonexin), isoform CRA_a	gene_position:reverse Distance_to_Tss_is:12705 Intron_intron_Position_Number_is:1 Distance_to_GeneEnd: -70024
chr11	9705477	9706593	1117	9706142	24	31.15	3.69	SWAP70	cDNA FLJ39540 fis, clone PUAEN2008314, highly similar to Switch-associated protein 70	gene_position:forward Distance_to_Tss_is:41400 Intron_intron_Position_Number_is:2 Distance_to_GeneEnd: -47480
chr13	102172481	102174014	1534	102173662	31	31.15	3.15	FGF14	Fibroblast growth factor 14	gene_position:reverse Distance_to_Tss_is:229293 Intron_intron_Position_Number_is:1 Distance_to_GeneEnd: -451626
chr17	52044928	52045857	930	52045661	21	31.15	4.62	CA10	Carbonic anhydrase-related protein 10	gene_position:reverse Distance_to_Tss_is:115089 Intron_intron_Position_Number_is:3 Distance_to_GeneEnd: -414615
chr2	214179014	214179882	869	214179431	20	31.15	4.62	SPAG16	Putative uncharacterized protein PF20	gene_position:forward Distance_to_Tss_is:894635 Intron_intron_Position_Number_is:15 Distance_to_GeneEnd: -231487
chr3	157669332	157670414	1083	157669772	29	31.15	3.82	PQLC2L	PQ loop repeat containing 2-like	gene_position:forward Distance_to_Tss_is:125988 Intron_intron_Position_Number_is:3 Distance_to_GeneEnd: -8410
chr6	150730603	150731982	1380	150731471	29	31.15	3.54	PLEKHG1	cDNA FLJ31738 fis, clone NT2RI2007096, highly similar to Pleckstrin homology domain-containing family G member 1	gene_position:forward Distance_to_Tss_is:130740 Intron_intron_Position_Number_is:2 Distance_to_GeneEnd: -113060
chr6	157322251	157323833	1583	157322488	35	31.15	3.57	TMEM242	Transmembrane protein 242	gene_position:reverse Distance_to_Tss_is:1970 Intron_intron_Position_Number_is:2 Distance_to_GeneEnd: -33229
chr7	102489115	102490286	1172	102489496	28	31.15	5.51	RASA4B	cDNA FLJ50902, moderately similar to Ras GTPase-activating protein 4	gene_position:reverse Distance_to_Tss_is:28662 Intron_intron_Position_Number_is:16 Distance_to_GeneEnd: -5976
chr7	131071793	131073197	1405	131072828	29	31.15	4.05	LINC-PINT	long intergenic non-protein coding RNA, p53 induced transcript	gene_position:reverse Distance_to_Tss_is:37010 Intron_intron_Position_Number_is:1 Distance_to_GeneEnd: -127633
chr1	16213914	16214966	1053	16214450	26	31.16	5.08	ARHGEF19	cDNA FLJ60716, highly similar to Homo sapiens Rho guanine nucleotide exchange factor (GEF) 19 (ARHGEF19), mRNA	gene_position:reverse Proximal_Promoter Distance_to_Tss_is:-1305 Distance_to_GeneEnd: -15810
chr1	109168242	109169289	1048	109168797	25	31.16	3.69	KIAA1324	UPF0577 protein KIAA1324	gene_position:forward Distance_to_Tss_is:54279 Intron_intron_Position_Number_is:2 Distance_to_GeneEnd: -38539
chr15	50354376	50355684	1309	50354750	27	31.16	3.69	GABPB1	GA-binding protein subunit beta-1	gene_position:reverse Promoter DownStream Of Tss Distance_to_Tss_is:1032 Intron_intron_Position_Number_is:1 Distance_to_GeneEnd: -77184
chr15	50354376	50355684	1309	50354750	27	31.16	3.69	GABPB1-AS1	GABPB1 antisense RNA 1	gene_position:forward Promoter DownStream Of Tss Distance_to_Tss_is:202 Exon:exon_Position_Number_is:1 Distance_to_GeneEnd: -3936
chr12	65844024	65845197	1174	65844525	31	31.17	3.79	HMGA2	High mobility group protein HMGI-C	gene_position:forward Distance_to_Tss_is:19564 Intron_intron_Position_Number_is:3 Distance_to_GeneEnd: -122267
chrx	71401919	71403691	1773	71402758	34	31.17	4.62	TAF1	Transcription initiation factor TFIID subunit 1	gene_position:forward Distance_to_Tss_is:35680 Intron_intron_Position_Number_is:25 Distance_to_GeneEnd: -64086
chr19	44500044	44501287	1244	44500523	26	31.18	3.69	ZNF180	Zinc finger protein 180	gene_position:reverse Promoter DownStream Of Tss Distance_to_Tss_is:479 Intron_intron_Position_Number_is:1 Distance_to_GeneEnd: -25616
chr2	23848141	23849573	1433	23848391	34	31.18	4.1	ATAD2B	ATPase family AAA domain-containing protein 2B	gene_position:reverse Distance_to_Tss_is:78967 Intron_intron_Position_Number_is:14 Distance_to_GeneEnd: -157565
chr4	145794937	145796116	1180	145795689	25	31.18	4.15	ZNF827	cDNA FLJ31930 fis, clone NT2RP7006162, weakly similar to ZINC FINGER PROTEIN MFG-3	gene_position:reverse Distance_to_Tss_is:143518 Intron_intron_Position_Number_is:8 Distance_to_GeneEnd: -34215
chr5	172004678	172005755	1078	172004917	26	31.18	4	FBXW11	cDNA FLJ54601, highly similar to F-box/WD repeat protein 11	gene_position:reverse Distance_to_Tss_is:2195 Intron_intron_Position_Number_is:1 Distance_to_GeneEnd: -143126
chr5	180287063	180288012	950	180287697	22	31.18	4.42	MAPK9	Mitogen-activated protein kinase 9 isoform JNK2 alpha 4	gene_position:reverse Distance_to_Tss_is:5008 Intron_intron_Position_Number_is:1 Distance_to_GeneEnd: -53469
chr6	100443187	100443990	804	100443598	20	31.18	4.27	SIM1	Single-minded homolog 1	gene_position:reverse Distance_to_Tss_is:21742 Intron_intron_Position_Number_is:9 Distance_to_GeneEnd: -58172
chr7	114426026	114427026	1001	114426623	23	31.18	3.51	FOXP2	Forkhead box P2, isoform CRA_f	gene_position:forward Distance_to_Tss_is:339699 Intron_intron_Position_Number_is:3 Distance_to_GeneEnd: -267735
chr18	351097	351786	690	351262	17	31.19	4.62	COLEC12	Collectin-12	gene_position:reverse Distance_to_Tss_is:149632 Intron_intron_Position_Number_is:3 Distance_to_GeneEnd: -31742
chr2	208648679	208649486	808	208649145	19	31.19	4.15	LOC101927960	uncharacterized LOC101927960	gene_position:forward Distance_to_Tss_is:76668 Intron_intron_Position_Number_is:1 Distance_to_GeneEnd: -175547
chr2	212300834	212303273	2440	212301223	52	31.19	3.62	ERBB4	Receptor tyrosine-protein kinase erbB-4	gene_position:reverse Distance_to_Tss_is:238321 Intron_intron_Position_Number_is:1 Distance_to_GeneEnd: -925117
chr21	38535363	38536702	1340	38536294	31	31.19	3.54	ERG	Transcriptional regulator ERG	gene_position:reverse Distance_to_Tss_is:126331 Intron_intron_Position_Number_is:3 Distance_to_GeneEnd: -168102
chr8	99502008	99502998	991	99502766	22	31.19	4.15	VPS13B	Vacuolar protein sorting-associated protein 13B	gene_position:forward Distance_to_Tss_is:490829 Intron_intron_Position_Number_is:26 Distance_to_GeneEnd: -376211
chr9	122261018	122261842	825	122261647	20	31.19	4.39	RBM18	Probable RNA-binding protein 18	gene_position:reverse Distance_to_Tss_is:3846 Intron_intron_Position_Number_is:2 Distance_to_GeneEnd: -21463
chr2	52372221	52372890	670	52372508	18	31.2	4.13	LOC730100	uncharacterized LOC730100	gene_position:forward Distance_to_Tss_is:1339620 Intron_intron_Position_Number_is:10 Distance_to_GeneEnd: -35696
chr3	37359504	37360592	1089	37360047	24	31.2	4.05	GOLGA4	Centrosome-related protein F46	gene_position:forward Distance_to_Tss_is:116313 Intron_intron_Position_Number_is:22 Distance_to_GeneEnd: -7375
chr6	56223163	56223938	776	56223752	23	31.2	4.42	COL21A1	cDNA FLJ39125 fis, clone NTONG2007034, highly similar to Homo sapiens collagen, type XXI, alpha 1 (COL21A1), mRNA	gene_position:reverse Distance_to_Tss_is:24583 Intron_intron_Position_Number_is:1 Distance_to_GeneEnd: -166573
chr7	90937049	90938466	1418	90937441	30	31.2	4.17	CDK14	cDNA FLJ59558, highly similar to Serine/threonine-protein kinase PFTAIRE-1 (EC 2.7.11.22)	gene_position:forward Distance_to_Tss_is:340687 Intron_intron_Position_Number_is:8 Distance_to_GeneEnd: -273541
chr1	7045241	7046505	1265	7046017	27	31.21	4.02	CAMTA1	Calmodulin-binding transcription activator 1	gene_position:forward Distance_to_Tss_is:259917 Intron_intron_Position_Number_is:3 Distance_to_GeneEnd: -724465
chr9	37134522	37135829	1308	37135573	27	31.21	4.15	ZCCHC7	cDNA FLJ57248, highly similar to Zinc finger CCHC domain-containing protein 7	gene_position:forward Distance_to_Tss_is:14358 Intron_intron_Position_Number_is:2 Distance_to_GeneEnd: -223627
chr1	9541786	9543670	1885	9542674	49	31.23	3.4	SLC25A33	Solute carrier family 25 member 33	gene_position:forward Distance_to_Tss_is:2317 Intron_intron_Position_Number_is:1 Distance_to_GeneEnd: -40987
chr2	39701796	39702785	990	39702410	25	31.23	3.88	TMEM178A	Transmembrane protein 178A	gene_position:forward Distance_to_Tss_is:36298 Intron_intron_Position_Number_is:1 Distance_to_GeneEnd: -16167
chr2	95968264	95968980	717	95968557	18	31.23	4.87	ANKRD36C	Ankyrin repeat domain-containing protein 36C	gene_position:reverse Distance_to_Tss_is:24056 Intron_intron_Position_Number_is:6 Distance_to_GeneEnd: -117717
chr2	199932376	199933931	1556	199933419	40	31.23	2.96	TYW5	Uncharacterized protein	gene_position:reverse Distance_to_Tss_is:23360 3UTR_Exon:exon_Position_Number_is:8 Distance_to_GeneEnd: -3465
chr2	229552241	229552988	748	229552683	18	31.23	5.54	DNER	cDNA FLJ76207, highly similar to Homo sapiens delta-notch-like EGF repeat-containing transmembrane (DNER), mRNA	gene_position:reverse Distance_to_Tss_is:162329 Intron_intron_Position_Number_is:4 Distance_to_GeneEnd: -194612
chr9	126336543	126337755	1213	126336872	26	31.23	4.5	MVB12B	Multivesicular body subunit 12B	gene_position:forward Distance_to_Tss_is:9699 Intron_intron_Position_Number_is:1 Distance_to_GeneEnd: -170498
chrx	70316855	70317602	748	70317179	18	31.23	4.62	KIF4A	cDNA FLJ14204 fis, clone NT2RP3003138, highly similar to Chromosome-associated kinesin KIF4A	gene_position:forward Distance_to_Tss_is:26826 Intron_intron_Position_Number_is:7 Distance_to_GeneEnd: -104069
chr12	27299514	27300920	1407	27300211	32	31.24	3.17	STK38L	Serine/threonine kinase 38 like, isoform CRA_b	gene_position:forward Distance_to_Tss_is:55369 Intron_intron_Position_Number_is:2 Distance_to_GeneEnd: -26445
chr3	29292490	29293421	932	29293131	25	31.24	4.01	RBMS3	RNA-binding motif, single-stranded-interacting protein 3	gene_position:forward Distance_to_Tss_is:11630 Intron_intron_Position_Number_is:1 Distance_to_GeneEnd: -717901
chr4	25185005	25185799	795	25185323	19	31.24	5.45	SEPSECS-AS1	SEPSECS antisense RNA 1 (head to head)	gene_position:forward Distance_to_Tss_is:24333 Intron_intron_Position_Number_is:1 Distance_to_GeneEnd: -13501
chr2	200925766	200927119	1354	200926739	29	31.25	3.48	ORC2	Origin recognition complex, subunit 2-like (Yeast), isoform CRA_a	gene_position:reverse Distance_to_Tss_is:37935 Intron_intron_Position_Number_is:13 Distance_to_GeneEnd: -15595
chr3	155797017	155799084	2068	155798115	42	31.25	3.1	C3orf33	Protein C3orf33	gene_position:reverse Distance_to_Tss_is:9270 Intron_intron_Position_Number_is:2 Distance_to_GeneEnd: -34400
chr6	111874172	111875604	1433	111875214	35	31.25	3.24	FYN	Non-specific protein-tyrosine kinase	gene_position:reverse Proximal_Promoter Distance_to_Tss_is:-720 Distance_to_GeneEnd: -213840
chr6	111874172	111875604	1433	111875214	35	31.25	3.24	LOC102724646	uncharacterized LOC102724646	gene_position:forward Promoter DownStream Of Tss Distance_to_Tss_is:547 Intron_intron_Position_Number_is:1 Distance_to_GeneEnd: -2356
chr15	33705823	33706511	689	33706064	17	31.26	4.62	RYR3	Ryanodine receptor 3	gene_position:forward Distance_to_Tss_is:394847 Intron_intron_Position_Number_is:42 Distance_to_GeneEnd: -160279
chr2	163725633	163726097	465	163725851	13	31.26	4.15	FIGN	Fidgetin	gene_position:reverse Distance_to_Tss_is:10475 Intron_intron_Position_Number_is:1 Distance_to_GeneEnd: -120696
chr2	205550748	205552415	1668	205552219	34	31.26	3.48	PARD3B	Partitioning defective 3 homolog B	gene_position:forward Distance_to_Tss_is:1004955 Intron_intron_Position_Number_is:20 Distance_to_GeneEnd: -69414
chr4	52093341	52094029	689	52093579	17	31.26	3.69	SPATA18	Mitochondria-eating protein	gene_position:forward Distance_to_Tss_is:41929 Intron_intron_Position_Number_is:7 Distance_to_GeneEnd: -3954
chr4	139388623	139390907	2285	139390170	49	31.26	3.28	NAA15	N-alpha-acetyltransferase 15, NatA auxiliary subunit	gene_position:forward Distance_to_Tss_is:87101 3UTR_Exon:exon_Position_Number_is:20 Distance_to_GeneEnd: -2158
chr7	137287095	137287783	689	137287283	17	31.26	4.62	PTN	Pleiotrophin (Heparin binding growth factor 8, neurite growth-promoting factor 1), isoform CRA_a	gene_position:reverse Distance_to_Tss_is:56765 Intron_intron_Position_Number_is:1 Distance_to_GeneEnd: -59754
chr13	92479539	92480405	867	92479876	20	31.27	5.08	GPC5	Glypican-5	gene_position:forward Distance_to_Tss_is:1080858 Intron_intron_Position_Number_is:7 Distance_to_GeneEnd: -387698
chr16	75456751	75458577	1827	75457443	35	31.27	3.67	TMEM170A	Transmembrane protein 170A	gene_position:reverse Distance_to_Tss_is:7932 Intron_intron_Position_Number_is:1 Distance_to_GeneEnd: -9817
chr2	73482451	73484277	1827	73483922	35	31.27	3.67	ALMS1	Alstrom syndrome protein 1	gene_position:forward Distance_to_Tss_is:96693 Intron_intron_Position_Number_is:9 Distance_to_GeneEnd: -127468
chr4	67498745	67500939	2195	67499145	47	31.27	3.41	CENPC	Centromere protein C	gene_position:reverse Distance_to_Tss_is:46793 Intron_intron_Position_Number_is:12 Distance_to_GeneEnd: -26474
chr4	158563933	158564929	997	158564253	25	31.27	3.52	RXFP1	cDNA FLJ16077 fis, clone MESAN2007440, highly similar to Relaxin receptor 1	gene_position:forward Distance_to_Tss_is:42219 Intron_intron_Position_Number_is:1 Distance_to_GeneEnd: -89439
chr6	74611846	74613127	1282	74612952	30	31.27	3.94	LOC101928516	uncharacterized LOC101928516	gene_position:forward Distance_to_Tss_is:542395 Intron_intron_Position_Number_is:2 Distance_to_GeneEnd: -78881
chr9	87776835	87777701	867	87777546	20	31.27	3.69	CTSL3P	Putative inactive cathepsin L-like protein CTSL3P	gene_position:forward Distance_to_Tss_is:3920 Intron_intron_Position_Number_is:3 Distance_to_GeneEnd: -10049
chrx	63748415	63749338	924	63748821	22	31.27	3.88	ARHGEF9	Rho guanine nucleotide exchange factor 9	gene_position:reverse Distance_to_Tss_is:37131 Intron_intron_Position_Number_is:1 Distance_to_GeneEnd: -113448
chr1	2678011	2680724	2714	2678662	74	31.28	3.49	TTC34	tetratricopeptide repeat domain 34	gene_position:reverse Distance_to_Tss_is:111654 Intron_intron_Position_Number_is:4 Distance_to_GeneEnd: -36643
chr12	31595155	31595930	776	31595700	20	31.28	3.72	DENND5B-AS1	DENND5B antisense RNA 1	gene_position:forward Distance_to_Tss_is:5232 Intron_intron_Position_Number_is:1 Distance_to_GeneEnd: -20196
chr17	81891303	81892276	974	81891713	25	31.28	4.2	ALYREF	THO complex subunit 4	gene_position:reverse Promoter DownStream Of Tss Distance_to_Tss_is:283 Intron_intron_Position_Number_is:1 Distance_to_GeneEnd: -3468
chr17	81891303	81892276	974	81891713	25	31.28	4.2	ANAPC11	APC11 anaphase promoting complex subunit 11 homolog (Yeast), isoform CRA_a	gene_position:forward Promoter DownStream Of Tss Distance_to_Tss_is:513 Intron_intron_Position_Number_is:1 Distance_to_GeneEnd: -9230
chr20	34110350	34112227	1878	34110969	44	31.28	3.87	EIF2S2	Eukaryotic translation initiation factor 2 beta	gene_position:reverse Distance_to_Tss_is:1929 Intron_intron_Position_Number_is:1 Distance_to_GeneEnd: -22041
chr3	129446207	129447384	1178	129446596	25	31.28	4.15	IFT122	cDNA FLJ12938 fis, clone NT2RP2005022, highly similar to Intraflagellar transport 122 homolog	gene_position:forward Distance_to_Tss_is:6171 Intron_intron_Position_Number_is:1 Distance_to_GeneEnd: -74300
chr3	131734569	131736005	1437	131735514	29	31.28	3.69	CPNE4	Copine-4	gene_position:reverse Distance_to_Tss_is:305037 Intron_intron_Position_Number_is:3 Distance_to_GeneEnd: -201009
chr4	153258668	153259696	1029	153259265	25	31.28	4.84	TRIM2	Tripartite motif-containing protein 2	gene_position:forward Distance_to_Tss_is:105550 Intron_intron_Position_Number_is:1 Distance_to_GeneEnd: -80654
chr5	14288984	14289880	897	14289466	23	31.28	3.94	TRIO	cDNA FLJ57816, highly similar to Triple functional domain protein	gene_position:forward Distance_to_Tss_is:145264 Intron_intron_Position_Number_is:4 Distance_to_GeneEnd: -220365
chr1	161885730	161886509	780	161886337	19	31.29	3.57	ATF6	cDNA FLJ75428, highly similar to Homo sapiens activating transcription factor 6 (ATF6), mRNA	gene_position:forward Distance_to_Tss_is:119486 Intron_intron_Position_Number_is:14 Distance_to_GeneEnd: -78340
chr2	181474925	181475443	519	181475113	14	31.29	6	ITGA4	Integrin a4-subunit	gene_position:forward Distance_to_Tss_is:18033 Intron_intron_Position_Number_is:2 Distance_to_GeneEnd: -62822
chr6	20478193	20479191	999	20478750	23	31.29	3.51	E2F3	Transcription factor E2F3	gene_position:forward Distance_to_Tss_is:76287 Intron_intron_Position_Number_is:1 Distance_to_GeneEnd: -15521
chr7	141015015	141016627	1613	141015407	36	31.29	3.52	MRPS33	Mitochondrial ribosomal protein S33	gene_position:reverse Proximal_Promoter Distance_to_Tss_is:-34 Distance_to_GeneEnd: -8854
chr6	69155149	69157020	1872	69155905	49	31.3	2.76	ADGRB3	cDNA FLJ75576, highly similar to Homo sapiens brain-specific angiogenesis inhibitor 3 (BAI3), mRNA	gene_position:forward Distance_to_Tss_is:519831 Intron_intron_Position_Number_is:16 Distance_to_GeneEnd: -234362
chr2	58916277	58917241	965	58917044	22	31.31	4.95	LINC01122	long intergenic non-protein coding RNA 1122	gene_position:forward Distance_to_Tss_is:395524 Intron_intron_Position_Number_is:4 Distance_to_GeneEnd: -147489
chr5	171026422	171028362	1941	171027175	38	31.31	4.39	RANBP17	cDNA FLJ55390, highly similar to Ran-binding protein 17	gene_position:forward Distance_to_Tss_is:164530 Intron_intron_Position_Number_is:14 Distance_to_GeneEnd: -273593
chr1	57763503	57764402	900	57763824	22	31.32	3.36	DAB1	Disabled homolog 1	gene_position:reverse Distance_to_Tss_is:487036 Intron_intron_Position_Number_is:2 Distance_to_GeneEnd: -765597
chr10	67520355	67521405	1051	67520973	23	31.32	3.69	CTNNA3	cDNA FLJ78082, highly similar to Homo sapiens alphaT-catenin (CTNNA3) mRNA	gene_position:reverse Distance_to_Tss_is:175822 Intron_intron_Position_Number_is:6 Distance_to_GeneEnd: -1607837
chr13	34469756	34470806	1051	34470427	23	31.32	3.69	LINC00457	long intergenic non-protein coding RNA 457	gene_position:reverse Distance_to_Tss_is:170929 Intron_intron_Position_Number_is:2 Distance_to_GeneEnd: -34306
chr2	86101387	86102876	1490	86102562	31	31.32	3.51	POLR1A	DNA-directed RNA polymerase I subunit RPA1	gene_position:reverse Distance_to_Tss_is:4768 Intron_intron_Position_Number_is:1 Distance_to_GeneEnd: -75059
chr7	75362562	75363135	574	75362901	15	31.32	5.54	STAG3L1	Putative STAG3-like protein 1	gene_position:forward Distance_to_Tss_is:3362 Intron_intron_Position_Number_is:4 Distance_to_GeneEnd: -5247
chr17	64017394	64018133	740	64017876	24	31.33	3.68	ICAM2	cDNA FLJ76426, highly similar to Homo sapiens intercellular adhesion molecule 2 (ICAM2), mRNA	gene_position:reverse Distance_to_Tss_is:3240 Intron_intron_Position_Number_is:1 Distance_to_GeneEnd: -14799
chr6	17105180	17106698	1519	17105433	35	31.33	3.05	LOC101928463	uncharacterized LOC101928463	gene_position:reverse Distance_to_Tss_is:2457 Intron_intron_Position_Number_is:1 Distance_to_GeneEnd: -12384
chr6	17105180	17106698	1519	17105433	35	31.33	3.05	STMND1	Stathmin domain-containing protein 1	gene_position:forward Distance_to_Tss_is:2922 Intron_intron_Position_Number_is:1 Distance_to_GeneEnd: -26192
chr8	124584196	124584666	471	124584428	16	31.33	4.83	MTSS1	MTSS1 protein	gene_position:reverse Distance_to_Tss_is:144311 Intron_intron_Position_Number_is:6 Distance_to_GeneEnd: -33426
chrx	32133786	32134712	927	32134394	21	31.33	4.15	DMD	Dystrophin	gene_position:reverse Distance_to_Tss_is:1205823 Intron_intron_Position_Number_is:44 Distance_to_GeneEnd: -1014558
chr12	66253898	66256147	2250	66254505	50	31.34	3.6	IRAK3	cDNA, FLJ94700, highly similar to Homo sapiens interleukin-1 receptor-associated kinase 3 (IRAK3), mRNA	gene_position:forward Distance_to_Tss_is:64700 3UTR_Exon:exon_Position_Number_is:11 Distance_to_GeneEnd: -724
chr14	19296346	19298441	2096	19296632	59	31.34	3.28	DUXAP10	double homeobox A pseudogene 10	gene_position:reverse Proximal_Promoter Distance_to_Tss_is:-376 Distance_to_GeneEnd: -2643
chr2	192028850	192029584	735	192029036	18	31.34	5	TMEFF2	cDNA, FLJ96422, highly similar to Homo sapiens transmembrane protein with EGF-like and two follistatin-like domains 2 (TMEFF2), mRNA	gene_position:reverse Distance_to_Tss_is:166069 Intron_intron_Position_Number_is:5 Distance_to_GeneEnd: -79804
chr6	65588905	65592472	3568	65589527	103	31.34	3.11	EYS	Protein eyes shut homolog	gene_position:reverse Distance_to_Tss_is:118320 Intron_intron_Position_Number_is:2 Distance_to_GeneEnd: -1868925
chr20	45660653	45661981	1329	45661115	29	31.35	4.7	WFDC11	Protein WFDC11	gene_position:reverse Distance_to_Tss_is:9586 Intron_intron_Position_Number_is:2 Distance_to_GeneEnd: -12090
chr22	43276473	43276936	464	43276737	13	31.35	4.62	SCUBE1	Signal peptide, CUB and EGF-like domain-containing protein 1	gene_position:reverse Distance_to_Tss_is:66915 Intron_intron_Position_Number_is:4 Distance_to_GeneEnd: -73250
chr4	44384349	44385057	709	44384581	18	31.35	5.26	KCTD8	cDNA FLJ61155, highly similar to Homo sapiens potassium channel tetramerisation domain containing 8 (KCTD8), mRNA	gene_position:reverse Distance_to_Tss_is:64458 Intron_intron_Position_Number_is:1 Distance_to_GeneEnd: -210446
chr5	120648225	120649529	1305	120649093	28	31.35	4.15	PRR16	Protein Largen	gene_position:forward Distance_to_Tss_is:183947 Intron_intron_Position_Number_is:1 Distance_to_GeneEnd: -39089
chr7	88225304	88226228	925	88225664	23	31.35	4.07	SRI	cDNA FLJ54267, moderately similar to Sorcin	gene_position:reverse Distance_to_Tss_is:1689 Intron_intron_Position_Number_is:1 Distance_to_GeneEnd: -20187
chr4	152813466	152814224	759	152813711	22	31.36	4.61	ARFIP1	cDNA FLJ53696, highly similar to Arfaptin-1	gene_position:forward Distance_to_Tss_is:33529 Intron_intron_Position_Number_is:2 Distance_to_GeneEnd: -98446
chr5	21805059	21806171	1113	21805715	24	31.36	3.69	CDH12	cDNA FLJ34857 fis, clone NT2NE2012533, highly similar to Cadherin-12	gene_position:reverse Distance_to_Tss_is:1048563 Intron_intron_Position_Number_is:9 Distance_to_GeneEnd: -54195
chr10	74588085	74588877	793	74588695	19	31.37	4.55	ADK	Adenosine kinase	gene_position:forward Distance_to_Tss_is:436900 Intron_intron_Position_Number_is:6 Distance_to_GeneEnd: -121218
chr20	32315158	32315872	715	32315441	18	31.37	3.98	KIF3B	Kinesin-like protein KIF3B	gene_position:forward Distance_to_Tss_is:37507 Intron_intron_Position_Number_is:2 Distance_to_GeneEnd: -19853
chr3	36875020	36875537	518	36875201	14	31.37	5.08	TRANK1	TPR and ankyrin repeat-containing protein 1	gene_position:reverse Distance_to_Tss_is:70037 Intron_intron_Position_Number_is:7 Distance_to_GeneEnd: -48203
chr6	89147667	89149644	1978	89148734	42	31.37	4.72	LOC101929004	uncharacterized LOC101929004	gene_position:reverse Promoter DownStream Of Tss Distance_to_Tss_is:22 Exon:exon_Position_Number_is:1 Distance_to_GeneEnd: -16166
chr6	89147667	89149644	1978	89148734	42	31.37	4.72	PM20D2	Peptidase M20 domain-containing protein 2	gene_position:forward Distance_to_Tss_is:7354 Intron_intron_Position_Number_is:1 Distance_to_GeneEnd: -17898
chr8	103905985	103907034	1050	103906459	23	31.37	5.54	RIMS2	Regulating synaptic membrane exocytosis protein 2	gene_position:forward Distance_to_Tss_is:405787 Intron_intron_Position_Number_is:6 Distance_to_GeneEnd: -348440
chrx	52797206	52798585	1380	52797741	31	31.37	4.07	SPANXN5	SPANX family, member N5	gene_position:reverse Promoter DownStream Of Tss Distance_to_Tss_is:142 Intron_intron_Position_Number_is:1 Distance_to_GeneEnd: -1060
chr18	10525228	10526032	805	10525818	19	31.39	4.15	NAPG	Gamma-soluble NSF attachment protein	gene_position:forward Proximal_Promoter Distance_to_Tss_is:-648 Distance_to_GeneEnd: -27541
chr2	42185130	42186535	1406	42185346	33	31.39	3.82	EML4	Echinoderm microtubule-associated protein-like 4	gene_position:forward Distance_to_Tss_is:15780 Intron_intron_Position_Number_is:1 Distance_to_GeneEnd: -147418
chr9	128606522	128607753	1232	128606719	26	31.39	4.59	SPTAN1	Spectrin, alpha, non-erythrocytic 1 (Alpha-fodrin), isoform CRA_g	gene_position:forward Distance_to_Tss_is:53964 Intron_intron_Position_Number_is:31 Distance_to_GeneEnd: -27143
chr1	39527021	39527593	573	39527236	15	31.4	4.15	BMP8A	BMP8A protein	gene_position:forward Distance_to_Tss_is:35375 3UTR_Exon:exon_Position_Number_is:7 Distance_to_GeneEnd: -2848
chr1	39527021	39527593	573	39527236	15	31.4	4.15	PPIEL	peptidylprolyl isomerase E-like pseudogene	gene_position:reverse Distance_to_Tss_is:32677 Intron_intron_Position_Number_is:8 Distance_to_GeneEnd: -4741
chr1	160577214	160578588	1375	160577663	29	31.4	4.42	CD84	SLAM family member 5	gene_position:reverse Distance_to_Tss_is:2302 Intron_intron_Position_Number_is:1 Distance_to_GeneEnd: -36120
chr12	88517219	88518587	1369	88517619	28	31.4	3.69	KITLG	KIT ligand, isoform CRA_a	gene_position:reverse Distance_to_Tss_is:63254 Intron_intron_Position_Number_is:4 Distance_to_GeneEnd: -24426
chr12	111781395	111782081	687	111781688	17	31.4	3.69	ALDH2	ALDH2	gene_position:forward Distance_to_Tss_is:14508 Intron_intron_Position_Number_is:1 Distance_to_GeneEnd: -28590
chr2	46724502	46725120	619	46724689	21	31.4	5.56	SOCS5	Suppressor of cytokine signaling 5	gene_position:forward Distance_to_Tss_is:25542 Intron_intron_Position_Number_is:1 Distance_to_GeneEnd: -38286
chr3	18168701	18170043	1343	18169598	30	31.4	4.55	LOC339862	uncharacterized LOC339862	gene_position:forward Distance_to_Tss_is:206129 Intron_intron_Position_Number_is:4 Distance_to_GeneEnd: -100221
chr5	81342205	81342777	573	81342553	15	31.4	4.15	ACOT12	Acyl-coenzyme A thioesterase 12	gene_position:reverse Distance_to_Tss_is:51929 Intron_intron_Position_Number_is:10 Distance_to_GeneEnd: -12284
chr7	102187281	102187853	573	102187470	15	31.4	4.15	CUX1	Homeobox protein cut-like 1	gene_position:forward Distance_to_Tss_is:371377 Intron_intron_Position_Number_is:11 Distance_to_GeneEnd: -96677
chr13	35453817	35454882	1066	35454373	24	31.41	3.98	NBEA	Neurobeachin	gene_position:forward Distance_to_Tss_is:511530 Intron_intron_Position_Number_is:40 Distance_to_GeneEnd: -218919
chr1	211103975	211105007	1033	211104618	23	31.42	5	KCNH1	Potassium voltage-gated channel subfamily H member 1	gene_position:reverse Distance_to_Tss_is:30140 Intron_intron_Position_Number_is:2 Distance_to_GeneEnd: -425660
chr17	60089403	60091533	2131	60090692	49	31.42	3.5	WFDC21P	WAP four-disulfide core domain 21, pseudogene	gene_position:reverse Proximal_Promoter Distance_to_Tss_is:-936 Distance_to_GeneEnd: -5837
chr18	45259550	45260661	1112	45260238	24	31.42	4.15	SLC14A2	Urea transporter 2	gene_position:forward Distance_to_Tss_is:46568 Intron_intron_Position_Number_is:1 Distance_to_GeneEnd: -423557
chr20	2875821	2876807	987	2876541	22	31.42	4.15	PTPRA	cDNA FLJ56484, highly similar to Receptor-type tyrosine-protein phosphatase alpha (EC 3.1.3.48)	gene_position:forward Distance_to_Tss_is:11626 Intron_intron_Position_Number_is:5 Distance_to_GeneEnd: -162848
chrx	75301912	75302814	903	75302110	21	31.42	4.05	UPRT	cDNA FLJ77390	gene_position:forward Distance_to_Tss_is:27853 Intron_intron_Position_Number_is:6 Distance_to_GeneEnd: -2985
chr14	41647759	41648509	751	41647958	19	31.43	4.74	LRFN5	Leucine-rich repeat and fibronectin type-III domain-containing protein 5	gene_position:forward Distance_to_Tss_is:40198 Intron_intron_Position_Number_is:1 Distance_to_GeneEnd: -256790
chr3	143041698	143043599	1902	143042589	41	31.43	3.52	U2SURP	cDNA FLJ60621	gene_position:forward Distance_to_Tss_is:40168 Intron_intron_Position_Number_is:23 Distance_to_GeneEnd: -19027
chr4	121148465	121149323	859	121149130	20	31.43	4.13	TNIP3	TNFAIP3-interacting protein 3	gene_position:reverse Distance_to_Tss_is:79001 Intron_intron_Position_Number_is:9 Distance_to_GeneEnd: -17057
chr4	163719594	163720338	745	163720016	18	31.43	4.62	MARCH1	cDNA FLJ76212	gene_position:reverse Distance_to_Tss_is:663661 Intron_intron_Position_Number_is:3 Distance_to_GeneEnd: -195296
chr4	174849240	174850406	1167	174849435	26	31.43	3.91	LOC101928551	uncharacterized LOC101928551	gene_position:forward Distance_to_Tss_is:17512 Intron_intron_Position_Number_is:2 Distance_to_GeneEnd: -26724
chr9	72523763	72524929	1167	72524145	28	31.43	3.54	TMC1	Transmembrane channel-like protein 1	gene_position:forward Distance_to_Tss_is:1962 Intron_intron_Position_Number_is:1 Distance_to_GeneEnd: -312588
chr9	132785158	132786717	1560	132785321	32	31.43	2.97	AK8	cDNA FLJ36014 fis, clone TESTI2016101	gene_position:reverse Distance_to_Tss_is:93653 Intron_intron_Position_Number_is:9 Distance_to_GeneEnd: -59587
chr14	31079790	31081616	1827	31081085	39	31.44	4	AP4S1	cDNA, FLJ79416, highly similar to Adapter-relatedprotein complex 4 sigma- 1 subunit	gene_position:forward Distance_to_Tss_is:54684 Intron_intron_Position_Number_is:4 Distance_to_GeneEnd: -16660
chr2	47138388	47139600	1213	47138684	29	31.44	3.12	C2orf61	chromosome 2 open reading frame 61	gene_position:reverse Distance_to_Tss_is:16990 Intron_intron_Position_Number_is:3 Distance_to_GeneEnd: -51397
chr3	171301434	171303305	1872	171302826	39	31.44	4.1	TNIK	TRAF2 and NCK-interacting protein kinase	gene_position:reverse Distance_to_Tss_is:158974 Intron_intron_Position_Number_is:2 Distance_to_GeneEnd: -238931
chr5	173895326	173896625	1300	173896264	29	31.44	3.95	CPEB4	Cytoplasmic polyadenylation element-binding protein 4	gene_position:forward Distance_to_Tss_is:6998 Intron_intron_Position_Number_is:1 Distance_to_GeneEnd: -64984
chr6	104735698	104736992	1295	104736483	27	31.44	4.13	HACE1	cDNA FLJ75019	gene_position:reverse Distance_to_Tss_is:124221 Intron_intron_Position_Number_is:22 Distance_to_GeneEnd: -7605
chr9	70632577	70633779	1203	70633059	33	31.44	3.27	TRPM3	Transient receptor potential cation channel subfamily M member 3	gene_position:reverse Distance_to_Tss_is:814321 Intron_intron_Position_Number_is:13 Distance_to_GeneEnd: -103514
chrx	30665033	30666705	1673	30666248	40	31.44	5.32	GK	Glycerol kinase, isoform CRA_c	gene_position:forward Distance_to_Tss_is:11674 Intron_intron_Position_Number_is:1 Distance_to_GeneEnd: -66429
chr12	10382966	10384437	1472	10383433	37	31.45	4.48	KLRC4-KLRK1	KLRC4-KLRK1 readthrough	gene_position:reverse Distance_to_Tss_is:27180 Intron_intron_Position_Number_is:8 Distance_to_GeneEnd: -10613
chr17	47642852	47643368	517	47643084	14	31.45	4.62	LOC101929046	uncharacterized LOC101929046	gene_position:reverse Distance_to_Tss_is:7394 Intron_intron_Position_Number_is:1 Distance_to_GeneEnd: -16846
chr17	73032119	73033707	1589	73033053	38	31.45	2.88	SLC39A11	Zinc transporter ZIP11	gene_position:reverse Distance_to_Tss_is:60595 Intron_intron_Position_Number_is:3 Distance_to_GeneEnd: -386173
chr5	21517400	21518324	925	21517827	21	31.45	6.46	GUSBP1	cDNA FLJ38337 fis, clone FCBBF3026692, moderately similar to Homo sapiens WD repeat domain 70 (WDR70), mRNA	gene_position:forward Distance_to_Tss_is:57920 Intron_intron_Position_Number_is:4 Distance_to_GeneEnd: -71972
chr5	172241615	172242131	517	172241825	14	31.45	5.08	UBTD2	Ubiquitin domain-containing protein 2	gene_position:reverse Distance_to_Tss_is:42176 Intron_intron_Position_Number_is:1 Distance_to_GeneEnd: -31969
chr6	111164472	111165970	1499	111165475	30	31.45	5.54	SLC16A10	Monocarboxylate transporter 10	gene_position:forward Distance_to_Tss_is:76894 Intron_intron_Position_Number_is:1 Distance_to_GeneEnd: -58933
chr10	96749901	96750764	864	96750461	20	31.46	6	RPL13AP5	ribosomal protein L13a pseudogene 5	gene_position:forward Proximal_Promoter Distance_to_Tss_is:-365 Distance_to_GeneEnd: -1022
chr13	100769978	100770841	864	100770458	20	31.46	4.62	NALCN-AS1	NALCN antisense RNA 1	gene_position:forward Distance_to_Tss_is:61653 Intron_intron_Position_Number_is:2 Distance_to_GeneEnd: -289308
chr2	86278251	86279093	843	86278737	20	31.46	4.05	REEP1	Receptor expression-enhancing protein 1	gene_position:reverse Distance_to_Tss_is:59832 Intron_intron_Position_Number_is:2 Distance_to_GeneEnd: -64258
chr2	206082383	206083644	1262	206083108	29	31.46	3.66	INO80D	INO80 complex subunit D	gene_position:reverse Distance_to_Tss_is:3799 Intron_intron_Position_Number_is:1 Distance_to_GeneEnd: -88662
chr7	48460659	48461522	864	48460934	20	31.46	4.15	ABCA13	ATP-binding cassette sub-family A member 13	gene_position:forward Distance_to_Tss_is:289199 Intron_intron_Position_Number_is:43 Distance_to_GeneEnd: -186836
chr8	98521091	98521372	282	98521232	9	31.46	4.05	STK3	Serine/threonine-protein kinase 3	gene_position:reverse Distance_to_Tss_is:421480 Intron_intron_Position_Number_is:12 Distance_to_GeneEnd: -66460
chr11	46519475	46521651	2177	46521222	40	31.47	4.15	AMBRA1	Activating molecule in BECN1-regulated autophagy protein 1	gene_position:reverse Distance_to_Tss_is:74594 Intron_intron_Position_Number_is:8 Distance_to_GeneEnd: -123063
chr3	157450857	157451727	871	157451257	27	31.47	4.63	VEPH1	Ventricular zone-expressed PH domain-containing protein homolog 1	gene_position:reverse Distance_to_Tss_is:52490 Intron_intron_Position_Number_is:4 Distance_to_GeneEnd: -191115
chr4	53328545	53329613	1069	53329079	25	31.47	3.36	SCFD2	Sec1 family domain-containing protein 2	gene_position:reverse Distance_to_Tss_is:37530 Intron_intron_Position_Number_is:2 Distance_to_GeneEnd: -455563
chr9	83674091	83675061	971	83674537	22	31.47	4.55	UBQLN1	Ubiquilin 1, isoform CRA_d	gene_position:reverse Distance_to_Tss_is:34162 Intron_intron_Position_Number_is:6 Distance_to_GeneEnd: -14128
chrx	27695125	27695810	686	27695512	17	31.47	5.08	LOC101928481	uncharacterized LOC101928481	gene_position:forward Distance_to_Tss_is:18175 Intron_intron_Position_Number_is:2 Distance_to_GeneEnd: -17505
chr1	49546800	49547956	1157	49547441	28	31.48	4.69	AGBL4	ATP/GTP binding protein-like 4	gene_position:reverse Distance_to_Tss_is:477154 Intron_intron_Position_Number_is:3 Distance_to_GeneEnd: -1013945
chr11	92462953	92463854	902	92463481	21	31.48	4.05	FAT3	Protocadherin Fat 3	gene_position:forward Distance_to_Tss_is:237841 Intron_intron_Position_Number_is:1 Distance_to_GeneEnd: -433517
chr2	189382849	189383991	1143	189383215	30	31.48	3.87	LOC101927252	uncharacterized LOC101927252	gene_position:reverse Distance_to_Tss_is:58240 Intron_intron_Position_Number_is:2 Distance_to_GeneEnd: -36581
chr4	187599708	187600945	1238	187600416	26	31.48	5.08	LOC100506272	uncharacterized LOC100506272	gene_position:reverse Distance_to_Tss_is:72933 Intron_intron_Position_Number_is:2 Distance_to_GeneEnd: -66830
chr1	121302051	121303120	1070	121302578	29	31.49	5.86	SRGAP2C	SLIT-ROBO Rho GTPase-activating protein 2C	gene_position:forward Distance_to_Tss_is:117084 Intron_intron_Position_Number_is:3 Distance_to_GeneEnd: -87239
chr17	81094165	81095491	1327	81094918	39	31.49	4.36	BAIAP2	cDNA FLJ32326 fis, clone PROST2004332, highly similar to Brain-specific angiogenesis inhibitor1-associated protein 2	gene_position:forward Distance_to_Tss_is:59018 Intron_intron_Position_Number_is:6 Distance_to_GeneEnd: -23267
chr1	26829177	26830712	1536	26830219	32	31.5	4.35	ZDHHC18	Palmitoyltransferase ZDHHC18	gene_position:forward Distance_to_Tss_is:2467 Intron_intron_Position_Number_is:1 Distance_to_GeneEnd: -26543
chr1	215966140	215966883	744	215966670	18	31.5	7.39	USH2A	Usherin	gene_position:reverse Distance_to_Tss_is:457256 Intron_intron_Position_Number_is:36 Distance_to_GeneEnd: -343246
chr13	60558901	60559650	750	60559299	19	31.5	3.88	TDRD3	Tudor domain-containing protein 3	gene_position:forward Distance_to_Tss_is:162444 Intron_intron_Position_Number_is:12 Distance_to_GeneEnd: -14978
chr2	85360572	85361184	613	85360974	16	31.5	4.5	ELMOD3	ELMO domain-containing protein 3	gene_position:forward Distance_to_Tss_is:5852 Intron_intron_Position_Number_is:2 Distance_to_GeneEnd: -31180
chr3	120189214	120190711	1498	120190380	30	31.5	3.69	GPR156	Probable G-protein-coupled receptor 156	gene_position:reverse Distance_to_Tss_is:95860 Intron_intron_Position_Number_is:5 Distance_to_GeneEnd: -23733
chr1	49855162	49857112	1951	49856068	51	31.51	3.96	AGBL4	ATP/GTP binding protein-like 4	gene_position:reverse Distance_to_Tss_is:168792 Intron_intron_Position_Number_is:1 Distance_to_GeneEnd: -1322307
chr10	51406862	51407489	628	51407056	16	31.51	5.54	PRKG1	cDNA FLJ58408, highly similar to cGMP-dependent protein kinase 1, alphaisozyme (EC 2.7.11.12)	gene_position:forward Distance_to_Tss_is:415711 Intron_intron_Position_Number_is:2 Distance_to_GeneEnd: -891488
chr22	35850986	35851925	940	35851435	30	31.51	3.64	RBFOX2	RNA binding protein fox-1 homolog	gene_position:reverse Distance_to_Tss_is:177645 Intron_intron_Position_Number_is:2 Distance_to_GeneEnd: -112250
chr4	177880071	177881634	1564	177880462	31	31.51	4.62	LINC01098	long intergenic non-protein coding RNA 1098	gene_position:forward Distance_to_Tss_is:151314 Intron_intron_Position_Number_is:2 Distance_to_GeneEnd: -110679
chr6	142437988	142439419	1432	142438178	29	31.51	2.77	ADGRG6	cDNA FLJ54856, highly similar to Homo sapiens G protein-coupled receptor 126 (GPR126), transcript variant b1, mRNA	gene_position:forward Distance_to_Tss_is:136069 Intron_intron_Position_Number_is:22 Distance_to_GeneEnd: -8278
chr9	72755076	72756037	962	72755573	24	31.51	4.4	TMC1	Transmembrane channel-like protein 1	gene_position:forward Distance_to_Tss_is:233275 Intron_intron_Position_Number_is:12 Distance_to_GeneEnd: -81275
chr12	66974481	66975487	1007	66975006	27	31.52	4.29	GRIP1	cDNA FLJ59282, highly similar to Glutamate receptor-interacting protein 1	gene_position:reverse Distance_to_Tss_is:94750 Intron_intron_Position_Number_is:1 Distance_to_GeneEnd: -627083
chr13	35504822	35505868	1047	35505292	26	31.52	4.69	NBEA	Neurobeachin	gene_position:forward Distance_to_Tss_is:562535 Intron_intron_Position_Number_is:41 Distance_to_GeneEnd: -167914
chr13	75291529	75293142	1614	75292606	40	31.52	3.08	TBC1D4	TBC1 domain family, member 4, isoform CRA_b	gene_position:reverse Distance_to_Tss_is:191117 Intron_intron_Position_Number_is:18 Distance_to_GeneEnd: -6856
chr17	67611672	67612935	1264	67612492	31	31.52	4.85	PITPNC1	Cytoplasmic phosphatidylinositol transfer protein 1	gene_position:forward Distance_to_Tss_is:234391 Intron_intron_Position_Number_is:5 Distance_to_GeneEnd: -85591
chr2	74772390	74773367	978	74772889	23	31.52	4.31	LOC102724482	uncharacterized LOC102724482	gene_position:reverse Distance_to_Tss_is:6352 Intron_intron_Position_Number_is:1 Distance_to_GeneEnd: -21863
chr2	231073450	231074139	690	231073708	21	31.52	4.14	PSMD1	26S proteasome non-ATPase regulatory subunit 1	gene_position:forward Distance_to_Tss_is:16586 Intron_intron_Position_Number_is:7 Distance_to_GeneEnd: -99377
chr20	32849178	32850047	870	32849496	21	31.52	5.22	MAPRE1	MAPRE1 protein	gene_position:forward Distance_to_Tss_is:29285 3UTR_Exon:exon_Position_Number_is:7 Distance_to_GeneEnd: -1227
chr3	171191248	171192266	1019	171191616	24	31.52	3.39	TNIK	TRAF2 and NCK-interacting protein kinase	gene_position:reverse Distance_to_Tss_is:269160 Intron_intron_Position_Number_is:5 Distance_to_GeneEnd: -128745
chr4	13846057	13846737	681	13846255	17	31.52	3.67	LINC01182	long intergenic non-protein coding RNA 1182	gene_position:forward Distance_to_Tss_is:190878 Intron_intron_Position_Number_is:3 Distance_to_GeneEnd: -85171
chr4	139094181	139095483	1303	139094649	31	31.52	4.23	ELF2	cDNA, FLJ79354, highly similar to ETS-related transcription factor Elf-2	gene_position:reverse Distance_to_Tss_is:83037 Intron_intron_Position_Number_is:4 Distance_to_GeneEnd: -36324
chr7	87041657	87042333	677	87042051	18	31.52	5.04	KIAA1324L	UPF0577 protein KIAA1324-like	gene_position:reverse Distance_to_Tss_is:18041 Intron_intron_Position_Number_is:1 Distance_to_GeneEnd: -164751
chr1	116434416	116435385	970	116434938	22	31.53	4.09	LOC101929023	uncharacterized LOC101929023	gene_position:reverse Distance_to_Tss_is:44446 Intron_intron_Position_Number_is:4 Distance_to_GeneEnd: -10690
chr15	99133310	99135598	2289	99134930	54	31.53	3.33	SYNM	Desmuslin, isoform CRA_a	gene_position:forward Distance_to_Tss_is:28230 3UTR_Exon:exon_Position_Number_is:5 Distance_to_GeneEnd: -2285
chr21	38125002	38125996	995	38125501	23	31.53	3.95	DSCR8	Down syndrome critical region protein 8	gene_position:forward Distance_to_Tss_is:3551 Intron_intron_Position_Number_is:2 Distance_to_GeneEnd: -31509
chr3	131960147	131961131	985	131960531	22	31.53	3.69	CPNE4	Copine-4	gene_position:reverse Distance_to_Tss_is:79459 Intron_intron_Position_Number_is:2 Distance_to_GeneEnd: -426587
chr5	83127264	83127779	516	83127460	14	31.53	4.15	XRCC4	X-ray repair complementing defective repair in Chinese hamster cells 4, isoform CRA_c	gene_position:forward Distance_to_Tss_is:49766 Intron_intron_Position_Number_is:3 Distance_to_GeneEnd: -226496
chr1	114503814	114504823	1010	114504361	24	31.54	3.78	TRIM33	Tripartite motif-containing 33, isoform CRA_a	gene_position:reverse Distance_to_Tss_is:7346 Intron_intron_Position_Number_is:1 Distance_to_GeneEnd: -111037
chr1	185057815	185058900	1086	185058515	25	31.54	3.85	RNF2	E3 ubiquitin-protein ligase RING2	gene_position:forward Distance_to_Tss_is:12396 Intron_intron_Position_Number_is:1 Distance_to_GeneEnd: -44793
chr1	202234377	202235531	1155	202235219	26	31.54	4.74	LGR6	Leucine-rich repeat-containing G-protein coupled receptor 6	gene_position:forward Distance_to_Tss_is:40567 Intron_intron_Position_Number_is:3 Distance_to_GeneEnd: -85381
chr2	102496190	102497150	961	102496723	22	31.54	3.6	SLC9A4	Sodium/hydrogen exchanger 4	gene_position:forward Distance_to_Tss_is:23477 Intron_intron_Position_Number_is:3 Distance_to_GeneEnd: -37784
chr21	43676739	43677682	944	43677178	22	31.54	4.87	RRP1B	Ribosomal RNA processing protein 1 homolog B	gene_position:forward Distance_to_Tss_is:17188 Exon:exon_Position_Number_is:8 Distance_to_GeneEnd: -19340
chr8	76835299	76836345	1047	76836054	23	31.54	4.62	ZFHX4	Zinc finger homeobox protein 4	gene_position:forward Distance_to_Tss_is:154019 Intron_intron_Position_Number_is:5 Distance_to_GeneEnd: -31986
chr3	143703590	143704673	1084	143704307	27	31.55	3.85	SLC9A9	Sodium/hydrogen exchanger 9	gene_position:reverse Distance_to_Tss_is:144941 Intron_intron_Position_Number_is:4 Distance_to_GeneEnd: -438368
chr4	161454183	161454995	813	161454742	21	31.55	5.69	FSTL5	Putative uncharacterized protein DKFZp566D234	gene_position:reverse Distance_to_Tss_is:709851 Intron_intron_Position_Number_is:14 Distance_to_GeneEnd: -70291
chr5	39227957	39228365	409	39228152	12	31.55	5.08	FYB	FYN-binding protein	gene_position:reverse Distance_to_Tss_is:46566 Intron_intron_Position_Number_is:1 Distance_to_GeneEnd: -120770
chr5	180236485	180237274	790	180236683	22	31.55	4.44	MAPK9	Mitogen-activated protein kinase 9 isoform JNK2 alpha 4	gene_position:reverse Distance_to_Tss_is:55586 3UTR_Exon:exon_Position_Number_is:12 Distance_to_GeneEnd: -2891
chr6	124296655	124298280	1626	124297162	35	31.56	3.69	NKAIN2	Sodium/potassium-transporting ATPase subunit beta-1-interacting protein 2	gene_position:forward Distance_to_Tss_is:492731 Intron_intron_Position_Number_is:2 Distance_to_GeneEnd: -528985
chr7	122324643	122325213	571	122324831	15	31.56	5.08	CADPS2	cDNA FLJ30291 fis, clone BRACE2002896, highly similar to Calcium-dependent secretion activator 2	gene_position:reverse Distance_to_Tss_is:562116 Intron_intron_Position_Number_is:27 Distance_to_GeneEnd: -6219
chr1	2697229	2697971	743	2697535	18	31.57	5.54	TTC34	tetratricopeptide repeat domain 34	gene_position:reverse Distance_to_Tss_is:92436 Intron_intron_Position_Number_is:4 Distance_to_GeneEnd: -55861
chr1	25449414	25450542	1129	25449867	28	31.57	4.58	TMEM57	Macoilin	gene_position:forward Distance_to_Tss_is:18556 Intron_intron_Position_Number_is:3 Distance_to_GeneEnd: -50795
chr19	34827034	34829930	2897	34829446	73	31.57	3.51	LOC400685	uncharacterized LOC400685	gene_position:reverse Distance_to_Tss_is:5835 Intron_intron_Position_Number_is:4 Distance_to_GeneEnd: -10880
chr1	166968462	166970216	1755	166969914	35	31.58	4.42	ILDR2	Immunoglobulin-like domain-containing receptor 2	gene_position:reverse Distance_to_Tss_is:20530 Intron_intron_Position_Number_is:1 Distance_to_GeneEnd: -50256
chr1	196887224	196888348	1125	196887905	26	31.58	4.62	CFHR4	Complement factor H-related protein 4	gene_position:forward Proximal_Promoter Distance_to_Tss_is:-867 Distance_to_GeneEnd: -31638
chr12	15999349	16000447	1099	15999865	29	31.58	4.96	DERA	cDNA FLJ57519, highly similar to deoxyribose-phosphate aldolase (EC 4.1.2.4) (Phosphodeoxyriboaldolase) (Deoxyriboaldolase)(DERA)	gene_position:forward Distance_to_Tss_is:88097 Intron_intron_Position_Number_is:6 Distance_to_GeneEnd: -38032
chr12	69795179	69796245	1067	69795830	27	31.58	3.03	RAB3IP	Rab-3A-interacting protein	gene_position:forward Distance_to_Tss_is:56493 Exon:exon_Position_Number_is:6 Distance_to_GeneEnd: -28025
chr17	59374993	59376087	1095	59375390	30	31.58	3.04	YPEL2	Protein yippee-like 2	gene_position:forward Distance_to_Tss_is:43301 Intron_intron_Position_Number_is:2 Distance_to_GeneEnd: -26741
chr2	61235869	61237994	2126	61237177	44	31.58	3.6	USP34	Ubiquitin carboxyl-terminal hydrolase 34	gene_position:reverse Distance_to_Tss_is:234845 Exon:exon_Position_Number_is:57 Distance_to_GeneEnd: -48414
chr2	102667041	102667606	566	102667235	17	31.58	4.58	SLC9A2	Na+/H+ exchanger isoform NHE-2	gene_position:forward Distance_to_Tss_is:47334 Intron_intron_Position_Number_is:3 Distance_to_GeneEnd: -44309
chr9	73593479	73594587	1109	73593988	24	31.58	3.69	LOC101927304	uncharacterized LOC101927304	gene_position:forward Proximal_Promoter Distance_to_Tss_is:-758 Distance_to_GeneEnd: -13102
chr9	135959472	135960333	862	135959974	20	31.58	5.08	UBAC1	Ubiquitin-associated domain-containing protein 1	gene_position:reverse Distance_to_Tss_is:1908 Intron_intron_Position_Number_is:1 Distance_to_GeneEnd: -26503
chr10	87138405	87139769	1365	87138742	28	31.59	3.23	FAM35A	family with sequence similarity 35, member A	gene_position:forward Distance_to_Tss_is:43209 Intron_intron_Position_Number_is:2 Distance_to_GeneEnd: -53063
chr12	63971074	63972498	1425	63972089	34	31.59	4.48	SRGAP1	SLIT-ROBO Rho GTPase activating protein 1, isoform CRA_a	gene_position:forward Distance_to_Tss_is:126578 Intron_intron_Position_Number_is:1 Distance_to_GeneEnd: -176789
chr12	85862109	85863154	1046	85862292	23	31.59	3.69	LOC102724721	uncharacterized LOC102724721	gene_position:forward Distance_to_Tss_is:6843 Intron_intron_Position_Number_is:2 Distance_to_GeneEnd: -9556
chr13	87478721	87479714	994	87479352	23	31.59	3.95	MIR4500HG	MIR4500 host gene (non-protein coding)	gene_position:reverse Distance_to_Tss_is:192242 Intron_intron_Position_Number_is:2 Distance_to_GeneEnd: -34734
chr2	102084101	102085709	1609	102085235	41	31.59	3.97	IL1R1	Interleukin-1 receptor type 1	gene_position:forward Distance_to_Tss_is:13725 Intron_intron_Position_Number_is:1 Distance_to_GeneEnd: -95773
chr2	104982641	104983624	984	104983050	22	31.59	4.15	LOC102724691	uncharacterized LOC102724691	gene_position:reverse Distance_to_Tss_is:56062 Intron_intron_Position_Number_is:1 Distance_to_GeneEnd: -46400
chr20	9779871	9780979	1109	9780553	27	31.59	3.15	PAK7	Non-specific serine/threonine protein kinase	gene_position:reverse Distance_to_Tss_is:59168 Intron_intron_Position_Number_is:1 Distance_to_GeneEnd: -242481
chr6	30246609	30247288	680	30246841	17	31.59	3.67	HCG17	HLA complex group 17 (non-protein coding)	gene_position:reverse Distance_to_Tss_is:79525 Intron_intron_Position_Number_is:2 Distance_to_GeneEnd: -12570
chr20	49555061	49556598	1538	49556190	31	31.6	3.64	PTGIS	Prostacyclin synthase	gene_position:reverse Distance_to_Tss_is:13109 Intron_intron_Position_Number_is:1 Distance_to_GeneEnd: -51187
chr22	27975205	27976634	1430	27976134	29	31.6	4.15	TTC28-AS1	TTC28 antisense RNA 1	gene_position:forward Distance_to_Tss_is:55829 Intron_intron_Position_Number_is:2 Distance_to_GeneEnd: -27474
chr3	141924719	141926555	1837	141924946	38	31.6	3.33	ATP1B3	Sodium/potassium-transporting ATPase subunit beta-3	gene_position:forward Distance_to_Tss_is:48091 Intron_intron_Position_Number_is:6 Distance_to_GeneEnd: -1821
chr2	208845061	208845960	900	208845411	21	31.61	4.95	LOC101927991	uncharacterized LOC101927991	gene_position:forward Distance_to_Tss_is:20735 Intron_intron_Position_Number_is:2 Distance_to_GeneEnd: -9278
chr6	151414317	151415045	729	151414508	20	31.61	4.69	RMND1	Required for meiotic nuclear division protein 1 homolog	gene_position:reverse Distance_to_Tss_is:37864 Intron_intron_Position_Number_is:10 Distance_to_GeneEnd: -9555
chr5	114616643	114617326	684	114617143	17	31.62	3.69	LOC101927078	uncharacterized LOC101927078	gene_position:reverse Distance_to_Tss_is:156770 Intron_intron_Position_Number_is:3 Distance_to_GeneEnd: -169225
chr8	96709652	96710166	515	96709844	14	31.62	4.62	CPQ	Plasma glutamate carboxypeptidase, isoform CRA_a	gene_position:forward Distance_to_Tss_is:64425 Intron_intron_Position_Number_is:1 Distance_to_GeneEnd: -433851
chr8	130842785	130843706	922	130843515	21	31.62	4.15	ADCY8	Adenylate cyclase type 8	gene_position:reverse Distance_to_Tss_is:197981 Intron_intron_Position_Number_is:10 Distance_to_GeneEnd: -62485
chrx	31267056	31267570	515	31267225	14	31.62	4.62	DMD	Dystrophin	gene_position:reverse Distance_to_Tss_is:2072553 Intron_intron_Position_Number_is:62 Distance_to_GeneEnd: -147828
chr12	54470448	54471682	1235	54471353	26	31.63	3.69	GTSF1	Family with sequence similarity 112, member B, isoform CRA_a	gene_position:reverse Distance_to_Tss_is:3154 Intron_intron_Position_Number_is:2 Distance_to_GeneEnd: -14496
chrx	102835411	102836645	1235	102835929	26	31.63	3.23	LINC00630	long intergenic non-protein coding RNA 630	gene_position:forward Distance_to_Tss_is:66244 Intron_intron_Position_Number_is:4 Distance_to_GeneEnd: -49999
chr13	85509211	85511018	1808	85509409	39	31.64	3.17	LINC00351	long intergenic non-protein coding RNA 351	gene_position:forward Distance_to_Tss_is:145608 Intron_intron_Position_Number_is:1 Distance_to_GeneEnd: -35451
chr2	30241543	30242346	804	30241989	20	31.64	3.88	LBH	Protein LBH	gene_position:forward Distance_to_Tss_is:10012 Intron_intron_Position_Number_is:2 Distance_to_GeneEnd: -18490
chr2	70505591	70507151	1561	70506360	32	31.64	5.08	TGFA	Protransforming growth factor alpha	gene_position:reverse Distance_to_Tss_is:48424 Intron_intron_Position_Number_is:2 Distance_to_GeneEnd: -58311
chr3	146109282	146111024	1743	146110589	40	31.64	4.44	PLOD2	cDNA FLJ55329, highly similar to Procollagen-lysine,2-oxoglutarate5-dioxygenase 2 (EC 1.14.11.4)	gene_position:reverse Distance_to_Tss_is:52213 Intron_intron_Position_Number_is:4 Distance_to_GeneEnd: -39842
chr3	170170534	170173027	2494	170171378	50	31.64	3.2	PHC3	PHC3 protein	gene_position:reverse Distance_to_Tss_is:11215 Intron_intron_Position_Number_is:4 Distance_to_GeneEnd: -82954
chr3	174170004	174170864	861	174170404	20	31.64	4.62	NLGN1	Neuroligin-1	gene_position:forward Distance_to_Tss_is:772224 Intron_intron_Position_Number_is:4 Distance_to_GeneEnd: -116640
chr13	99246127	99246971	845	99246306	22	31.65	3.17	UBAC2	Ubiquitin-associated domain-containing protein 2	gene_position:forward Distance_to_Tss_is:45702 Intron_intron_Position_Number_is:4 Distance_to_GeneEnd: -140372
chr20	30494678	30495660	983	30495127	22	31.65	3.69	CDC27P4	cell division cycle protein 27 homolog	gene_position:forward Distance_to_Tss_is:1705 Exon:exon_Position_Number_is:1 Distance_to_GeneEnd: -209
chr5	37132803	37134808	2006	37134373	46	31.65	3.57	C5orf42	Uncharacterized protein C5orf42	gene_position:reverse Distance_to_Tss_is:116625 Intron_intron_Position_Number_is:45 Distance_to_GeneEnd: -26575
chr6	107590106	107591451	1346	107590526	29	31.65	4.78	SOBP	Sine oculis-binding protein homolog	gene_position:forward Distance_to_Tss_is:99993 Intron_intron_Position_Number_is:5 Distance_to_GeneEnd: -71203
chr6	133474044	133475206	1163	133474720	26	31.65	3.48	EYA4	cDNA FLJ61280, highly similar to Eyes absent homolog 4 (EC 3.1.3.48)	gene_position:forward Distance_to_Tss_is:232687 Intron_intron_Position_Number_is:11 Distance_to_GeneEnd: -58076
chr1	15130879	15133022	2144	15132796	51	31.66	3.02	TMEM51-AS1	TMEM51 antisense RNA 1	gene_position:reverse Distance_to_Tss_is:21585 Intron_intron_Position_Number_is:1 Distance_to_GeneEnd: -19064
chr1	216715733	216716557	825	216715932	20	31.66	3.54	ESRRG	cDNA FLJ58043, highly similar to Estrogen-related receptor gamma	gene_position:reverse Distance_to_Tss_is:422022 Intron_intron_Position_Number_is:3 Distance_to_GeneEnd: -212487
chr13	84411884	84413581	1698	84412348	36	31.66	2.89	LINC00333	long intergenic non-protein coding RNA 333	gene_position:forward Distance_to_Tss_is:271282 Intron_intron_Position_Number_is:3 Distance_to_GeneEnd: -151352
chr21	21402917	21403542	626	21403105	16	31.66	5.08	NCAM2	cDNA FLJ54289, highly similar to Neural cell adhesion molecule 2	gene_position:forward Distance_to_Tss_is:404602 Intron_intron_Position_Number_is:9 Distance_to_GeneEnd: -137279
chr3	10203657	10204890	1234	10204608	27	31.66	4.39	IRAK2	cDNA, FLJ93282, highly similar to Homo sapiens interleukin-1 receptor-associated kinase 2 (IRAK2),mRNA	gene_position:forward Distance_to_Tss_is:38778 Intron_intron_Position_Number_is:3 Distance_to_GeneEnd: -40086
chr4	49489401	49491113	1713	49490363	69	31.66	2.78	LOC101060532	uncharacterized LOC101060532	gene_position:reverse Proximal_Promoter Distance_to_Tss_is:-77 Distance_to_GeneEnd: -2469
chr6	158141421	158142428	1008	158142127	24	31.66	3.36	SERAC1	Protein SERAC1	gene_position:reverse Distance_to_Tss_is:26859 Intron_intron_Position_Number_is:8 Distance_to_GeneEnd: -31917
chr7	131087542	131088797	1256	131087887	27	31.66	3.57	LINC-PINT	long intergenic non-protein coding RNA, p53 induced transcript	gene_position:reverse Distance_to_Tss_is:21261 Intron_intron_Position_Number_is:1 Distance_to_GeneEnd: -143382
chr1	9949682	9951296	1615	9949938	39	31.67	3.19	NMNAT1	Nicotinamide nucleotide adenylyltransferase 1, isoform CRA_a	gene_position:forward Distance_to_Tss_is:6254 Intron_intron_Position_Number_is:1 Distance_to_GeneEnd: -35816
chr2	207677353	207679111	1759	207678347	37	31.67	3.31	LOC102724714	uncharacterized LOC102724714	gene_position:forward Distance_to_Tss_is:9148 Intron_intron_Position_Number_is:2 Distance_to_GeneEnd: -1458
chr8	134556131	134556847	717	134556330	20	31.67	3.85	ZFAT	cDNA FLJ50665, highly similar to Zinc finger protein 406	gene_position:reverse Distance_to_Tss_is:156918 Intron_intron_Position_Number_is:11 Distance_to_GeneEnd: -78343
chr10	63590898	63592131	1234	63591192	26	31.68	3.69	REEP3	Receptor expression-enhancing protein 3	gene_position:forward Distance_to_Tss_is:69535 Intron_intron_Position_Number_is:2 Distance_to_GeneEnd: -34225
chr4	81041431	81042664	1234	81042321	26	31.68	4.15	BMP3	Bone morphogenetic protein 3	gene_position:forward Distance_to_Tss_is:10466 Intron_intron_Position_Number_is:1 Distance_to_GeneEnd: -16100
chr6	15309238	15310768	1531	15310293	37	31.68	4.32	JARID2	Protein Jumonji	gene_position:forward Distance_to_Tss_is:63263 Intron_intron_Position_Number_is:1 Distance_to_GeneEnd: -212804
chrx	52833143	52834194	1052	52833754	24	31.68	4.82	EIF4A2P4	eukaryotic translation initiation factor 4A2 pseudogene 4	gene_position:reverse Promoter DownStream Of Tss Distance_to_Tss_is:756 Exon:exon_Position_Number_is:1 Distance_to_GeneEnd: -300
chr1	10584790	10586332	1543	10585437	44	31.69	3.2	PEX14	cDNA FLJ51918, highly similar to Peroxisomal membrane protein PEX14	gene_position:forward Distance_to_Tss_is:109844 Intron_intron_Position_Number_is:3 Distance_to_GeneEnd: -45968
chr1	112665717	112667702	1986	112666724	42	31.69	2.78	CAPZA1	Capping protein (Actin filament) muscle Z-line, alpha 1, isoform CRA_a	gene_position:forward Distance_to_Tss_is:46264 Intron_intron_Position_Number_is:7 Distance_to_GeneEnd: -5902
chr12	131977653	131978870	1218	131978427	29	31.69	3.54	EP400	EP400 protein	gene_position:forward Distance_to_Tss_is:27733 Intron_intron_Position_Number_is:2 Distance_to_GeneEnd: -102813
chr13	35644530	35645636	1107	35644852	24	31.69	4.62	NBEA	Neurobeachin	gene_position:forward Distance_to_Tss_is:702243 Intron_intron_Position_Number_is:49 Distance_to_GeneEnd: -28206
chr4	40131627	40132295	669	40132032	18	31.69	6.25	N4BP2	NEDD4-binding protein 2	gene_position:forward Distance_to_Tss_is:74801 Intron_intron_Position_Number_is:12 Distance_to_GeneEnd: -26625
chr6	159173844	159174654	811	159174407	21	31.69	3.66	FNDC1	Fibronectin type III domain-containing protein 1	gene_position:forward Distance_to_Tss_is:4447 Intron_intron_Position_Number_is:1 Distance_to_GeneEnd: -98264
chr7	135371888	135372668	781	135372084	19	31.69	4.05	CNOT4	CCR4-NOT transcription complex, subunit 4, isoform CRA_a	gene_position:reverse Distance_to_Tss_is:138239 Intron_intron_Position_Number_is:10 Distance_to_GeneEnd: -10093
chr8	118014364	118015710	1347	118015414	35	31.69	3.4	EXT1	Multiple exostoses 1	gene_position:reverse Distance_to_Tss_is:97455 Intron_intron_Position_Number_is:1 Distance_to_GeneEnd: -215001
chr9	97337377	97338483	1107	97338292	24	31.69	3.69	CCDC180	Coiled-coil domain-containing protein 180	gene_position:forward Distance_to_Tss_is:29749 Intron_intron_Position_Number_is:18 Distance_to_GeneEnd: -39918
chr13	99719957	99721254	1298	99720438	27	31.7	4.62	CLYBL	Citrate lyase beta like, isoform CRA_a	gene_position:forward Distance_to_Tss_is:113289 Intron_intron_Position_Number_is:1 Distance_to_GeneEnd: -173794
chr2	26912445	26913606	1162	26913012	26	31.7	4.35	DPYSL5	Dihydropyrimidinase-related protein 5	gene_position:forward Distance_to_Tss_is:64344 Intron_intron_Position_Number_is:2 Distance_to_GeneEnd: -37906
chr3	38596008	38596521	514	38596296	14	31.7	5.54	SCN5A	Sodium channel protein type 5 subunit alpha	gene_position:reverse Distance_to_Tss_is:53665 Intron_intron_Position_Number_is:14 Distance_to_GeneEnd: -47946
chr7	103094266	103094957	692	103094597	18	31.7	4.31	ARMC10	Armadillo repeat-containing protein 10	gene_position:forward Distance_to_Tss_is:19539 Intron_intron_Position_Number_is:5 Distance_to_GeneEnd: -5493
chrx	68087355	68088374	1020	68087617	26	31.7	3.82	OPHN1	cDNA FLJ60067, highly similar to Oligophrenin 1	gene_position:reverse Distance_to_Tss_is:346102 Intron_intron_Position_Number_is:19 Distance_to_GeneEnd: -45011
chr1	52087620	52090569	2950	52090019	91	31.71	3.44	BTF3L4	basic transcription factor 3-like 4	gene_position:forward Distance_to_Tss_is:31435 3UTR_Exon:exon_Position_Number_is:6 Distance_to_GeneEnd: -3096
chr10	125926042	125926684	643	125926353	17	31.71	5.65	FANK1	Fibronectin type 3 and ankyrin repeat domains protein 1	gene_position:forward Distance_to_Tss_is:29503 Intron_intron_Position_Number_is:1 Distance_to_GeneEnd: -83550
chr4	53867032	53868013	982	53867499	22	31.71	5.08	LOC100506444	uncharacterized LOC100506444	gene_position:forward Distance_to_Tss_is:170879 Intron_intron_Position_Number_is:2 Distance_to_GeneEnd: -35734
chr7	100462107	100462566	460	100462279	13	31.71	4.15	C7orf61	Uncharacterized protein C7orf61	gene_position:reverse Distance_to_Tss_is:2164 Intron_intron_Position_Number_is:2 Distance_to_GeneEnd: -5492
chr2	85288952	85289520	569	85289123	16	31.72	4.62	TCF7L1	Transcription factor 7-like 1	gene_position:forward Distance_to_Tss_is:155492 Intron_intron_Position_Number_is:4 Distance_to_GeneEnd: -21436
chr20	8753572	8754439	868	8753940	28	31.72	5	PLCB1	Phosphoinositide phospholipase C	gene_position:forward Distance_to_Tss_is:621307 Intron_intron_Position_Number_is:23 Distance_to_GeneEnd: -131328
chr21	28790863	28791499	637	28791258	19	31.72	3.31	LOC102724420	uncharacterized LOC102724420	gene_position:reverse Distance_to_Tss_is:45886 Intron_intron_Position_Number_is:2 Distance_to_GeneEnd: -213840
chr3	43697930	43698896	967	43698618	25	31.72	3.82	ABHD5	1-acylglycerol-3-phosphate O-acyltransferase ABHD5	gene_position:forward Distance_to_Tss_is:7047 Intron_intron_Position_Number_is:1 Distance_to_GeneEnd: -24795
chr12	68829448	68831260	1813	68830309	47	31.73	3.46	MDM2	E3 ubiquitin-protein ligase Mdm2	gene_position:forward Distance_to_Tss_is:21276 Intron_intron_Position_Number_is:6 Distance_to_GeneEnd: -16096
chr17	74884488	74885980	1493	74884943	30	31.73	3.69	FADS6	Fatty acid desaturase domain family, member 6, isoform CRA_a	gene_position:reverse Distance_to_Tss_is:9317 Intron_intron_Position_Number_is:2 Distance_to_GeneEnd: -7702
chr1	46198734	46199966	1233	46198911	26	31.74	3.23	POMGNT1	cDNA FLJ53518, highly similar to Protein O-linked-mannosebeta-1,2-N-acetylglucosaminyltransferase 1 (EC 2.4.1.-)	gene_position:reverse Distance_to_Tss_is:21571 Intron_intron_Position_Number_is:1 Distance_to_GeneEnd: -10053
chr1	52666868	52667273	406	52667101	14	31.74	4.38	FAM159A	Membrane protein FAM159A	gene_position:forward Distance_to_Tss_is:33524 Intron_intron_Position_Number_is:2 Distance_to_GeneEnd: -646
chr2	230790844	230791464	621	230791037	16	31.74	3.67	CAB39	Calcium binding protein 39, isoform CRA_a	gene_position:forward Distance_to_Tss_is:78002 Intron_intron_Position_Number_is:2 Distance_to_GeneEnd: -30231
chr21	35039116	35040348	1233	35039827	26	31.74	3.69	RUNX1	Runt-related transcription factor 1/NDC1 transmembrane nucleoporin fusion protein	gene_position:reverse Distance_to_Tss_is:10218 Intron_intron_Position_Number_is:2 Distance_to_GeneEnd: -251315
chr8	117971510	117973684	2175	117972366	58	31.75	2.91	EXT1	Multiple exostoses 1	gene_position:reverse Distance_to_Tss_is:140309 Intron_intron_Position_Number_is:1 Distance_to_GeneEnd: -172147
chr15	85518112	85518793	682	85518553	17	31.76	4.15	AKAP13	A-kinase anchor protein 13	gene_position:forward Distance_to_Tss_is:137525 Intron_intron_Position_Number_is:2 Distance_to_GeneEnd: -231246
chr8	124063800	124065538	1739	124065096	36	31.76	3.39	FER1L6	Fer-1-like protein 6	gene_position:forward Distance_to_Tss_is:211813 Intron_intron_Position_Number_is:25 Distance_to_GeneEnd: -56261
chr2	42696758	42697678	921	42696989	24	31.77	3.85	MTA3	Metastasis associated 1 family, member 3, isoform CRA_a	gene_position:forward Distance_to_Tss_is:202189 Intron_intron_Position_Number_is:11 Distance_to_GeneEnd: -60189
chr4	165484974	165485588	615	165485341	16	31.77	4.55	CPE	cDNA FLJ45230 fis, clone BRCAN2021325, highly similar to Carboxypeptidase E (EC 3.4.17.10)	gene_position:forward Distance_to_Tss_is:106029 Intron_intron_Position_Number_is:5 Distance_to_GeneEnd: -13356
chr5	161352854	161353593	740	161353309	18	31.77	3.69	GABRB2	Gamma-aminobutyric acid receptor subunit beta-2	gene_position:reverse Distance_to_Tss_is:195270 Intron_intron_Position_Number_is:6 Distance_to_GeneEnd: -64425
chr7	133625557	133626470	914	133626074	24	31.77	5.34	EXOC4	cDNA FLJ53330, highly similar to Exocyst complex component 4	gene_position:forward Distance_to_Tss_is:372490 Intron_intron_Position_Number_is:9 Distance_to_GeneEnd: -440204
chr8	103877241	103878099	859	103877628	20	31.77	4.62	RIMS2	Regulating synaptic membrane exocytosis protein 2	gene_position:forward Distance_to_Tss_is:377043 Intron_intron_Position_Number_is:5 Distance_to_GeneEnd: -377184
chrx	36027652	36028634	983	36028104	28	31.77	4.33	LOC101928593	uncharacterized LOC101928593	gene_position:forward Distance_to_Tss_is:12752 Intron_intron_Position_Number_is:1 Distance_to_GeneEnd: -11355
chrx	103688813	103689671	859	103689369	20	31.77	5.54	MORF4L2	cDNA FLJ44127 fis, clone THYMU2006420, highly similar to Mortality factor 4-like protein 2	gene_position:reverse Proximal_Promoter Distance_to_Tss_is:-655 Distance_to_GeneEnd: -13315
chrx	103688813	103689671	859	103689369	20	31.77	5.54	MORF4L2-AS1	MORF4L2 antisense RNA 1	gene_position:forward Distance_to_Tss_is:1529 Exon:exon_Position_Number_is:2 Distance_to_GeneEnd: -3747
chr21	28928093	28929456	1364	28928749	35	31.78	3.45	LTN1	E3 ubiquitin-protein ligase listerin	gene_position:reverse Distance_to_Tss_is:64863 Distance_to_GeneEnd: 51
chr3	136705103	136705901	799	136705488	19	31.78	4.15	STAG1	Cohesin subunit SA-1	gene_position:reverse Distance_to_Tss_is:47286 Intron_intron_Position_Number_is:1 Distance_to_GeneEnd: -368869
chr4	9247209	9248999	1791	9248088	56	31.78	4.75	USP17L18	Ubiquitin carboxyl-terminal hydrolase 17-like protein 18	gene_position:forward Proximal_Promoter Distance_to_Tss_is:-1421 Distance_to_GeneEnd: -3013
chr5	83483374	83484172	799	83483934	19	31.78	5.08	VCAN	Chondroitin sulfate proteoglycan 2 (Versican), isoform CRA_c	gene_position:forward Distance_to_Tss_is:11700 Intron_intron_Position_Number_is:1 Distance_to_GeneEnd: -98929
chr6	63872508	63873857	1350	63872801	31	31.78	4.4	EYS	Protein eyes shut homolog	gene_position:reverse Distance_to_Tss_is:1834717 Intron_intron_Position_Number_is:35 Distance_to_GeneEnd: -152528
chr10	58544186	58545290	1105	58544914	24	31.79	4.15	BICC1	Protein bicaudal C homolog 1	gene_position:forward Distance_to_Tss_is:31170 Intron_intron_Position_Number_is:1 Distance_to_GeneEnd: -287249
chr2	24525566	24528317	2752	24525952	67	31.79	3.09	NCOA1	cDNA FLJ76652, highly similar to Homo sapiens nuclear receptor coactivator 1 (NCOA1), transcript variant 2, mRNA	gene_position:forward Distance_to_Tss_is:33516 Intron_intron_Position_Number_is:1 Distance_to_GeneEnd: -245025
chr2	119940467	119941571	1105	119941090	24	31.79	4.15	PTPN4	Tyrosine-protein phosphatase non-receptor type 4	gene_position:forward Distance_to_Tss_is:180836 Intron_intron_Position_Number_is:15 Distance_to_GeneEnd: -44432
chr21	44023441	44024672	1232	44023897	26	31.79	5.08	TRAPPC10	cDNA FLJ55683, highly similar to Transmembrane protein 1	gene_position:forward Distance_to_Tss_is:11116 Intron_intron_Position_Number_is:1 Distance_to_GeneEnd: -83111
chr9	124607081	124607965	885	124607444	22	31.79	4.58	NR6A1	Nuclear receptor subfamily 6 group A member 1	gene_position:reverse Distance_to_Tss_is:164229 Intron_intron_Position_Number_is:2 Distance_to_GeneEnd: -89806
chr17	82227775	82228342	568	82228160	15	31.8	6	SLC16A3	Solute carrier family 16 (Monocarboxylic acid transporters), member 3, isoform CRA_a	gene_position:forward Proximal_Promoter Distance_to_Tss_is:-631 Distance_to_GeneEnd: -11724
chr4	165260692	165263307	2616	165260858	60	31.8	3.36	KLHL2	Kelch-like protein 2	gene_position:forward Distance_to_Tss_is:53074 Intron_intron_Position_Number_is:4 Distance_to_GeneEnd: -62464
chr1	46689584	46691654	2071	46690945	51	31.81	3.9	EFCAB14	cDNA FLJ10625 fis, clone NT2RP2005540, highly similar to Homo sapiens KIAA0494 protein	gene_position:reverse Distance_to_Tss_is:29480 Intron_intron_Position_Number_is:6 Distance_to_GeneEnd: -14425
chr13	91472141	91472855	715	91472497	18	31.82	4.91	GPC5	Glypican-5	gene_position:forward Distance_to_Tss_is:73460 Intron_intron_Position_Number_is:2 Distance_to_GeneEnd: -1395096
chr17	81329084	81330080	997	81329585	24	31.82	4.17	TMEM105	Transmembrane protein 105	gene_position:reverse Distance_to_Tss_is:1590 Intron_intron_Position_Number_is:1 Distance_to_GeneEnd: -17814
chr2	237375592	237376658	1067	237376342	26	31.82	4.8	COL6A3	cDNA FLJ57023, highly similar to Homo sapiens collagen, type VI, alpha 3 (COL6A3), transcript variant 3, mRNA	gene_position:reverse Distance_to_Tss_is:38615 Intron_intron_Position_Number_is:4 Distance_to_GeneEnd: -51580
chr4	79012344	79013323	980	79012785	22	31.82	4.15	LINC01088	long intergenic non-protein coding RNA 1088	gene_position:forward Distance_to_Tss_is:40596 Intron_intron_Position_Number_is:2 Distance_to_GeneEnd: -296455
chr9	93638676	93638995	320	93638836	10	31.82	4.55	PHF2	Lysine-specific demethylase PHF2	gene_position:forward Distance_to_Tss_is:62049 Intron_intron_Position_Number_is:3 Distance_to_GeneEnd: -40911
chr1	53628980	53630564	1585	53630062	37	31.83	4.48	GLIS1	Zinc finger protein GLIS1	gene_position:reverse Distance_to_Tss_is:109095 Intron_intron_Position_Number_is:1 Distance_to_GeneEnd: -122749
chr1	57111457	57112506	1050	57112263	26	31.83	4.33	DAB1	Disabled homolog 1	gene_position:reverse Distance_to_Tss_is:1139082 Intron_intron_Position_Number_is:6 Distance_to_GeneEnd: -113551
chr12	64724659	64725456	798	64725072	22	31.83	4.89	GNS	Glucosamine (N-acetyl)-6-sulfatase (Sanfilippo disease IIID), isoform CRA_a	gene_position:reverse Distance_to_Tss_is:34787 Intron_intron_Position_Number_is:10 Distance_to_GeneEnd: -11217
chr22	44157328	44158008	681	44157520	17	31.83	6	PARVB	Beta-parvin	gene_position:forward Distance_to_Tss_is:158117 Intron_intron_Position_Number_is:11 Distance_to_GeneEnd: -11905
chr3	113787762	113789121	1360	113788163	28	31.83	5.54	ATP6V1A	cDNA FLJ53889, highly similar to Vacuolar ATP synthase catalytic subunit A, ubiquitous isoform (EC 3.6.3.14)	gene_position:forward Distance_to_Tss_is:40743 Intron_intron_Position_Number_is:6 Distance_to_GeneEnd: -24296
chr4	173445146	173446505	1360	173445881	28	31.83	4.15	SCRG1	Scrapie-responsive protein 1	gene_position:reverse Distance_to_Tss_is:31068 Intron_intron_Position_Number_is:2 Distance_to_GeneEnd: -56984
chr1	216273552	216275111	1560	216274195	34	31.84	4.51	USH2A	Usherin	gene_position:reverse Distance_to_Tss_is:149844 Intron_intron_Position_Number_is:11 Distance_to_GeneEnd: -650658
chr14	34459379	34460176	798	34459855	19	31.84	3.69	SPTSSA	Serine palmitoyltransferase small subunit A	gene_position:reverse Distance_to_Tss_is:2883 Intron_intron_Position_Number_is:1 Distance_to_GeneEnd: -26441
chr14	90933950	90935374	1425	90934544	29	31.84	3.23	RPS6KA5	Ribosomal protein S6 kinase alpha-5	gene_position:reverse Distance_to_Tss_is:126699 Intron_intron_Position_Number_is:5 Distance_to_GeneEnd: -63135
chr17	64173695	64174663	969	64173965	28	31.84	4.93	TEX2	cDNA FLJ33837 fis, clone CTONG2004487, highly similar to Testis-expressed sequence 2 protein	gene_position:reverse Distance_to_Tss_is:89628 Intron_intron_Position_Number_is:6 Distance_to_GeneEnd: -26262
chr2	206611381	206612611	1231	206612330	26	31.84	4.15	ADAM23	ADAM metallopeptidase domain 23, isoform CRA_a	gene_position:forward Distance_to_Tss_is:167837 Intron_intron_Position_Number_is:24 Distance_to_GeneEnd: -9749
chr3	142668430	142669985	1556	142669522	35	31.84	3.54	PLS1	Plastin-1	gene_position:forward Distance_to_Tss_is:72043 Intron_intron_Position_Number_is:2 Distance_to_GeneEnd: -45234
chr5	143321456	143322248	793	143322063	19	31.84	4.59	NR3C1	cDNA FLJ50281, highly similar to Glucocorticoid receptor	gene_position:reverse Distance_to_Tss_is:412300 Intron_intron_Position_Number_is:2 Distance_to_GeneEnd: -43522
chr5	180342604	180344226	1623	180343036	32	31.84	5.54	GFPT2	cDNA, FLJ95375, highly similar to Homo sapiens glutamine-fructose-6-phosphate transaminase 2 (GFPT2), mRNA	gene_position:reverse Distance_to_Tss_is:10732 Intron_intron_Position_Number_is:1 Distance_to_GeneEnd: -41906
chr12	6545929	6547223	1295	6546808	27	31.85	4.62	IFFO1	Intermediate filament family orphan 1	gene_position:reverse Distance_to_Tss_is:10154 Intron_intron_Position_Number_is:8 Distance_to_GeneEnd: -6401
chr3	128891903	128893069	1167	128892523	25	31.85	3.23	ACAD9	cDNA FLJ59879, highly similar to Acyl-CoA dehydrogenase family member 9, mitochondrial (EC 1.3.99.-)	gene_position:forward Distance_to_Tss_is:12413 Intron_intron_Position_Number_is:2 Distance_to_GeneEnd: -21211
chr6	111711580	111712666	1087	111712507	24	31.85	3.64	FYN	Non-specific protein-tyrosine kinase	gene_position:reverse Distance_to_Tss_is:161872 Intron_intron_Position_Number_is:5 Distance_to_GeneEnd: -51248
chr7	86984336	86985439	1104	86984515	24	31.85	3.23	KIAA1324L	UPF0577 protein KIAA1324-like	gene_position:reverse Distance_to_Tss_is:75362 Intron_intron_Position_Number_is:1 Distance_to_GeneEnd: -107430
chr8	122884806	122886818	2013	122886370	47	31.85	3.5	ZHX2	Zinc fingers and homeoboxes protein 2	gene_position:forward Distance_to_Tss_is:104150 Intron_intron_Position_Number_is:3 Distance_to_GeneEnd: -89704
chr10	103987791	103988640	850	103988453	21	31.86	3.85	SLK	cDNA FLJ61681, highly similar to STE20-like serine/threonine-protein kinase (EC2.7.11.1)	gene_position:forward Distance_to_Tss_is:20606 Intron_intron_Position_Number_is:1 Distance_to_GeneEnd: -41442
chr14	59546953	59547870	918	59547324	21	31.86	4.15	CCDC175	coiled-coil domain containing 175	gene_position:reverse Distance_to_Tss_is:29878 Intron_intron_Position_Number_is:8 Distance_to_GeneEnd: -41886
chr19	49986184	49987506	1323	49987160	30	31.86	5.33	VRK3	Vaccinia related kinase 3, isoform CRA_a	gene_position:reverse Distance_to_Tss_is:39833 Intron_intron_Position_Number_is:11 Distance_to_GeneEnd: -9717
chr6	36222818	36223735	918	36223135	21	31.86	4.15	BRPF3	Bromodomain and PHD finger containing, 3, isoform CRA_d	gene_position:forward Distance_to_Tss_is:26045 Intron_intron_Position_Number_is:10 Distance_to_GeneEnd: -9972
chr20	12939388	12940428	1041	12939946	23	31.87	4.15	LOC101929486	uncharacterized LOC101929486	gene_position:reverse Distance_to_Tss_is:13131 Intron_intron_Position_Number_is:4 Distance_to_GeneEnd: -74184
chr4	145488505	145490242	1738	145489817	40	31.87	3.33	SMAD1	Mothers against decapentaplegic homolog 1	gene_position:forward Distance_to_Tss_is:6706 Intron_intron_Position_Number_is:1 Distance_to_GeneEnd: -70671
chr11	47814733	47815711	979	47815264	22	31.88	3.69	NUP160	Nuclear pore complex protein Nup160	gene_position:reverse Distance_to_Tss_is:33772 Intron_intron_Position_Number_is:13 Distance_to_GeneEnd: -36615
chr2	45885882	45886860	979	45886503	22	31.88	4.62	PRKCE	Protein kinase C epsilon type	gene_position:forward Distance_to_Tss_is:234567 Intron_intron_Position_Number_is:2 Distance_to_GeneEnd: -302108
chr2	102075585	102078215	2631	102077593	57	31.88	3.52	IL1R1	Interleukin-1 receptor type 1	gene_position:forward Distance_to_Tss_is:5209 Intron_intron_Position_Number_is:1 Distance_to_GeneEnd: -104289
chr2	231287490	231288468	979	231288079	22	31.88	4.62	ARMC9	LisH domain-containing protein ARMC9	gene_position:forward Distance_to_Tss_is:88910 Intron_intron_Position_Number_is:17 Distance_to_GeneEnd: -86405
chr4	153562391	153563098	708	153562584	19	31.88	4.1	KIAA0922	Transmembrane protein 131-like	gene_position:forward Distance_to_Tss_is:96045 Intron_intron_Position_Number_is:7 Distance_to_GeneEnd: -74465
chr17	67197969	67198928	960	67198271	32	31.89	3.55	HELZ	Helicase with zinc finger, isoform CRA_a	gene_position:reverse Distance_to_Tss_is:47262 Intron_intron_Position_Number_is:7 Distance_to_GeneEnd: -127525
chr19	45887239	45888662	1424	45888203	29	31.89	3.23	IRF2BP1	Interferon regulatory factor 2-binding protein 1	gene_position:reverse Proximal_Promoter Distance_to_Tss_is:-1121 Distance_to_GeneEnd: -3631
chr3	156278263	156279184	922	156278907	22	31.89	4.35	KCNAB1	cDNA FLJ52197, highly similar to Voltage-gated potassium channel subunit beta-1	gene_position:forward Distance_to_Tss_is:157715 Intron_intron_Position_Number_is:1 Distance_to_GeneEnd: -260875
chr4	140979976	140981037	1062	140980211	27	31.89	4.17	RNF150	RING finger protein 150	gene_position:reverse Distance_to_Tss_is:153499 Intron_intron_Position_Number_is:2 Distance_to_GeneEnd: -114422
chr5	168201263	168202569	1307	168201974	29	31.89	3.39	TENM2	cDNA FLJ56615, highly similar to Mus musculus odd Oz/ten-m homolog 2 (Drosophila) (Odz2), transcript variant 1, mRNA	gene_position:forward Distance_to_Tss_is:1222185 Intron_intron_Position_Number_is:19 Distance_to_GeneEnd: -62894
chr6	129799275	129800504	1230	129799428	26	31.89	3.23	LOC100130402		gene_position:forward Distance_to_Tss_is:8371 Exon:exon_Position_Number_is:1 Distance_to_GeneEnd: -5537
chr9	17434380	17435236	857	17434833	20	31.89	3.69	CNTLN	Centlein	gene_position:forward Distance_to_Tss_is:299389 Intron_intron_Position_Number_is:18 Distance_to_GeneEnd: -69543
chr15	38475917	38476596	680	38476345	17	31.9	4.62	FAM98B	Protein FAM98B	gene_position:forward Distance_to_Tss_is:21790 Intron_intron_Position_Number_is:6 Distance_to_GeneEnd: -11793
chr2	52264715	52265994	1280	52264865	30	31.91	3.97	LOC730100	uncharacterized LOC730100	gene_position:forward Distance_to_Tss_is:1232114 Intron_intron_Position_Number_is:7 Distance_to_GeneEnd: -143202
chr2	58088231	58089177	947	58088986	23	31.91	3.36	VRK2	cDNA FLJ76729, highly similar to Homo sapiens vaccinia related kinase 2 isoform 6 (VRK2) mRNA	gene_position:forward Distance_to_Tss_is:180580 Intron_intron_Position_Number_is:7 Distance_to_GeneEnd: -71689
chr1	61366847	61368535	1689	61368153	38	31.92	3.85	NFIA	Nuclear factor 1 A-type	gene_position:forward Distance_to_Tss_is:289573 Intron_intron_Position_Number_is:6 Distance_to_GeneEnd: -95941
chr14	67769989	67770905	917	67770655	21	31.93	3.69	ZFYVE26	Zinc finger FYVE domain-containing protein 26	gene_position:reverse Distance_to_Tss_is:46601 Intron_intron_Position_Number_is:28 Distance_to_GeneEnd: -41097
chr1	77874018	77876359	2342	77874528	69	31.94	3.3	FAM73A	Protein FAM73A	gene_position:forward Distance_to_Tss_is:94394 Intron_intron_Position_Number_is:15 Distance_to_GeneEnd: -5522
chr2	51954407	51955555	1149	51954946	28	31.94	4.3	LOC730100	uncharacterized LOC730100	gene_position:forward Distance_to_Tss_is:921806 Intron_intron_Position_Number_is:7 Distance_to_GeneEnd: -453510
chr22	11945496	11947901	2406	11946220	75	31.94	3.3	LOC102723769	uncharacterized LOC102723769	gene_position:forward Distance_to_Tss_is:48090 Intron_intron_Position_Number_is:2 Distance_to_GeneEnd: -11038
chr5	173003338	173006154	2817	173004101	61	31.94	3.9	ATP6V0E1	V-type proton ATPase subunit e 1	gene_position:forward Distance_to_Tss_is:19578 Intron_intron_Position_Number_is:2 Distance_to_GeneEnd: -31559
chrx	63435559	63436536	978	63436147	22	31.94	4.62	LINC01278	long intergenic non-protein coding RNA 1278	gene_position:reverse Distance_to_Tss_is:125434 Intron_intron_Position_Number_is:2 Distance_to_GeneEnd: -9000
chrx	74004706	74005683	978	74005214	22	31.94	5.08	JPX	JPX transcript, XIST activator (non-protein coding)	gene_position:forward Distance_to_Tss_is:60382 Intron_intron_Position_Number_is:3 Distance_to_GeneEnd: -65678
chr11	44757270	44757835	566	44757485	15	31.95	4.62	TSPAN18	Tetraspanin-18	gene_position:forward Distance_to_Tss_is:30089 Intron_intron_Position_Number_is:1 Distance_to_GeneEnd: -175073
chr2	206554107	206555046	940	206554856	24	31.95	3.15	ADAM23	ADAM metallopeptidase domain 23, isoform CRA_a	gene_position:forward Distance_to_Tss_is:110563 Intron_intron_Position_Number_is:9 Distance_to_GeneEnd: -67023
chr2	232145999	232146871	873	232146676	23	31.95	3.49	DIS3L2	cDNA FLJ60550, weakly similar to Exosome complex exonuclease RRP44 (EC 3.1.13.-)	gene_position:forward Distance_to_Tss_is:184416 Intron_intron_Position_Number_is:8 Distance_to_GeneEnd: -197969
chr3	4248397	4249736	1340	4249389	29	31.95	3.91	SUMF1	Sulfatase-modifying factor 1	gene_position:reverse Distance_to_Tss_is:218872 Intron_intron_Position_Number_is:8 Distance_to_GeneEnd: -465894
chr3	48982423	48982988	566	48982733	15	31.95	4.15	ARIH2	cDNA FLJ10938 fis, clone OVARC1001038, highly similar to Protein ariadne-2 homolog	gene_position:forward Distance_to_Tss_is:63591 Intron_intron_Position_Number_is:15 Distance_to_GeneEnd: -3118
chr3	138682511	138683067	557	138682673	16	31.95	4.96	PIK3CB	cDNA FLJ57102, highly similar to Phosphatidylinositol-4,5-bisphosphate 3-kinase catalytic subunit beta isoform (EC 2.7.1.153)	gene_position:reverse Distance_to_Tss_is:152427 Intron_intron_Position_Number_is:18 Distance_to_GeneEnd: -29813
chr6	124705777	124706824	1048	124706167	26	31.95	3.54	NKAIN2	Sodium/potassium-transporting ATPase subunit beta-1-interacting protein 2	gene_position:forward Distance_to_Tss_is:901853 Intron_intron_Position_Number_is:4 Distance_to_GeneEnd: -119863
chr6	162112673	162113562	890	162112868	22	31.95	3.36	PARK2	E3 ubiquitin-protein ligase parkin	gene_position:reverse Distance_to_Tss_is:615129 Intron_intron_Position_Number_is:4 Distance_to_GeneEnd: -765115
chr7	28118063	28118628	566	28118260	15	31.95	5.54	JAZF1	Juxtaposed with another zinc finger protein 1	gene_position:reverse Distance_to_Tss_is:62755 Intron_intron_Position_Number_is:1 Distance_to_GeneEnd: -287490
chr9	88071115	88072037	923	88071446	23	31.95	4.1	LOC102724156	uncharacterized LOC102724156	gene_position:reverse Distance_to_Tss_is:6635 Intron_intron_Position_Number_is:2 Distance_to_GeneEnd: -4680
chr13	84354463	84355075	613	84354877	17	31.96	5.42	LINC00333	long intergenic non-protein coding RNA 333	gene_position:forward Distance_to_Tss_is:213861 Intron_intron_Position_Number_is:3 Distance_to_GeneEnd: -208773
chr13	99334808	99335520	713	99335242	18	31.96	4.02	UBAC2	Ubiquitin-associated domain-containing protein 2	gene_position:forward Distance_to_Tss_is:134383 Intron_intron_Position_Number_is:6 Distance_to_GeneEnd: -51691
chr3	48051634	48052403	770	48052116	19	31.96	4.46	MAP4	Microtubule-associated protein 4, isoform CRA_b	gene_position:reverse Distance_to_Tss_is:37645 Intron_intron_Position_Number_is:1 Distance_to_GeneEnd: -200944
chr3	49359377	49360511	1135	49360010	30	31.96	5.28	GPX1	Glutathione peroxidase 1 isoform A	gene_position:reverse Proximal_Promoter Distance_to_Tss_is:-1019 Distance_to_GeneEnd: -2201
chr3	49359377	49360511	1135	49360010	30	31.96	5.28	RHOA	Ras homolog gene family, member A, isoform CRA_a	gene_position:reverse Distance_to_Tss_is:52716 3UTR_Exon:exon_Position_Number_is:5 Distance_to_GeneEnd: -232
chr6	125779304	125781035	1732	125780534	42	31.96	3.47	TRE-CTC1-7	transfer RNA-Glu (CTC) 1-7	gene_position:reverse Distal_Promoter Distance_to_Tss_is:1014 Distance_to_GeneEnd: 943
chr13	99071494	99072091	598	99071810	17	31.97	4.47	DOCK9	cDNA FLJ45282 fis, clone BRHIP3001573, highly similar to Dedicator of cytokinesis protein 9	gene_position:reverse Distance_to_Tss_is:14912 Intron_intron_Position_Number_is:1 Distance_to_GeneEnd: -278007
chr17	58931548	58932555	1008	58931734	26	31.97	4.17	PPM1E	Protein phosphatase 1E (PP2C domain containing)	gene_position:forward Distance_to_Tss_is:175679 Intron_intron_Position_Number_is:1 Distance_to_GeneEnd: -53631
chr3	3791176	3792038	863	3791641	21	31.97	4.78	SUMF1	Sulfatase-modifying factor 1	gene_position:reverse Distance_to_Tss_is:676093 Intron_intron_Position_Number_is:11 Distance_to_GeneEnd: -8673
chr6	51928336	51929940	1605	51929051	40	31.97	3.77	PKHD1	Fibrocystin	gene_position:reverse Distance_to_Tss_is:159289 Intron_intron_Position_Number_is:37 Distance_to_GeneEnd: -312989
chr1	202737559	202738971	1413	202738487	29	31.98	4.13	KDM5B	cDNA FLJ10538 fis, clone NT2RP2001127, highly similar to Homo sapiens Jumonji, AT rich interactive domain 1B (RBP2-like) (JARID1B), mRNA	gene_position:reverse Distance_to_Tss_is:70862 Intron_intron_Position_Number_is:20 Distance_to_GeneEnd: -10155
chr15	43873162	43873898	737	43873386	18	31.98	5.08	FRMD5	cDNA FLJ41022 fis, clone ASTRO1000009, highly similar to FERM domain-containing protein 5	gene_position:reverse Distance_to_Tss_is:322132 3UTR_Exon:exon_Position_Number_is:14 Distance_to_GeneEnd: -2401
chr8	131035148	131037095	1948	131036638	42	31.98	3.91	ADCY8	Adenylate cyclase type 8	gene_position:reverse Distance_to_Tss_is:5618 Intron_intron_Position_Number_is:1 Distance_to_GeneEnd: -254848
chr5	40847217	40848132	916	40847730	21	31.99	4.62	CARD6	cDNA FLJ56560, highly similar to Caspase recruitment domain-containing protein 6	gene_position:forward Distance_to_Tss_is:5909 Intron_intron_Position_Number_is:2 Distance_to_GeneEnd: -8137
chr11	26710063	26711039	977	26710460	22	32	6.46	SLC5A12	Sodium-coupled monocarboxylate transporter 2	gene_position:reverse Distance_to_Tss_is:11964 Intron_intron_Position_Number_is:3 Distance_to_GeneEnd: -43044
chr12	46231089	46232725	1637	46232323	34	32	3.88	SLC38A1	Solute carrier family 38, member 1, isoform CRA_a	gene_position:reverse Distance_to_Tss_is:38336 Intron_intron_Position_Number_is:2 Distance_to_GeneEnd: -48034
chr13	94186733	94187464	732	94187038	18	32	4.13	GPC6	cDNA FLJ58478, highly similar to Glypican-6	gene_position:forward Distance_to_Tss_is:959908 Intron_intron_Position_Number_is:4 Distance_to_GeneEnd: -221287
chr2	54995625	54997879	2255	54997001	55	32	2.9	RTN4	Reticulon-4	gene_position:reverse Distance_to_Tss_is:116991 Intron_intron_Position_Number_is:4 Distance_to_GeneEnd: -23436
chr4	32002554	32003700	1147	32003186	27	32	4.51	LOC102723828	uncharacterized LOC102723828	gene_position:forward Distance_to_Tss_is:5175 Intron_intron_Position_Number_is:1 Distance_to_GeneEnd: -152852
chr2	218920368	218921267	900	218920847	23	32.01	3.2	LINC01494	long intergenic non-protein coding RNA 1494	gene_position:reverse Distance_to_Tss_is:10269 Intron_intron_Position_Number_is:3 Distance_to_GeneEnd: -19554
chr3	158277439	158279078	1640	158277652	42	32.01	3.95	RSRC1	Serine/Arginine-related protein 53	gene_position:forward Distance_to_Tss_is:171490 Intron_intron_Position_Number_is:4 Distance_to_GeneEnd: -267391
chr1	218875935	218876887	953	218876249	22	32.02	4.05	LOC100130251		gene_position:reverse Distance_to_Tss_is:23984 Exon:exon_Position_Number_is:1 Distance_to_GeneEnd: -33813
chr2	200422331	200423899	1569	200422728	34	32.02	3.72	SPATS2L	SPATS2-like protein	gene_position:forward Distance_to_Tss_is:116450 Intron_intron_Position_Number_is:6 Distance_to_GeneEnd: -59932
chr6	129366512	129367366	855	129366917	20	32.02	4.62	LAMA2	Laminin subunit alpha-2	gene_position:forward Distance_to_Tss_is:483371 Intron_intron_Position_Number_is:33 Distance_to_GeneEnd: -150054
chr19	49673251	49674400	1150	49674181	30	32.03	4.64	BCL2L12	Bcl-2-like protein 12	gene_position:forward Distance_to_Tss_is:8109 Intron_intron_Position_Number_is:6 Distance_to_GeneEnd: -665
chr2	58000063	58002215	2153	58001196	48	32.03	2.92	VRK2	cDNA FLJ76729, highly similar to Homo sapiens vaccinia related kinase 2 isoform 6 (VRK2) mRNA	gene_position:forward Distance_to_Tss_is:92412 Intron_intron_Position_Number_is:1 Distance_to_GeneEnd: -159857
chr18	49273812	49274606	795	49274072	19	32.04	4.15	DYM	Dymeclin	gene_position:reverse Distance_to_Tss_is:186892 Intron_intron_Position_Number_is:10 Distance_to_GeneEnd: -230786
chr3	49751049	49751882	834	49751393	20	32.04	4.95	IP6K1	Inositol hexaphosphate kinase 1, isoform CRA_a	gene_position:reverse Distance_to_Tss_is:35491 Intron_intron_Position_Number_is:1 Distance_to_GeneEnd: -26754
chr4	168381732	168382521	790	168382342	19	32.04	3.67	DDX60L	Probable ATP-dependent RNA helicase DDX60-like	gene_position:reverse Distance_to_Tss_is:98782 Intron_intron_Position_Number_is:30 Distance_to_GeneEnd: -24997
chr6	13325133	13326373	1241	13326007	29	32.04	4.03	TBC1D7	TBC1 domain family, member 7, isoform CRA_b	gene_position:reverse Distance_to_Tss_is:3450 Exon:exon_Position_Number_is:3 Distance_to_GeneEnd: -20182
chr7	18722060	18722737	678	18722259	17	32.04	5.08	HDAC9	Histone deacetylase 9	gene_position:forward Distance_to_Tss_is:431862 Intron_intron_Position_Number_is:13 Distance_to_GeneEnd: -277452
chr8	69024173	69024850	678	69024659	17	32.04	5.08	LINC01592	uncharacterized LOC100505718	gene_position:reverse Distance_to_Tss_is:80017 Intron_intron_Position_Number_is:2 Distance_to_GeneEnd: -112370
chrx	78001304	78002039	736	78001795	18	32.04	4.62	ATP7A	cDNA FLJ58125, highly similar to Copper-transporting ATPase 1 (EC 3.6.3.4)	gene_position:forward Distance_to_Tss_is:90648 Intron_intron_Position_Number_is:5 Distance_to_GeneEnd: -49091
chr17	4509209	4510499	1291	4509643	27	32.05	4.15	SPNS2	Protein spinster homolog 2	gene_position:forward Distance_to_Tss_is:10375 Intron_intron_Position_Number_is:1 Distance_to_GeneEnd: -30724
chr17	40456759	40457734	976	40457373	22	32.05	5.08	IGFBP4	Insulin-like growth factor binding protein 4, isoform CRA_a	gene_position:forward Distance_to_Tss_is:13335 3UTR_Exon:exon_Position_Number_is:4 Distance_to_GeneEnd: -971
chr2	51726630	51727605	976	51727083	22	32.05	4.62	LOC730100	uncharacterized LOC730100	gene_position:forward Distance_to_Tss_is:694029 Intron_intron_Position_Number_is:5 Distance_to_GeneEnd: -681287
chr3	42225873	42227080	1208	42226633	26	32.05	5.45	TRAK1	Trafficking protein, kinesin binding 1, isoform CRA_d	gene_position:forward Distance_to_Tss_is:212071 Distance_to_GeneEnd: 99
chr3	171079032	171080001	970	171079228	26	32.05	4.01	TNIK	TRAF2 and NCK-interacting protein kinase	gene_position:reverse Distance_to_Tss_is:381376 Intron_intron_Position_Number_is:26 Distance_to_GeneEnd: -16529
chr4	44216266	44217241	976	44216751	22	32.05	4.15	KCTD8	cDNA FLJ61155, highly similar to Homo sapiens potassium channel tetramerisation domain containing 8 (KCTD8), mRNA	gene_position:reverse Distance_to_Tss_is:232541 Intron_intron_Position_Number_is:1 Distance_to_GeneEnd: -42363
chr6	107352216	107353752	1537	107353520	36	32.05	3.01	PDSS2	cDNA, FLJ96928, highly similar to Homo sapiens candidate tumor suppressor protein (LOC57107), mRNA	gene_position:reverse Distance_to_Tss_is:107359 Intron_intron_Position_Number_is:1 Distance_to_GeneEnd: -199659
chr8	103179511	103180685	1175	103180163	27	32.05	5.46	BAALC	Brain and acute leukemia cytoplasmic protein	gene_position:forward Distance_to_Tss_is:38818 Intron_intron_Position_Number_is:1 Distance_to_GeneEnd: -50794
chr1	202527761	202529689	1929	202528149	44	32.06	4.38	PPP1R12B	Protein phosphatase 1 regulatory subunit 12B	gene_position:forward Distance_to_Tss_is:179059 Intron_intron_Position_Number_is:18 Distance_to_GeneEnd: -60808
chr9	83333732	83334640	909	83334390	21	32.06	4.13	FRMD3	FERM domain-containing protein 3	gene_position:reverse Distance_to_Tss_is:204701 Intron_intron_Position_Number_is:6 Distance_to_GeneEnd: -90742
chr1	57518090	57519029	940	57518538	25	32.07	3.73	DAB1	Disabled homolog 1	gene_position:reverse Distance_to_Tss_is:732449 Intron_intron_Position_Number_is:3 Distance_to_GeneEnd: -520184
chr3	169349958	169351064	1107	169350868	26	32.07	3.75	MECOM	Zinc finger protein Evi1	gene_position:reverse Distance_to_Tss_is:313817 Intron_intron_Position_Number_is:1 Distance_to_GeneEnd: -266459
chr8	112854306	112855674	1369	112854603	32	32.07	5.08	CSMD3	CUB and sushi domain-containing protein 3	gene_position:reverse Distance_to_Tss_is:582707 Intron_intron_Position_Number_is:11 Distance_to_GeneEnd: -631378
chr2	61970592	61971116	525	61970919	16	32.08	4.3	COMMD1	COMM domain-containing protein 1	gene_position:forward Distance_to_Tss_is:81757 Intron_intron_Position_Number_is:1 Distance_to_GeneEnd: -165478
chr4	182483250	182484506	1257	182483534	30	32.08	3.12	TENM3	Teneurin-3	gene_position:forward Distance_to_Tss_is:338547 Intron_intron_Position_Number_is:3 Distance_to_GeneEnd: -319774
chr3	45833943	45835553	1611	45834946	36	32.09	4.41	LZTFL1	Leucine zipper transcription factor-like protein 1	gene_position:reverse Distance_to_Tss_is:81781 Intron_intron_Position_Number_is:5 Distance_to_GeneEnd: -10627
chr1	50643600	50646339	2740	50645152	72	32.1	4.24	FAF1	FAS-associated factor 1	gene_position:reverse Distance_to_Tss_is:316664 Intron_intron_Position_Number_is:8 Distance_to_GeneEnd: -202337
chr14	39233058	39234094	1037	39233669	23	32.1	4.15	MIA2	cDNA, FLJ94735, Homo sapiens melanoma inhibitory activity protein 2 (MIA2), mRNA	gene_position:forward Proximal_Promoter Distance_to_Tss_is:-863 Distance_to_GeneEnd: -20313
chr17	64826800	64828217	1418	64827356	40	32.1	3.94	PLEKHM1P	Putative pleckstrin homology domain-containing family M member 1P	gene_position:reverse Distance_to_Tss_is:10384 Intron_intron_Position_Number_is:2 Distance_to_GeneEnd: -41959
chr19	54368072	54368865	794	54368617	19	32.1	4.15	LAIR1	Leukocyte-associated immunoglobulin-like receptor 1	gene_position:reverse Distance_to_Tss_is:2481 Intron_intron_Position_Number_is:1 Distance_to_GeneEnd: -14447
chr3	112351785	112352578	794	112352288	19	32.1	4.62	CD200	OX-2 membrane glycoprotein	gene_position:forward Distance_to_Tss_is:18717 Intron_intron_Position_Number_is:4 Distance_to_GeneEnd: -11027
chr5	113271425	113272218	794	113271881	19	32.1	5.08	MCC	Colorectal mutant cancer protein	gene_position:reverse Distance_to_Tss_is:217405 Intron_intron_Position_Number_is:3 Distance_to_GeneEnd: -249326
chr1	223758992	223759611	620	223759297	16	32.11	5.54	CAPN2	cDNA, FLJ96158, highly similar to Homo sapiens calpain 2, (m/II) large subunit (CAPN2), mRNA	gene_position:forward Distance_to_Tss_is:57399 Intron_intron_Position_Number_is:11 Distance_to_GeneEnd: -17026
chr10	95285358	95286332	975	95285814	22	32.11	4.15	PDLIM1	PDZ and LIM domain protein 1	gene_position:reverse Distance_to_Tss_is:5790 Intron_intron_Position_Number_is:1 Distance_to_GeneEnd: -47790
chr4	181261883	181262721	839	181262362	21	32.11	5.08	LOC101928679	uncharacterized LOC101928679	gene_position:reverse Distance_to_Tss_is:3210 Intron_intron_Position_Number_is:2 Distance_to_GeneEnd: -831
chr9	15266648	15267382	735	15266960	18	32.11	4.62	TTC39B	tetratricopeptide repeat domain 39B	gene_position:reverse Distance_to_Tss_is:40712 Intron_intron_Position_Number_is:2 Distance_to_GeneEnd: -95804
chr9	121695513	121696247	735	121695991	18	32.11	5.08	DAB2IP	cDNA FLJ42619 fis, clone BRACE3015027, highly similar to Homo sapiens DAB2 interacting protein (DAB2IP), transcript variant 1, mRNA	gene_position:forward Distance_to_Tss_is:128630 Intron_intron_Position_Number_is:2 Distance_to_GeneEnd: -90017
chr1	169358347	169359508	1162	169359048	25	32.12	4.15	NME7	Non-metastatic cells 7, protein expressed in (Nucleoside-diphosphate kinase), isoform CRA_b	gene_position:reverse Distance_to_Tss_is:9446 Intron_intron_Position_Number_is:1 Distance_to_GeneEnd: -226327
chr6	149764118	149764794	677	149764522	17	32.12	4.15	PCMT1	Protein-L-isoaspartate(D-aspartate) O-methyltransferase	gene_position:forward Distance_to_Tss_is:14423 Intron_intron_Position_Number_is:1 Distance_to_GeneEnd: -47303
chr14	34767915	34770144	2230	34769099	52	32.14	3.42	BAZ1A	cDNA FLJ14383 fis, clone HEMBA1002035, highly similar to Bromodomain adjacent to zinc finger domain protein 1A	gene_position:reverse Distance_to_Tss_is:107732 Intron_intron_Position_Number_is:20 Distance_to_GeneEnd: -15184
chr14	47337529	47338214	686	47337724	18	32.14	3.88	MDGA2	MAM domain-containing glycosylphosphatidylinositol anchor protein 2	gene_position:reverse Distance_to_Tss_is:337425 Intron_intron_Position_Number_is:1 Distance_to_GeneEnd: -497906
chr6	128283586	128284425	840	128283889	20	32.14	4.55	PTPRK	cDNA FLJ61254, highly similar to Receptor-type tyrosine-protein phosphatase kappa (EC 3.1.3.48)	gene_position:reverse Distance_to_Tss_is:237139 Intron_intron_Position_Number_is:3 Distance_to_GeneEnd: -314807
chr7	5989981	5990890	910	5990404	22	32.14	4.31	PMS2	PMS2 postmeiotic segregation increased 2	gene_position:reverse Distance_to_Tss_is:19125 Intron_intron_Position_Number_is:9 Distance_to_GeneEnd: -16742
chr7	87427666	87428518	853	87428039	20	32.14	4.15	ABCB4	Variant ATP-binding cassette sub-family B member 4	gene_position:reverse Distance_to_Tss_is:48037 Intron_intron_Position_Number_is:15 Distance_to_GeneEnd: -25621
chr1	35899981	35900579	599	35900175	16	32.16	5.8	AGO1	Protein argonaute-1	gene_position:forward Distance_to_Tss_is:16772 Intron_intron_Position_Number_is:8 Distance_to_GeneEnd: -24317
chr15	50646125	50646579	455	50646406	13	32.16	4.62	TRPM7	Transient receptor potential cation channel, subfamily M, member 7, isoform CRA_a	gene_position:reverse Distance_to_Tss_is:40690 Intron_intron_Position_Number_is:4 Distance_to_GeneEnd: -88971
chr3	12648359	12649394	1036	12648957	23	32.16	3.69	RAF1	cDNA FLJ57286, highly similar to RAF proto-oncogene serine/threonine-protein kinase (EC 2.7.11.1)	gene_position:reverse Distance_to_Tss_is:15842 Intron_intron_Position_Number_is:1 Distance_to_GeneEnd: -64758
chr6	114136041	114136983	943	114136227	23	32.16	3.78	HS3ST5	Heparan sulfate glucosamine 3-O-sulfotransferase 5	gene_position:reverse Distance_to_Tss_is:92737 Intron_intron_Position_Number_is:2 Distance_to_GeneEnd: -80455
chr10	50423965	50424757	793	50424381	19	32.17	5.54	SGMS1	cDNA FLJ59704, highly similar to Phosphatidylcholine:ceramide cholinephosphotransferase 1 (EC 2.7.-.-)	gene_position:reverse Distance_to_Tss_is:200012 Intron_intron_Position_Number_is:6 Distance_to_GeneEnd: -118380
chr11	111861185	111862097	913	111861911	21	32.17	4.15	ALG9	cDNA FLJ60796, highly similar to Alpha-1,2-mannosyltransferase ALG9 (EC 2.4.1.-)	gene_position:reverse Distance_to_Tss_is:10396 Intron_intron_Position_Number_is:4 Distance_to_GeneEnd: -78990
chr13	110717451	110718424	974	110717810	22	32.17	3.69	ING1	Inhibitor of growth protein 1	gene_position:forward Distance_to_Tss_is:4828 Intron_intron_Position_Number_is:1 Distance_to_GeneEnd: -3623
chr18	35666766	35668183	1418	35667674	30	32.17	5.08	GALNT1	Polypeptide N-acetylgalactosaminyltransferase 1	gene_position:forward Distance_to_Tss_is:39330 Intron_intron_Position_Number_is:3 Distance_to_GeneEnd: -44873
chr2	202780895	202782631	1737	202782198	37	32.17	4.76	ICA1L	HCG2043051, isoform CRA_a	gene_position:reverse Distance_to_Tss_is:91090 Intron_intron_Position_Number_is:12 Distance_to_GeneEnd: -7745
chr21	33782419	33783466	1048	33783129	25	32.17	4.58	ITSN1	Intersectin 1 short form variant 4	gene_position:forward Distance_to_Tss_is:139941 Intron_intron_Position_Number_is:16 Distance_to_GeneEnd: -106886
chr4	123735528	123736501	974	123736112	22	32.17	4.15	LINC01091	long intergenic non-protein coding RNA 1091	gene_position:forward Distance_to_Tss_is:82743 Intron_intron_Position_Number_is:2 Distance_to_GeneEnd: -194835
chr8	72878362	72879154	793	72878966	19	32.17	4.62	KCNB2	Potassium voltage-gated channel subfamily B member 2	gene_position:forward Distance_to_Tss_is:340971 Intron_intron_Position_Number_is:2 Distance_to_GeneEnd: -59987
chr13	85488167	85488962	796	85488511	20	32.18	4.74	LINC00351	long intergenic non-protein coding RNA 351	gene_position:forward Distance_to_Tss_is:124564 Intron_intron_Position_Number_is:1 Distance_to_GeneEnd: -56495
chr2	58548861	58550257	1397	58549635	30	32.18	3.04	LINC01122	long intergenic non-protein coding RNA 1122	gene_position:forward Distance_to_Tss_is:28108 Intron_intron_Position_Number_is:1 Distance_to_GeneEnd: -514905
chr9	125086470	125088210	1741	125086907	35	32.18	3.54	SCAI	Protein SCAI	gene_position:reverse Distance_to_Tss_is:57089 Intron_intron_Position_Number_is:2 Distance_to_GeneEnd: -143862
chrx	85052255	85054157	1903	85053838	37	32.18	3.48	APOOL	MICOS complex subunit MIC27	gene_position:forward Distance_to_Tss_is:48363 Intron_intron_Position_Number_is:3 Distance_to_GeneEnd: -41062
chr1	154527646	154529025	1380	154528567	33	32.19	4.92	TDRD10	Tudor domain-containing protein 10	gene_position:forward Distance_to_Tss_is:25427 Intron_intron_Position_Number_is:6 Distance_to_GeneEnd: -20501
chr22	20837843	20838461	619	20838021	16	32.19	4.62	PI4KA	Phosphatidylinositol 4-kinase alpha	gene_position:reverse Distance_to_Tss_is:20969 Intron_intron_Position_Number_is:2 Distance_to_GeneEnd: -130152
chr6	88889173	88890589	1417	88889683	36	32.19	3.47	RNGTT	cDNA, FLJ92740, highly similar to Homo sapiens RNA guanylyltransferase and 5'-phosphatase (RNGTT), mRNA	gene_position:reverse Distance_to_Tss_is:74456 Intron_intron_Position_Number_is:8 Distance_to_GeneEnd: -279276
chr9	94748066	94749099	1034	94748583	24	32.19	3.04	C9orf3	Chromosome 9 open reading frame 3, isoform CRA_a	gene_position:forward Distance_to_Tss_is:21462 Intron_intron_Position_Number_is:1 Distance_to_GeneEnd: -339093
chr13	92606130	92607417	1288	92606556	27	32.2	4.15	GPC5	Glypican-5	gene_position:forward Distance_to_Tss_is:1207449 Intron_intron_Position_Number_is:7 Distance_to_GeneEnd: -261107
chr3	2843341	2844641	1301	2844032	29	32.2	3.39	CNTN4	Contactin 4, isoform CRA_c	gene_position:forward Distance_to_Tss_is:744475 Intron_intron_Position_Number_is:7 Distance_to_GeneEnd: -214620
chr6	148522825	148523775	951	148523489	24	32.2	4.8	SASH1	SAM and SH3 domain-containing protein 1	gene_position:forward Distance_to_Tss_is:310711 Intron_intron_Position_Number_is:11 Distance_to_GeneEnd: -29224
chrx	75082169	75083615	1447	75082660	30	32.2	5.86	ABCB7	cDNA FLJ10556 fis, clone NT2RP2002479, highly similar to ATP-binding cassette sub-family B member 7, mitochondrial	gene_position:reverse Distance_to_Tss_is:74171 Intron_intron_Position_Number_is:3 Distance_to_GeneEnd: -28997
chrx	135887326	135888613	1288	135888389	25	32.2	5.08	CT45A10	cancer/testis antigen family 45, member A10	gene_position:reverse Distance_to_Tss_is:6096 Intron_intron_Position_Number_is:1 Distance_to_GeneEnd: -6281
chr11	46076015	46077049	1035	46076376	23	32.21	4.15	PHF21A	PHD finger protein 21A	gene_position:reverse Distance_to_Tss_is:45419 Intron_intron_Position_Number_is:5 Distance_to_GeneEnd: -146696
chr14	71936915	71937422	508	71937234	14	32.21	6	RGS6	Regulator of G-protein-signaling 6	gene_position:forward Distance_to_Tss_is:4815 Intron_intron_Position_Number_is:1 Distance_to_GeneEnd: -629615
chr17	80102402	80103809	1408	80102707	27	32.22	3.67	GAA	Glucosidase, alpha acid (Pompe disease, glycogen storage disease type II), isoform CRA_a	gene_position:forward Promoter DownStream Of Tss Distance_to_Tss_is:861 Intron_intron_Position_Number_is:2 Distance_to_GeneEnd: -17479
chr14	55602934	55603845	912	55603477	21	32.23	3.23	KTN1	Kinectin 1 (Kinesin receptor), isoform CRA_b	gene_position:forward Distance_to_Tss_is:22727 Intron_intron_Position_Number_is:1 Distance_to_GeneEnd: -81650
chr2	240012564	240013545	982	240013078	24	32.23	4.96	NDUFA10	NADH dehydrogenase (Ubiquinone) 1 alpha subcomplex, 10, 42kDa, isoform CRA_b	gene_position:reverse Distance_to_Tss_is:12838 Intron_intron_Position_Number_is:5 Distance_to_GeneEnd: -55192
chr21	45216211	45216513	303	45216362	10	32.23	4.07	ADARB1	RNA editing deaminase 1	gene_position:forward Distance_to_Tss_is:141633 Intron_intron_Position_Number_is:9 Distance_to_GeneEnd: -10352
chr7	96505000	96505791	792	96505216	19	32.23	4.15	C7orf76	chromosome 7 open reading frame 76	gene_position:reverse Proximal_Promoter Distance_to_Tss_is:-1477 Distance_to_GeneEnd: -23374
chr1	25859872	25860362	491	25860078	14	32.24	3.12	AUNIP	Aurora kinase A and ninein-interacting protein	gene_position:reverse Proximal_Promoter Distance_to_Tss_is:-414 Distance_to_GeneEnd: -27959
chr1	225610211	225611013	803	225610641	21	32.24	3.66	ENAH	cDNA FLJ77490, highly similar to Homo sapiens enabled homolog (Drosophila) (ENAH), transcript variant 2, mRNA	gene_position:reverse Distance_to_Tss_is:42932 Intron_intron_Position_Number_is:1 Distance_to_GeneEnd: -123379
chr3	152461957	152463812	1856	152463482	43	32.24	3.26	MBNL1	Muscleblind-like protein 1	gene_position:forward Distance_to_Tss_is:217636 Intron_intron_Position_Number_is:9 Distance_to_GeneEnd: -3823
chr1	120750321	120751620	1300	120751181	33	32.25	4.64	LOC101929796	Uncharacterized protein	gene_position:forward Distance_to_Tss_is:26574 Intron_intron_Position_Number_is:2 Distance_to_GeneEnd: -43563
chr15	82803903	82804972	1070	82804778	30	32.25	3.33	FSD2	fibronectin type III and SPRY domain containing 2	gene_position:reverse Distance_to_Tss_is:2167 Intron_intron_Position_Number_is:1 Distance_to_GeneEnd: -48538
chr4	131763618	131764064	447	131763800	13	32.25	5	LOC101927305	uncharacterized LOC101927305	gene_position:forward Proximal_Promoter Distance_to_Tss_is:-1376 Distance_to_GeneEnd: -27864
chr6	12125347	12126162	816	12125643	20	32.25	5.31	HIVEP1	cDNA FLJ57104, highly similar to Zinc finger protein 40	gene_position:forward Distance_to_Tss_is:112856 Exon:exon_Position_Number_is:4 Distance_to_GeneEnd: -39652
chr9	93536868	93537270	403	93537061	13	32.26	4.92	FAM120A	Constitutive coactivator of PPAR-gamma-like protein 1	gene_position:forward Distance_to_Tss_is:85172 Intron_intron_Position_Number_is:10 Distance_to_GeneEnd: -29247
chrx	78271448	78272122	675	78271896	17	32.26	4.15	CYSLTR1	Cysteinyl leukotriene receptor 1 splice variant V	gene_position:reverse Distance_to_Tss_is:56243 Distance_to_GeneEnd: 20
chr1	1942506	1944924	2419	1943941	50	32.27	3.91	CFAP74	Cilia- and flagella-associated protein 74	gene_position:reverse Distance_to_Tss_is:61331 Intron_intron_Position_Number_is:21 Distance_to_GeneEnd: -20549
chr17	55626921	55627920	1000	55627114	23	32.27	4.91	LOC101927389	uncharacterized LOC101927389	gene_position:forward Distance_to_Tss_is:13935 Intron_intron_Position_Number_is:2 Distance_to_GeneEnd: -21511
chr2	233364217	233365112	896	233364408	23	32.27	4	DGKD	Diacylglycerol kinase delta	gene_position:forward Distance_to_Tss_is:9710 Intron_intron_Position_Number_is:1 Distance_to_GeneEnd: -107880
chr6	88957499	88958879	1381	88958270	34	32.27	3.28	RNGTT	cDNA, FLJ92740, highly similar to Homo sapiens RNA guanylyltransferase and 5'-phosphatase (RNGTT), mRNA	gene_position:reverse Distance_to_Tss_is:6130 Intron_intron_Position_Number_is:1 Distance_to_GeneEnd: -347602
chr6	146844966	146845974	1009	146845717	23	32.27	3.6	STXBP5-AS1	STXBP5 antisense RNA 1	gene_position:reverse Distance_to_Tss_is:359648 Intron_intron_Position_Number_is:9 Distance_to_GeneEnd: -3578
chr7	1529658	1530691	1034	1530349	23	32.27	4.15	MAFK	V-maf musculoaponeurotic fibrosarcoma oncogene homolog K (Avian), isoform CRA_a	gene_position:forward Proximal_Promoter Distance_to_Tss_is:-1074 Distance_to_GeneEnd: -13385
chr8	102393724	102394574	851	102394213	20	32.27	4.62	UBR5	cDNA FLJ11310 fis, clone PLACE1010096, highly similar to Ubiquitin-protein ligase EDD1 (EC 6.3.2.-)	gene_position:reverse Distance_to_Tss_is:18965 Intron_intron_Position_Number_is:1 Distance_to_GeneEnd: -141451
chr2	223784405	223785927	1523	223785650	35	32.28	3.88	AP1S3	AP-1 complex subunit sigma-3	gene_position:reverse Distance_to_Tss_is:53197 Intron_intron_Position_Number_is:1 Distance_to_GeneEnd: -29075
chr4	140400745	140401685	941	140401487	23	32.28	4.2	CLGN	cDNA FLJ78187, highly similar to Homo sapiens calmegin, mRNA	gene_position:reverse Distance_to_Tss_is:26916 Intron_intron_Position_Number_is:6 Distance_to_GeneEnd: -12292
chr1	64222158	64224115	1958	64223151	53	32.29	4.12	UBE2U	Ubiquitin-conjugating enzyme E2 U	gene_position:forward Distance_to_Tss_is:18551 Intron_intron_Position_Number_is:6 Distance_to_GeneEnd: -45128
chr21	38155868	38156899	1032	38156555	27	32.29	3.33	DSCR8	Down syndrome critical region protein 8	gene_position:forward Distance_to_Tss_is:34417 Intron_intron_Position_Number_is:3 Distance_to_GeneEnd: -643
chrx	150232086	150233057	972	150232608	22	32.29	5.08	XRCC6P2	X-ray repair complementing defective repair in Chinese hamster cells 6 pseudogene 2	gene_position:reverse Distance_to_Tss_is:37703 Exon:exon_Position_Number_is:10 Distance_to_GeneEnd: -1039
chr1	120463484	120464277	794	120463679	32	32.3	3.64	NBPF8	Putative neuroblastoma breakpoint family member 8	gene_position:forward Distance_to_Tss_is:46290 Intron_intron_Position_Number_is:24 Distance_to_GeneEnd: -4360
chr13	79885951	79886977	1027	79886552	23	32.3	4.13	LINC00382	long intergenic non-protein coding RNA 382	gene_position:forward Distance_to_Tss_is:13365 Intron_intron_Position_Number_is:1 Distance_to_GeneEnd: -32085
chr17	78254187	78255526	1340	78255107	31	32.3	4.4	THA1P	threonine aldolase 1, pseudogene	gene_position:reverse Distance_to_Tss_is:1998 Exon:exon_Position_Number_is:1 Distance_to_GeneEnd: -5597
chr9	108907320	108908987	1668	108908157	38	32.3	3.44	IKBKAP	cDNA FLJ12497 fis, clone NT2RM2001664, highly similar to IkappaB kinase complex-associated protein	gene_position:reverse Distance_to_Tss_is:27008 Intron_intron_Position_Number_is:13 Distance_to_GeneEnd: -39800
chr11	77662385	77663613	1229	77662629	28	32.31	4.62	RSF1	Remodeling and spacing factor 1	gene_position:reverse Distance_to_Tss_is:158484 3UTR_Exon:exon_Position_Number_is:16 Distance_to_GeneEnd: -2383
chr4	61586835	61588004	1170	61587344	28	32.31	4.8	ADGRL3	Latrophilin-3	gene_position:forward Distance_to_Tss_is:89714 Intron_intron_Position_Number_is:1 Distance_to_GeneEnd: -485615
chr1	70350614	70351455	842	70351037	25	32.32	4.7	ANKRD13C	Ankyrin repeat domain-containing protein 13C	gene_position:reverse Distance_to_Tss_is:4120 Intron_intron_Position_Number_is:1 Distance_to_GeneEnd: -91612
chr1	219104028	219105377	1350	219104824	29	32.32	4.15	LYPLAL1-AS1	LYPLAL1 antisense RNA 1 (head to head)	gene_position:reverse Distance_to_Tss_is:69760 Intron_intron_Position_Number_is:3 Distance_to_GeneEnd: -23055
chr19	32806892	32808241	1350	32807089	29	32.32	4.15	LOC101929327	tudor domain-containing protein 12-like	gene_position:forward Distance_to_Tss_is:15946 Intron_intron_Position_Number_is:8 Distance_to_GeneEnd: -12000
chr16	47222082	47223995	1914	47223278	39	32.33	3.81	ITFG1	T-cell immunomodulatory protein	gene_position:reverse Distance_to_Tss_is:239025 Intron_intron_Position_Number_is:13 Distance_to_GeneEnd: -66696
chr2	229601421	229602270	850	229602091	20	32.33	4.62	DNER	cDNA FLJ76207, highly similar to Homo sapiens delta-notch-like EGF repeat-containing transmembrane (DNER), mRNA	gene_position:reverse Distance_to_Tss_is:113149 Intron_intron_Position_Number_is:1 Distance_to_GeneEnd: -243792
chr21	28997356	28998205	850	28997824	20	32.33	4.15	RPL23P2	ribosomal protein L23 pseudogene 2	gene_position:reverse Proximal_Promoter Distance_to_Tss_is:714 Distance_to_GeneEnd: 200
chr3	192255843	192256516	674	192256328	17	32.33	4.62	FGF12	Fibroblast growth factor 12	gene_position:reverse Distance_to_Tss_is:471756 Intron_intron_Position_Number_is:4 Distance_to_GeneEnd: -116450
chr4	15014405	15015443	1039	15014818	27	32.33	4.1	CPEB2	Cytoplasmic polyadenylation element-binding protein 2	gene_position:forward Distance_to_Tss_is:11731 Intron_intron_Position_Number_is:2 Distance_to_GeneEnd: -55748
chr7	2513417	2514266	850	2514071	20	32.33	5.08	LFNG	Beta-1,3-N-acetylglucosaminyltransferase lunatic fringe	gene_position:forward Promoter DownStream Of Tss Distance_to_Tss_is:888 Intron_intron_Position_Number_is:2 Distance_to_GeneEnd: -15012
chr7	128564430	128565103	674	128564605	17	32.33	4.62	LOC101928451	serine/threonine-protein kinase tousled-like 2-like	gene_position:forward Distance_to_Tss_is:47544 Intron_intron_Position_Number_is:2 Distance_to_GeneEnd: -43787
chr7	134735652	134736972	1321	134736505	29	32.33	4.74	TUBB3P2	Similar to beta-tubulin	gene_position:reverse Proximal_Promoter Distance_to_Tss_is:-572 Distance_to_GeneEnd: -710
chrx	28813252	28814101	850	28813624	20	32.33	5.54	IL1RAPL1	Interleukin-1 receptor accessory protein-like 1	gene_position:forward Distance_to_Tss_is:225688 Intron_intron_Position_Number_is:2 Distance_to_GeneEnd: -1142648
chr6	121091113	121092179	1067	121091818	28	32.34	4.38	TBC1D32	Protein broad-minded	gene_position:reverse Distance_to_Tss_is:243387 Intron_intron_Position_Number_is:30 Distance_to_GeneEnd: -11619
chr12	12639824	12641154	1331	12640142	34	32.35	3.52	CREBL2	cAMP responsive element binding protein-like 2, isoform CRA_a	gene_position:forward Distance_to_Tss_is:27991 Intron_intron_Position_Number_is:3 Distance_to_GeneEnd: -5284
chr2	32398917	32400198	1282	32399825	28	32.35	4.39	BIRC6	cDNA FLJ13786 fis, clone PLACE4000654, highly similar to Mus musculus ubiquitin conjugating enzyme	gene_position:forward Distance_to_Tss_is:42250 Intron_intron_Position_Number_is:6 Distance_to_GeneEnd: -219967
chr2	235915057	235916152	1096	235915311	27	32.35	3.15	AGAP1	Arf-GAP with GTPase, ANK repeat and PH domain-containing protein 1	gene_position:forward Distance_to_Tss_is:420968 Intron_intron_Position_Number_is:11 Distance_to_GeneEnd: -216743
chr4	61925607	61926866	1260	61926562	28	32.35	3.88	ADGRL3	Latrophilin-3	gene_position:forward Distance_to_Tss_is:428486 Intron_intron_Position_Number_is:10 Distance_to_GeneEnd: -146843
chr5	16782158	16783475	1318	16782379	31	32.35	3.94	MYO10	Unconventional myosin-X	gene_position:reverse Distance_to_Tss_is:154118 Intron_intron_Position_Number_is:5 Distance_to_GeneEnd: -120251
chr1	180020298	180021199	902	180020732	25	32.36	3.6	CEP350	Centrosomal protein 350kDa, isoform CRA_a	gene_position:forward Distance_to_Tss_is:65525 Exon:exon_Position_Number_is:12 Distance_to_GeneEnd: -94582
chrx	74847761	74848321	561	74848134	15	32.36	4.15	KIAA2022	Protein KIAA2022	gene_position:reverse Distance_to_Tss_is:77691 Intron_intron_Position_Number_is:1 Distance_to_GeneEnd: -114905
chr11	35665807	35666596	790	35665944	19	32.37	3.69	TRIM44	Tripartite motif-containing protein 44	gene_position:forward Distance_to_Tss_is:3115 Intron_intron_Position_Number_is:1 Distance_to_GeneEnd: -145246
chr12	29446087	29446868	782	29446256	21	32.37	4.37	OVCH1	Ovochymase-1	gene_position:reverse Distance_to_Tss_is:51599 Intron_intron_Position_Number_is:22 Distance_to_GeneEnd: -18531
chr14	36893888	36895498	1611	36895139	32	32.37	4.15	SLC25A21	Mitochondrial 2-oxodicarboxylate carrier	gene_position:reverse Distance_to_Tss_is:278772 Intron_intron_Position_Number_is:1 Distance_to_GeneEnd: -215967
chr3	33409026	33410308	1283	33410120	32	32.37	3.68	UBP1	Upstream binding protein 1 (LBP-1a), isoform CRA_a	gene_position:reverse Distance_to_Tss_is:31379 Intron_intron_Position_Number_is:8 Distance_to_GeneEnd: -20690
chr5	5171759	5172993	1235	5172068	29	32.37	3.23	ADAMTS16	ADAM metallopeptidase with thrombospondin type 1 motif, 16	gene_position:forward Distance_to_Tss_is:31429 Intron_intron_Position_Number_is:3 Distance_to_GeneEnd: -148540
chr6	25391414	25391825	412	25391606	13	32.37	3.78	LRRC16A	LRRC16A protein	gene_position:forward Distance_to_Tss_is:111986 Intron_intron_Position_Number_is:2 Distance_to_GeneEnd: -229116
chr7	24911709	24912498	790	24911971	19	32.37	3.69	OSBPL3	Oxysterol-binding protein-related protein 3	gene_position:reverse Distance_to_Tss_is:68503 Intron_intron_Position_Number_is:1 Distance_to_GeneEnd: -115172
chr9	128692928	128693818	891	128693625	22	32.37	3.39	SET	SET translocation (Myeloid leukemia-associated), isoform CRA_b	gene_position:forward Distance_to_Tss_is:9273 Exon:exon_Position_Number_is:5 Distance_to_GeneEnd: -3468
chr17	81069187	81070182	996	81069757	24	32.38	3.78	BAIAP2	cDNA FLJ32326 fis, clone PROST2004332, highly similar to Brain-specific angiogenesis inhibitor1-associated protein 2	gene_position:forward Distance_to_Tss_is:34040 Intron_intron_Position_Number_is:3 Distance_to_GeneEnd: -48245
chr4	150663743	150664774	1032	150663939	23	32.38	3.69	LRBA	Lipopolysaccharide-responsive and beige-like anchor protein	gene_position:reverse Distance_to_Tss_is:351984 Intron_intron_Position_Number_is:37 Distance_to_GeneEnd: -399084
chr5	78835054	78835559	506	78835341	14	32.38	4.62	ARSB	Arylsulfatase B, isoform CRA_a	gene_position:reverse Distance_to_Tss_is:151480 Intron_intron_Position_Number_is:6 Distance_to_GeneEnd: -57845
chr6	165530490	165530995	506	165530802	14	32.38	4.15	PDE10A	cDNA FLJ58114, highly similar to cAMP and cAMP-inhibited cGMP 3',5'-cyclicphosphodiesterase 10A (EC 3.1.4.17)	gene_position:reverse Distance_to_Tss_is:131610 Intron_intron_Position_Number_is:2 Distance_to_GeneEnd: -203203
chr11	21270091	21270821	731	21270369	18	32.39	6.46	NELL1	cDNA FLJ45906 fis, clone OCBBF3026979, highly similar to Protein kinase C-binding protein NELL1	gene_position:forward Distance_to_Tss_is:600540 Intron_intron_Position_Number_is:13 Distance_to_GeneEnd: -305595
chr17	74532946	74535482	2537	74534366	52	32.39	4.69	CD300LB	CMRF35-like molecule 7	gene_position:reverse Proximal_Promoter Distance_to_Tss_is:-1472 Distance_to_GeneEnd: -12191
chr19	51174084	51174814	731	51174364	18	32.39	5.08	LOC101928517	uncharacterized LOC101928517	gene_position:reverse Distance_to_Tss_is:7882 Intron_intron_Position_Number_is:1 Distance_to_GeneEnd: -21161
chr4	8035041	8035771	731	8035262	18	32.39	5.54	ABLIM2	cDNA FLJ52773, highly similar to Actin-binding LIM protein 2	gene_position:reverse Distance_to_Tss_is:123791 Intron_intron_Position_Number_is:10 Distance_to_GeneEnd: -69731
chr14	60787301	60788149	849	60787691	20	32.4	4.15	MNAT1	Menage a trois homolog 1, cyclin H assembly factor (Xenopus laevis), isoform CRA_b	gene_position:forward Distance_to_Tss_is:52560 Intron_intron_Position_Number_is:1 Distance_to_GeneEnd: -181379
chr17	80873371	80874510	1140	80874210	27	32.4	4.1	RPTOR	cDNA FLJ52080, highly similar to Regulatory-associated protein of mTOR	gene_position:forward Distance_to_Tss_is:328546 Intron_intron_Position_Number_is:13 Distance_to_GeneEnd: -93002
chr4	95093050	95094333	1284	95093786	27	32.4	5.54	BMPR1B	Receptor protein serine/threonine kinase	gene_position:forward Distance_to_Tss_is:335073 Intron_intron_Position_Number_is:3 Distance_to_GeneEnd: -65400
chrx	154074059	154075257	1199	154074280	27	32.4	3.02	MECP2	cDNA FLJ75240, highly similar to Homo sapiens methyl CpG binding protein 2 (MECP2) mRNA	gene_position:reverse Distance_to_Tss_is:23672 Intron_intron_Position_Number_is:2 Distance_to_GeneEnd: -52246
chr1	209601305	209602717	1413	209602348	29	32.41	5.08	CAMK1G	cDNA FLJ75465, highly similar to Homo sapiens CLICK III mRNA	gene_position:forward Distance_to_Tss_is:17605 Intron_intron_Position_Number_is:3 Distance_to_GeneEnd: -12634
chr2	231777745	231779658	1914	231778111	38	32.41	3.95	PDE6D	Retinal rod rhodopsin-sensitive cGMP 3',5'-cyclic phosphodiesterase subunit delta	gene_position:reverse Distance_to_Tss_is:3519 Intron_intron_Position_Number_is:1 Distance_to_GeneEnd: -45308
chr8	99091373	99092045	673	99091729	17	32.41	4.62	VPS13B	Vacuolar protein sorting-associated protein 13B	gene_position:forward Distance_to_Tss_is:80194 Intron_intron_Position_Number_is:3 Distance_to_GeneEnd: -786846
chr1	204556044	204556780	737	204556271	19	32.42	4.31	MDM4	Mdm4, transformed 3T3 cell double minute 4, p53 binding protein (Mouse), isoform CRA_a	gene_position:forward Distance_to_Tss_is:39638 Intron_intron_Position_Number_is:11 Distance_to_GeneEnd: -2942
chr1	214276483	214276846	364	214276665	11	32.42	5.08	LOC102723802	uncharacterized LOC102723802	gene_position:reverse Distance_to_Tss_is:2365 Intron_intron_Position_Number_is:1 Distance_to_GeneEnd: -13957
chr11	123423737	123424084	348	123423911	11	32.42	5.08	GRAMD1B	GRAM domain-containing protein 1B	gene_position:forward Distance_to_Tss_is:3546 Intron_intron_Position_Number_is:1 Distance_to_GeneEnd: -195837
chr2	79924826	79925180	355	79925003	11	32.42	5.08	CTNNA2	Catenin alpha-2	gene_position:forward Distance_to_Tss_is:411892 Intron_intron_Position_Number_is:7 Distance_to_GeneEnd: -724042
chr4	26705807	26707488	1682	26706196	41	32.42	3.85	TBC1D19	cDNA FLJ78496, highly similar to Homo sapiens TBC1 domain family, member 19, mRNA	gene_position:forward Distance_to_Tss_is:129125 Intron_intron_Position_Number_is:13 Distance_to_GeneEnd: -50803
chr4	40550223	40550581	359	40550402	11	32.42	5.08	RBM47	RNA-binding protein, isoform CRA_d	gene_position:reverse Distance_to_Tss_is:80398 Intron_intron_Position_Number_is:1 Distance_to_GeneEnd: -126949
chr6	31957164	31957539	376	31957352	12	32.42	5.54	NELFE	cDNA FLJ61007, highly similar to Negative elongation factor E	gene_position:reverse Distance_to_Tss_is:1923 Intron_intron_Position_Number_is:2 Distance_to_GeneEnd: -5077
chr7	40430842	40431203	362	40431023	11	32.42	5.08	SUGCT	cDNA FLJ56814	gene_position:forward Distance_to_Tss_is:295955 Intron_intron_Position_Number_is:9 Distance_to_GeneEnd: -429921
chr7	98250997	98251382	386	98251190	12	32.42	5.54	TECPR1	Tectonin beta-propeller repeat-containing protein 1	gene_position:reverse Promoter DownStream Of Tss Distance_to_Tss_is:1254 Intron_intron_Position_Number_is:2 Distance_to_GeneEnd: -35554
chr7	132717878	132718218	341	132718048	11	32.42	5.08	FLJ40288	uncharacterized FLJ40288	gene_position:forward Distance_to_Tss_is:69084 Intron_intron_Position_Number_is:3 Distance_to_GeneEnd: -10891
chr1	35482629	35484649	2021	35483572	41	32.43	3.78	KIAA0319L	Dyslexia-associated protein KIAA0319-like protein	gene_position:reverse Distance_to_Tss_is:75041 Intron_intron_Position_Number_is:3 Distance_to_GeneEnd: -49139
chr16	24565046	24565497	452	24565305	13	32.43	5.08	RBBP6	E3 ubiquitin-protein ligase RBBP6	gene_position:forward Distance_to_Tss_is:25501 Intron_intron_Position_Number_is:15 Distance_to_GeneEnd: -7817
chr2	226976637	226978238	1602	226977640	45	32.43	4.14	RHBDD1	Rhomboid domain containing 1, isoform CRA_a	gene_position:forward Distance_to_Tss_is:140682 Intron_intron_Position_Number_is:6 Distance_to_GeneEnd: -22573
chr2	226976637	226978238	1602	226977640	45	32.43	4.14	COL4A4	Collagen, type IV, alpha 4, isoform CRA_a	gene_position:reverse Distance_to_Tss_is:187573 Intron_intron_Position_Number_is:47 Distance_to_GeneEnd: -7721
chrx	12883992	12884780	789	12884337	19	32.43	4.15	TLR7	Toll-like receptor 7	gene_position:forward Distance_to_Tss_is:16909 Intron_intron_Position_Number_is:2 Distance_to_GeneEnd: -6369
chr1	120295052	120296594	1543	120295565	40	32.44	4.3	LOC100996723	myomegalin-like	gene_position:forward Distance_to_Tss_is:17361 Intron_intron_Position_Number_is:1 Distance_to_GeneEnd: -32629
chr17	67047987	67050621	2635	67049794	58	32.44	3.55	CACNG1	Voltage-dependent calcium channel gamma-1 subunit	gene_position:forward Distance_to_Tss_is:3451 Intron_intron_Position_Number_is:1 Distance_to_GeneEnd: -8810
chr4	36169782	36170203	422	36169965	13	32.44	4.31	ARAP2	ARAP2 protein	gene_position:reverse Distance_to_Tss_is:74575 Intron_intron_Position_Number_is:9 Distance_to_GeneEnd: -103784
chr6	135584365	135586426	2062	135584863	40	32.44	3.1	LINC00271	long intergenic non-protein coding RNA 271	gene_position:forward Distance_to_Tss_is:86564 Intron_intron_Position_Number_is:1 Distance_to_GeneEnd: -106473
chr9	41724996	41726026	1031	41725543	23	32.44	4.62	LOC102724739	uncharacterized LOC102724739	gene_position:forward Distance_to_Tss_is:19476 Intron_intron_Position_Number_is:1 Distance_to_GeneEnd: -65169
chr2	239990458	239991472	1015	239991167	23	32.45	3.18	NDUFA10	NADH dehydrogenase (Ubiquinone) 1 alpha subcomplex, 10, 42kDa, isoform CRA_b	gene_position:reverse Distance_to_Tss_is:34944 Intron_intron_Position_Number_is:8 Distance_to_GeneEnd: -33086
chr6	73517255	73518584	1330	73517681	29	32.45	5.65	EEF1A1	Elongation factor 1-alpha 1	gene_position:reverse Distance_to_Tss_is:3777 3UTR_Exon:exon_Position_Number_is:8 Distance_to_GeneEnd: -1505
chrx	50611495	50612551	1057	50612078	24	32.45	4.02	SHROOM4	Protein Shroom4	gene_position:reverse Distance_to_Tss_is:202549 Intron_intron_Position_Number_is:5 Distance_to_GeneEnd: -19853
chr17	59481244	59482437	1194	59481894	33	32.46	3.62	LINC01476	long intergenic non-protein coding RNA 1476	gene_position:reverse Distance_to_Tss_is:45595 Intron_intron_Position_Number_is:2 Distance_to_GeneEnd: -50363
chr5	134305487	134307029	1543	134306582	31	32.46	4.15	CDKL3	cDNA FLJ50407, highly similar to Cyclin-dependent kinase-like 3 (EC 2.7.11.22)	gene_position:reverse Distance_to_Tss_is:61873 Intron_intron_Position_Number_is:10 Distance_to_GeneEnd: -62546
chr6	134441649	134442867	1219	134441838	26	32.46	5.54	LINC01010	long intergenic non-protein coding RNA 1010	gene_position:forward Distance_to_Tss_is:3933 Intron_intron_Position_Number_is:1 Distance_to_GeneEnd: -62371
chr7	133722907	133723636	730	133723405	18	32.46	4.62	EXOC4	cDNA FLJ53330, highly similar to Exocyst complex component 4	gene_position:forward Distance_to_Tss_is:469840 Intron_intron_Position_Number_is:10 Distance_to_GeneEnd: -342854
chr2	27963903	27964613	711	27964171	24	32.47	3.82	BRE	BRCA1-A complex subunit BRE	gene_position:forward Distance_to_Tss_is:73288 Intron_intron_Position_Number_is:4 Distance_to_GeneEnd: -374998
chr6	72740071	72740703	633	72740249	17	32.47	3.91	KCNQ5	cDNA FLJ56831, highly similar to Potassium voltage-gated channel subfamily KQT member 5	gene_position:forward Distance_to_Tss_is:118228 Intron_intron_Position_Number_is:1 Distance_to_GeneEnd: -458780
chr7	102603392	102606452	3061	102605706	69	32.47	4	RASA4	cDNA FLJ59070, weakly similar to Ras GTPase-activating protein 4	gene_position:reverse Distance_to_Tss_is:13366 Intron_intron_Position_Number_is:5 Distance_to_GeneEnd: -23746
chr7	120478630	120479537	908	120479353	21	32.47	3.69	KCND2	Potassium voltage-gated channel, Shal-related subfamily, member 2	gene_position:forward Distance_to_Tss_is:204962 Intron_intron_Position_Number_is:1 Distance_to_GeneEnd: -271703
chr8	95287766	95288270	505	95288077	14	32.47	5.08	C8orf37-AS1	C8orf37 antisense RNA 1	gene_position:forward Distance_to_Tss_is:18930 Intron_intron_Position_Number_is:1 Distance_to_GeneEnd: -522377
chr19	33731231	33732615	1385	33732435	33	32.48	4.58	CHST8	Carbohydrate sulfotransferase 8	gene_position:forward Distance_to_Tss_is:109276 Intron_intron_Position_Number_is:3 Distance_to_GeneEnd: -42278
chr1	67110876	67111657	782	67111130	25	32.49	3.44	C1orf141	chromosome 1 open reading frame 141	gene_position:reverse Distance_to_Tss_is:24095 Intron_intron_Position_Number_is:5 Distance_to_GeneEnd: -18700
chr12	68443301	68445243	1943	68444279	49	32.49	3.87	LOC100507195	uncharacterized LOC100507195	gene_position:reverse Distance_to_Tss_is:8368 Intron_intron_Position_Number_is:1 Distance_to_GeneEnd: -11459
chr13	36350868	36351901	1034	36351553	25	32.49	3.31	SPG20	Spastic paraplegia 20, spartin (Troyer syndrome), isoform CRA_a	gene_position:reverse Distance_to_Tss_is:19312 Intron_intron_Position_Number_is:1 Distance_to_GeneEnd: -49230
chr14	77742832	77743986	1155	77743096	23	32.49	4.15	SNW1	SNW domain containing 1, isoform CRA_a	gene_position:reverse Distance_to_Tss_is:18369 Intron_intron_Position_Number_is:3 Distance_to_GeneEnd: -25233
chr15	82170286	82171292	1007	82170905	32	32.49	4.34	EFTUD1	cDNA FLJ32094 fis, clone OCBBF2000986, highly similar to Homo sapiens elongation factor Tu GTP binding domain containing 1, transcript variant 1, mRNA	gene_position:reverse Distance_to_Tss_is:92477 Intron_intron_Position_Number_is:15 Distance_to_GeneEnd: -40066
chr17	80073884	80075690	1807	80074663	41	32.49	3.76	CCDC40	Coiled-coil domain-containing protein 40	gene_position:forward Distance_to_Tss_is:37252 Intron_intron_Position_Number_is:10 Distance_to_GeneEnd: -26729
chr2	26976280	26977407	1128	26976477	26	32.49	3.85	MAPRE3	cDNA, FLJ92661, highly similar to Homo sapiens microtubule-associated protein, RP/EB family, member 3 (MAPRE3), mRNA	gene_position:forward Distance_to_Tss_is:5623 Intron_intron_Position_Number_is:1 Distance_to_GeneEnd: -50939
chr4	184724061	184725547	1487	184725342	33	32.49	4.1	CENPU	Centromere protein U	gene_position:reverse Distance_to_Tss_is:10071 Intron_intron_Position_Number_is:4 Distance_to_GeneEnd: -29996
chr6	20598893	20599885	993	20599444	25	32.49	3.57	CDKAL1	Threonylcarbamoyladenosine tRNA methylthiotransferase	gene_position:forward Distance_to_Tss_is:64436 Intron_intron_Position_Number_is:4 Distance_to_GeneEnd: -633511
chr2	46971126	46972155	1030	46971672	23	32.5	6	TTC7A	tetratricopeptide repeat domain 7A	gene_position:forward Distance_to_Tss_is:54997 Intron_intron_Position_Number_is:4 Distance_to_GeneEnd: -105010
chr21	18096510	18097297	788	18096750	19	32.5	5.54	CHODL	Chondrolectin	gene_position:forward Distance_to_Tss_is:68638 Intron_intron_Position_Number_is:1 Distance_to_GeneEnd: -170860
chr3	14895170	14895957	788	14895445	19	32.5	5.08	FGD5	FYVE, RhoGEF and PH domain containing 5	gene_position:forward Distance_to_Tss_is:84430 Intron_intron_Position_Number_is:5 Distance_to_GeneEnd: -39333
chr4	177870693	177871910	1218	177871132	27	32.5	3.95	LINC01098	long intergenic non-protein coding RNA 1098	gene_position:forward Distance_to_Tss_is:141936 Intron_intron_Position_Number_is:2 Distance_to_GeneEnd: -120057
chr6	149478237	149479714	1478	149479374	31	32.5	4.42	ZC3H12D	Probable ribonuclease ZC3H12D	gene_position:reverse Distance_to_Tss_is:6775 Intron_intron_Position_Number_is:1 Distance_to_GeneEnd: -30607
chrx	74011299	74012086	788	74011935	19	32.5	4.15	JPX	JPX transcript, XIST activator (non-protein coding)	gene_position:forward Distance_to_Tss_is:66975 Intron_intron_Position_Number_is:3 Distance_to_GeneEnd: -59085
chr1	55123360	55125353	1994	55124900	49	32.51	4.3	USP24	Ubiquitin carboxyl-terminal hydrolase 24	gene_position:reverse Distance_to_Tss_is:92006 Intron_intron_Position_Number_is:36 Distance_to_GeneEnd: -57001
chr2	38567453	38569876	2424	38568446	53	32.51	3.65	HNRNPLL	cDNA FLJ77927	gene_position:reverse Distance_to_Tss_is:35582 Intron_intron_Position_Number_is:13 Distance_to_GeneEnd: -5475
chr4	145826064	145827211	1148	145826312	28	32.51	3.54	ZNF827	cDNA FLJ31930 fis, clone NT2RP7006162, weakly similar to ZINC FINGER PROTEIN MFG-3	gene_position:reverse Distance_to_Tss_is:112391 Intron_intron_Position_Number_is:7 Distance_to_GeneEnd: -65342
chr4	151735110	151736201	1092	151735465	24	32.51	4.62	GATB	cDNA FLJ54219, highly similar to Probable glutamyl-tRNA(Gln) amidotransferase subunit B, mitochondrial (EC 6.3.5.-)	gene_position:reverse Distance_to_Tss_is:25913 Intron_intron_Position_Number_is:2 Distance_to_GeneEnd: -64454
chr19	32893507	32895835	2329	32894537	62	32.52	2.89	CEP89	Centrosomal protein of 89 kDa	gene_position:reverse Distance_to_Tss_is:78517 Intron_intron_Position_Number_is:16 Distance_to_GeneEnd: -14509
chr6	100025376	100026303	928	100026140	22	32.52	4.42	MCHR2-AS1	MCHR2 antisense RNA 1	gene_position:forward Distance_to_Tss_is:31338 Intron_intron_Position_Number_is:2 Distance_to_GeneEnd: -51043
chr6	133617087	133618994	1908	133618537	40	32.52	4.92	TARID	TCF21 antisense RNA inducing promoter demethylation	gene_position:reverse Distance_to_Tss_is:271919 Intron_intron_Position_Number_is:4 Distance_to_GeneEnd: -114835
chr6	161921060	161921987	928	161921499	22	32.52	4.42	PARK2	E3 ubiquitin-protein ligase parkin	gene_position:reverse Distance_to_Tss_is:806742 Intron_intron_Position_Number_is:6 Distance_to_GeneEnd: -573502
chr7	7717468	7719007	1540	7718412	41	32.52	3.53	RPA3	Replication protein A3, 14kDa	gene_position:reverse Promoter DownStream Of Tss Distance_to_Tss_is:1139 Intron_intron_Position_Number_is:1 Distance_to_GeneEnd: -80524
chr8	41544978	41545428	451	41545236	13	32.52	5.08	GINS4	DNA replication complex GINS protein SLD5	gene_position:forward Distance_to_Tss_is:15772 3UTR_Exon:exon_Position_Number_is:8 Distance_to_GeneEnd: -68
chrx	38052724	38053925	1202	38053153	30	32.52	4.89	SYTL5	Synaptotagmin-like protein 5	gene_position:forward Distance_to_Tss_is:46142 Intron_intron_Position_Number_is:2 Distance_to_GeneEnd: -76096
chr3	165831441	165832082	642	165831910	18	32.53	3.66	BCHE	Butyrylcholinesterase, isoform CRA_b	gene_position:reverse Distance_to_Tss_is:6031 Intron_intron_Position_Number_is:1 Distance_to_GeneEnd: -58537
chr8	140940123	140941007	885	140940665	23	32.53	3.97	PTK2	PTK2 protein tyrosine kinase 2, isoform CRA_a	gene_position:reverse Distance_to_Tss_is:61190 Intron_intron_Position_Number_is:1 Distance_to_GeneEnd: -281741
chr13	112795973	112796879	907	112796507	21	32.54	6	ATP11A	Probable phospholipid-transporting ATPase IH	gene_position:forward Distance_to_Tss_is:105925 Intron_intron_Position_Number_is:2 Distance_to_GeneEnd: -91186
chr17	58937659	58938757	1099	58938098	29	32.54	3.24	PPM1E	Protein phosphatase 1E (PP2C domain containing)	gene_position:forward Distance_to_Tss_is:181790 Intron_intron_Position_Number_is:1 Distance_to_GeneEnd: -47520
chr5	9486394	9487733	1340	9486837	29	32.54	3.51	SEMA5A	cDNA FLJ56616, highly similar to Semaphorin-5A	gene_position:reverse Distance_to_Tss_is:59727 Intron_intron_Position_Number_is:1 Distance_to_GeneEnd: -451368
chr5	73743383	73744289	907	73743647	21	32.54	4.15	ARHGEF28	Rho guanine nucleotide exchange factor 28	gene_position:forward Distance_to_Tss_is:117225 Intron_intron_Position_Number_is:2 Distance_to_GeneEnd: -198610
chr8	118435997	118437453	1457	118436924	42	32.54	3.53	SAMD12	sterile alpha motif domain containing 12	gene_position:reverse Distance_to_Tss_is:185948 Intron_intron_Position_Number_is:3 Distance_to_GeneEnd: -246542
chr2	197213725	197216395	2671	197216093	56	32.55	2.94	ANKRD44	Serine/threonine-protein phosphatase 6 regulatory ankyrin repeat subunit B	gene_position:reverse Distance_to_Tss_is:97062 Intron_intron_Position_Number_is:1 Distance_to_GeneEnd: -246708
chr6	146723950	146724620	671	146724369	17	32.55	5.08	ADGB	Androglobin	gene_position:forward Distance_to_Tss_is:124950 Intron_intron_Position_Number_is:17 Distance_to_GeneEnd: -91512
chr7	6816470	6817261	792	6816958	21	32.55	3.63	CCZ1B	Vacuolar fusion protein CCZ1 homolog B	gene_position:reverse Distance_to_Tss_is:9825 Intron_intron_Position_Number_is:7 Distance_to_GeneEnd: -17535
chr1	44730053	44731143	1091	44730976	24	32.56	4.15	RNU5D-1	RNA, U5D small nuclear 1	gene_position:reverse Distal_Promoter Distance_to_Tss_is:1115 Distance_to_GeneEnd: 1016
chr11	74976555	74977645	1091	74977446	24	32.56	3.69	SPCS2	cDNA FLJ56339, highly similar to Signal peptidase complex subunit 2 (EC 3.4.-.-)	gene_position:forward Distance_to_Tss_is:27308 Intron_intron_Position_Number_is:4 Distance_to_GeneEnd: -2476
chr21	39573749	39574965	1217	39574565	26	32.56	4.15	B3GALT5	Beta-1,3-galactosyltransferase 5	gene_position:forward Distance_to_Tss_is:17307 Intron_intron_Position_Number_is:1 Distance_to_GeneEnd: -89140
chr10	74967147	74967760	614	74967403	16	32.57	4.15	KAT6B	Histone acetyltransferase KAT6B	gene_position:forward Distance_to_Tss_is:142220 Intron_intron_Position_Number_is:4 Distance_to_GeneEnd: -65146
chr12	67542904	67543770	867	67543201	27	32.57	3.75	LOC100507175	uncharacterized LOC100507175	gene_position:forward Distance_to_Tss_is:22822 Intron_intron_Position_Number_is:1 Distance_to_GeneEnd: -24227
chr17	81175197	81176165	969	81175595	23	32.57	5.22	AATK-AS1	AATK antisense RNA 1	gene_position:forward Distance_to_Tss_is:9690 Intron_intron_Position_Number_is:2 Distance_to_GeneEnd: -7967
chr2	215774184	215775858	1675	215774626	38	32.57	3.08	LINC00607	long intergenic non-protein coding RNA 607	gene_position:reverse Distance_to_Tss_is:69352 Intron_intron_Position_Number_is:1 Distance_to_GeneEnd: -162621
chr13	79386636	79387924	1289	79387513	28	32.58	3.98	RBM26	RNA-binding protein 26	gene_position:reverse Distance_to_Tss_is:19622 Intron_intron_Position_Number_is:1 Distance_to_GeneEnd: -74809
chr3	2707904	2709443	1540	2708228	30	32.59	2.77	CNTN4	Contactin 4, isoform CRA_c	gene_position:forward Distance_to_Tss_is:609038 Intron_intron_Position_Number_is:4 Distance_to_GeneEnd: -350057
chr3	15011603	15012347	745	15011751	20	32.59	3.66	NR2C2	Nuclear receptor subfamily 2 group C member 2	gene_position:forward Distance_to_Tss_is:64019 Intron_intron_Position_Number_is:2 Distance_to_GeneEnd: -37670
chr3	167506617	167507893	1277	167506992	29	32.61	4.39	WDR49	WD repeat-containing protein 49	gene_position:reverse Distance_to_Tss_is:146884 Intron_intron_Position_Number_is:12 Distance_to_GeneEnd: -27933
chr9	89029896	89031512	1617	89030483	31	32.61	3.57	SHC3	SHC-transforming protein 3	gene_position:reverse Distance_to_Tss_is:148871 Intron_intron_Position_Number_is:11 Distance_to_GeneEnd: -24125
chr17	64359026	64360724	1699	64359328	45	32.62	3.77	PECAM1	Platelet endothelial cell adhesion molecule	gene_position:reverse Distance_to_Tss_is:54753 Intron_intron_Position_Number_is:8 Distance_to_GeneEnd: -29470
chr2	37121835	37122924	1090	37122518	24	32.62	3.69	EIF2AK2	EIF2AK2 protein	gene_position:reverse Distance_to_Tss_is:35212 Intron_intron_Position_Number_is:12 Distance_to_GeneEnd: -16697
chr2	100877296	100878385	1090	100877940	24	32.62	3.69	NPAS2	NPAS2 protein	gene_position:forward Distance_to_Tss_is:57145 Intron_intron_Position_Number_is:1 Distance_to_GeneEnd: -119529
chr3	132482467	132483770	1304	132482894	29	32.62	5.13	DNAJC13	DnaJ (Hsp40) homolog, subfamily C, member 13	gene_position:forward Distance_to_Tss_is:64947 Intron_intron_Position_Number_is:28 Distance_to_GeneEnd: -56565
chr6	75859754	75861245	1492	75860212	36	32.62	3.68	MYO6	Unconventional myosin-VI	gene_position:forward Distance_to_Tss_is:110562 Intron_intron_Position_Number_is:14 Distance_to_GeneEnd: -59783
chr1	21605040	21605825	786	21605646	19	32.63	3.69	RAP1GAP	RAP1, GTPase activating protein 1, isoform CRA_b	gene_position:reverse Distance_to_Tss_is:64477 Intron_intron_Position_Number_is:18 Distance_to_GeneEnd: -8819
chr1	155271229	155273011	1783	155271606	43	32.63	3.15	CLK2	CDC-like kinase 2, isoform CRA_a	gene_position:reverse Distance_to_Tss_is:2285 Intron_intron_Position_Number_is:1 Distance_to_GeneEnd: -8361
chr21	46491422	46492207	786	46491712	19	32.63	5.08	DIP2A	Disco-interacting protein 2 homolog A	gene_position:forward Distance_to_Tss_is:32473 Intron_intron_Position_Number_is:3 Distance_to_GeneEnd: -78591
chr4	47277283	47278068	786	47277664	19	32.63	4.15	GABRB1	cDNA FLJ57719, highly similar to Gamma-aminobutyric-acid receptor beta-1 subunit	gene_position:forward Distance_to_Tss_is:246005 Intron_intron_Position_Number_is:4 Distance_to_GeneEnd: -149162
chr1	226067705	226070063	2359	226068722	51	32.64	2.99	H3F3A	Histone H3.3	gene_position:forward Distance_to_Tss_is:4998 Intron_intron_Position_Number_is:3 Distance_to_GeneEnd: -4297
chr3	129429325	129430934	1610	129429822	36	32.64	3.97	EFCAB12	cDNA FLJ38780 fis, clone LIVER1000479	gene_position:reverse Proximal_Promoter Distance_to_Tss_is:-674 Distance_to_GeneEnd: -28004
chr6	51959298	51961256	1959	51961077	44	32.64	3.73	PKHD1	Fibrocystin	gene_position:reverse Distance_to_Tss_is:128327 Intron_intron_Position_Number_is:36 Distance_to_GeneEnd: -343951
chr11	57812939	57813551	613	57813198	16	32.65	4.15	CTNND1	Catenin (Cadherin-associated protein), delta 1, isoform CRA_e	gene_position:forward Distance_to_Tss_is:51177 Intron_intron_Position_Number_is:14 Distance_to_GeneEnd: -6241
chr22	28679244	28680522	1279	28680144	27	32.65	4.15	TTC28	Tetratricopeptide repeat protein 28	gene_position:reverse Promoter DownStream Of Tss Distance_to_Tss_is:621 Intron_intron_Position_Number_is:1 Distance_to_GeneEnd: -701230
chr3	179329931	179331573	1643	179331377	34	32.65	3.78	ZNF639	Zinc finger protein 639	gene_position:forward Distance_to_Tss_is:6168 Intron_intron_Position_Number_is:5 Distance_to_GeneEnd: -5601
chr4	53021516	53023950	2435	53023595	52	32.65	3.76	SCFD2	Sec1 family domain-containing protein 2	gene_position:reverse Distance_to_Tss_is:344559 Intron_intron_Position_Number_is:5 Distance_to_GeneEnd: -148534
chr4	55501519	55502926	1408	55502732	29	32.65	4.15	CLOCK	Circadian locomoter output cycles protein kaput	gene_position:reverse Distance_to_Tss_is:45390 Intron_intron_Position_Number_is:2 Distance_to_GeneEnd: -73618
chr5	22357448	22358855	1408	22358507	30	32.65	5.08	CDH12	cDNA FLJ34857 fis, clone NT2NE2012533, highly similar to Cadherin-12	gene_position:reverse Distance_to_Tss_is:496174 Intron_intron_Position_Number_is:3 Distance_to_GeneEnd: -606584
chr6	125858857	125861623	2767	125860339	57	32.65	4.1	NCOA7	Nuclear receptor coactivator 7	gene_position:forward Distance_to_Tss_is:77696 Intron_intron_Position_Number_is:5 Distance_to_GeneEnd: -73173
chr9	68247909	68249739	1831	68248325	48	32.65	3.75	CBWD3	COBW domain-containing protein 3	gene_position:forward Distance_to_Tss_is:6043 Intron_intron_Position_Number_is:3 Distance_to_GeneEnd: -52103
chr1	190640285	190641189	905	190640773	21	32.66	4.62	LOC440704	uncharacterized LOC440704	gene_position:forward Distance_to_Tss_is:15395 Intron_intron_Position_Number_is:1 Distance_to_GeneEnd: -161373
chr12	15130343	15131079	737	15130600	21	32.66	4.51	RERG	RAS-like, estrogen-regulated, growth inhibitor, isoform CRA_a	gene_position:reverse Distance_to_Tss_is:91134 Intron_intron_Position_Number_is:2 Distance_to_GeneEnd: -22561
chr12	65118545	65120003	1459	65119000	36	32.66	3.24	WIF1	cDNA FLJ54458, highly similar to Wnt inhibitory factor 1	gene_position:reverse Distance_to_Tss_is:3021 Intron_intron_Position_Number_is:2 Distance_to_GeneEnd: -67921
chr15	78072951	78073855	905	78073675	21	32.66	3.69	TBC1D2B	TBC1D2B protein	gene_position:reverse Distance_to_Tss_is:4701 Intron_intron_Position_Number_is:1 Distance_to_GeneEnd: -77966
chr1	64577180	64578660	1481	64578215	42	32.67	3.89	CACHD1	VWFA and cache domain-containing protein 1	gene_position:forward Distance_to_Tss_is:106387 Intron_intron_Position_Number_is:2 Distance_to_GeneEnd: -115878
chr2	225401565	225403310	1746	225402766	46	32.67	3.14	NYAP2	Neuronal tyrosine-phosphorylated phosphoinositide-3-kinase adapter 2	gene_position:forward Distance_to_Tss_is:1855 Intron_intron_Position_Number_is:2 Distance_to_GeneEnd: -252453
chr21	21456315	21457403	1089	21456501	24	32.67	3.23	NCAM2	cDNA FLJ54289, highly similar to Neural cell adhesion molecule 2	gene_position:forward Distance_to_Tss_is:458000 Intron_intron_Position_Number_is:12 Distance_to_GeneEnd: -83881
chr1	8213670	8214945	1276	8214174	30	32.68	3.6	LOC102724539	uncharacterized LOC102724539	gene_position:forward Distance_to_Tss_is:10906 Intron_intron_Position_Number_is:3 Distance_to_GeneEnd: -1460
chr1	206235312	206236348	1037	206235755	29	32.68	3.4	SRGAP2	cDNA FLJ61210, highly similar to SLIT-ROBO Rho GTPase-activating protein 2	gene_position:forward Distance_to_Tss_is:31848 Intron_intron_Position_Number_is:2 Distance_to_GeneEnd: -229124
chr12	12787413	12788950	1538	12787815	31	32.68	3.69	APOLD1	Apolipoprotein L domain containing 1	gene_position:forward Distance_to_Tss_is:61496 Exon:exon_Position_Number_is:2 Distance_to_GeneEnd: -4053
chr2	149045673	149046959	1287	149046535	28	32.68	4.87	LYPD6B	Ly6/PLAUR domain-containing protein 6B	gene_position:forward Distance_to_Tss_is:7206 Intron_intron_Position_Number_is:1 Distance_to_GeneEnd: -169585
chr11	31426145	31427695	1551	31426414	32	32.69	3.57	DNAJC24	DnaJ homolog subfamily C member 24	gene_position:forward Distance_to_Tss_is:56315 Intron_intron_Position_Number_is:3 Distance_to_GeneEnd: -6690
chr11	190364	191770	1407	191440	29	32.7	4.62	LOC102724377	uncharacterized LOC102724377	gene_position:reverse Proximal_Promoter Distance_to_Tss_is:-1275 Distance_to_GeneEnd: -12483
chr11	190364	191770	1407	191440	29	32.7	4.62	SCGB1C1	Secretoglobin family 1C member 1	gene_position:forward Distance_to_Tss_is:2263 Intron_intron_Position_Number_is:1 Distance_to_GeneEnd: -4211
chr11	10055468	10056432	965	10056173	22	32.7	5.54	SBF2	Myotubularin-related protein 13	gene_position:reverse Distance_to_Tss_is:238739 Intron_intron_Position_Number_is:2 Distance_to_GeneEnd: -276801
chr19	34733339	34736004	2666	34734464	73	32.7	2.99	ZNF181	cDNA FLJ53791, highly similar to Zinc finger protein 181	gene_position:forward Promoter DownStream Of Tss Distance_to_Tss_is:25 5UTR_Exon:exon_Position_Number_is:1 Distance_to_GeneEnd: -9529
chr2	113535513	113536477	965	113535907	22	32.7	5.08	LOC729468	putative PGM5-like protein 1	gene_position:forward Distance_to_Tss_is:12629 Intron_intron_Position_Number_is:2 Distance_to_GeneEnd: -37051
chr3	44633181	44634023	843	44633593	22	32.7	3.63	ZNF197	Zinc finger protein 197	gene_position:forward Distance_to_Tss_is:8162 Intron_intron_Position_Number_is:5 Distance_to_GeneEnd: -15290
chr8	140027947	140028731	785	140028286	19	32.7	4.62	TRAPPC9	Trafficking protein particle complex subunit 9	gene_position:reverse Distance_to_Tss_is:429797 Intron_intron_Position_Number_is:16 Distance_to_GeneEnd: -299866
chr1	46875694	46877035	1342	46875910	28	32.71	4.15	CYP4Z2P	Putative inactive cytochrome P450 family member 4Z2	gene_position:reverse Distance_to_Tss_is:24781 Intron_intron_Position_Number_is:6 Distance_to_GeneEnd: -32599
chr1	48316504	48317984	1481	48317018	33	32.71	3.54	SPATA6	Spermatogenesis-associated protein 6	gene_position:reverse Distance_to_Tss_is:155698 Intron_intron_Position_Number_is:11 Distance_to_GeneEnd: -55951
chr12	132005494	132006644	1151	132006191	25	32.71	3.69	EP400	EP400 protein	gene_position:forward Distance_to_Tss_is:55574 Intron_intron_Position_Number_is:13 Distance_to_GeneEnd: -74972
chr22	16467295	16468131	837	16467594	21	32.71	5.56	SLC9B1P4	solute carrier family 9, subfamily B (NHA1, cation proton antiporter 1), member 1 pseudogene 4	gene_position:reverse Distance_to_Tss_is:9580 Intron_intron_Position_Number_is:3 Distance_to_GeneEnd: -38540
chr7	65117963	65119024	1062	65118684	24	32.71	4.5	LOC101929360	uncharacterized LOC101929360	gene_position:reverse Distance_to_Tss_is:5022 Intron_intron_Position_Number_is:1 Distance_to_GeneEnd: -7333
chr9	131164871	131166654	1784	131166178	39	32.71	3.97	NUP214	Nuclear pore complex protein Nup214	gene_position:forward Distance_to_Tss_is:39310 Intron_intron_Position_Number_is:21 Distance_to_GeneEnd: -69799
chr1	33388926	33389464	539	33389109	16	32.72	4.07	PHC2	cDNA FLJ56430, highly similar to Polyhomeotic-like protein 2	gene_position:reverse Distance_to_Tss_is:42091 Intron_intron_Position_Number_is:1 Distance_to_GeneEnd: -53672
chr10	62221466	62222309	844	62221767	20	32.72	5.54	RTKN2	Rhotekin-2	gene_position:reverse Distance_to_Tss_is:47397 Intron_intron_Position_Number_is:7 Distance_to_GeneEnd: -28380
chr2	43689607	43690510	904	43690214	21	32.72	4.15	PLEKHH2	Pleckstrin homology domain-containing family H member 2	gene_position:forward Distance_to_Tss_is:52309 Intron_intron_Position_Number_is:3 Distance_to_GeneEnd: -78380
chr5	16702519	16703362	844	16702696	20	32.72	5.08	MYO10	Unconventional myosin-X	gene_position:reverse Distance_to_Tss_is:233757 Intron_intron_Position_Number_is:24 Distance_to_GeneEnd: -40612
chr6	128275043	128275886	844	128275447	20	32.72	4.62	PTPRK	cDNA FLJ61254, highly similar to Receptor-type tyrosine-protein phosphatase kappa (EC 3.1.3.48)	gene_position:reverse Distance_to_Tss_is:245682 Intron_intron_Position_Number_is:3 Distance_to_GeneEnd: -306264
chr13	73821833	73823369	1537	73822075	31	32.73	3.23	KLF12	Krueppel-like factor 12	gene_position:reverse Distance_to_Tss_is:312430 Intron_intron_Position_Number_is:4 Distance_to_GeneEnd: -135747
chr2	32229288	32229899	612	32229482	16	32.73	3.69	NLRC4	NLR family CARD domain-containing protein 4	gene_position:reverse Distance_to_Tss_is:36455 Intron_intron_Position_Number_is:8 Distance_to_GeneEnd: -4839
chr2	166265678	166266179	502	166265965	14	32.73	4.15	SCN9A	Sodium channel protein	gene_position:reverse Distance_to_Tss_is:110309 Intron_intron_Position_Number_is:17 Distance_to_GeneEnd: -70493
chr3	123553158	123553973	816	123553779	20	32.73	4.46	HACD2	Very-long-chain (3R)-3-hydroxyacyl-CoA dehydratase 2	gene_position:reverse Distance_to_Tss_is:31919 Intron_intron_Position_Number_is:3 Distance_to_GeneEnd: -58642
chr13	36888694	36890060	1367	36889585	32	32.74	3.94	SMAD9	Mothers against decapentaplegic homolog 9	gene_position:reverse Distance_to_Tss_is:31578 Intron_intron_Position_Number_is:1 Distance_to_GeneEnd: -43863
chr14	41132878	41133603	726	41133367	18	32.74	5.08	LOC644919	uncharacterized LOC644919	gene_position:forward Distance_to_Tss_is:178167 Intron_intron_Position_Number_is:3 Distance_to_GeneEnd: -8170
chr2	99340983	99342546	1564	99342224	32	32.74	4.05	EIF5B	cDNA FLJ10524 fis, clone NT2RP2000880, highly similar to Eukaryotic translation initiation factor 5B	gene_position:forward Distance_to_Tss_is:3612 Intron_intron_Position_Number_is:1 Distance_to_GeneEnd: -59282
chr3	173949311	173950036	726	173949858	18	32.74	4.15	NLGN1	Neuroligin-1	gene_position:forward Distance_to_Tss_is:551531 Intron_intron_Position_Number_is:4 Distance_to_GeneEnd: -337333
chr8	124045910	124048863	2954	124048154	73	32.74	2.71	FER1L6	Fer-1-like protein 6	gene_position:forward Distance_to_Tss_is:193923 Intron_intron_Position_Number_is:21 Distance_to_GeneEnd: -74151
chr1	965439	966844	1406	965609	29	32.75	5.08	KLHL17	cDNA FLJ45680 fis, clone ERLTF2002178, highly similar to Kelch-like protein 17	gene_position:forward Distance_to_Tss_is:4852 3UTR_Exon:exon_Position_Number_is:12 Distance_to_GeneEnd: -280
chr1	965439	966844	1406	965609	29	32.75	5.08	PLEKHN1	Pleckstrin homology domain-containing family N member 1	gene_position:forward Proximal_Promoter Distance_to_Tss_is:-1058 Distance_to_GeneEnd: -9669
chr13	94162124	94163089	966	94162774	23	32.75	3.48	GPC6	cDNA FLJ58478, highly similar to Glypican-6	gene_position:forward Distance_to_Tss_is:935299 Intron_intron_Position_Number_is:4 Distance_to_GeneEnd: -245896
chr15	67274560	67276030	1471	67275462	30	32.75	4.62	IQCH	IQ motif containing H	gene_position:forward Distance_to_Tss_is:19760 Intron_intron_Position_Number_is:3 Distance_to_GeneEnd: -227244
chr3	17972334	17973697	1364	17973031	31	32.76	3.28	LOC339862	uncharacterized LOC339862	gene_position:forward Distance_to_Tss_is:9762 Intron_intron_Position_Number_is:1 Distance_to_GeneEnd: -296588
chr5	151662510	151663473	964	151663122	22	32.76	4.15	SPARC	cDNA, FLJ96669, highly similar to Homo sapiens secreted protein, acidic, cysteine-rich (osteonectin)(SPARC), mRNA	gene_position:reverse Distance_to_Tss_is:24544 3UTR_Exon:exon_Position_Number_is:10 Distance_to_GeneEnd: -1414
chr6	159587742	159588597	856	159588037	22	32.76	4.92	LOC401281	uncharacterized LOC401281	gene_position:reverse Distal_Promoter Distance_to_Tss_is:1421 Distance_to_GeneEnd: 707
chr9	98204407	98205556	1150	98205055	25	32.76	3.69	TBC1D2	TBC1 domain family, member 2, isoform CRA_f	gene_position:reverse Distance_to_Tss_is:51314 Intron_intron_Position_Number_is:9 Distance_to_GeneEnd: -5409
chr12	6257949	6259540	1592	6259243	32	32.77	4.59	LOC102723767	uncharacterized LOC102723767	gene_position:reverse Distance_to_Tss_is:35179 Intron_intron_Position_Number_is:1 Distance_to_GeneEnd: -34027
chr14	24842106	24843487	1382	24842603	34	32.77	4.41	STXBP6	Syntaxin-binding protein 6	gene_position:reverse Distance_to_Tss_is:207783 Intron_intron_Position_Number_is:4 Distance_to_GeneEnd: -30019
chr3	197920473	197921140	668	197920657	17	32.77	4.62	IQCG	IQ domain-containing protein G	gene_position:reverse Distance_to_Tss_is:39542 Intron_intron_Position_Number_is:7 Distance_to_GeneEnd: -31398
chr6	146193362	146194574	1213	146193808	26	32.77	3.23	GRM1	Metabotropic glutamate receptor 1	gene_position:forward Distance_to_Tss_is:165580 Intron_intron_Position_Number_is:3 Distance_to_GeneEnd: -244236
chr20	19494748	19496283	1536	19495090	31	32.78	3.69	SLC24A3	Sodium/potassium/calcium exchanger 3	gene_position:forward Distance_to_Tss_is:282102 Intron_intron_Position_Number_is:2 Distance_to_GeneEnd: -228149
chr9	125315114	125316155	1042	125315952	24	32.78	4.42	GAPVD1	GTPase activating protein and VPS9 domains 1, isoform CRA_b	gene_position:forward Distance_to_Tss_is:53320 Intron_intron_Position_Number_is:9 Distance_to_GeneEnd: -49897
chr9	125859435	125860292	858	125859779	21	32.78	4.39	PBX3	Pre-B-cell leukemia transcription factor 3, isoform CRA_c	gene_position:forward Distance_to_Tss_is:112097 Intron_intron_Position_Number_is:2 Distance_to_GeneEnd: -107942
chr1	200116173	200117015	843	200116536	21	32.79	4.74	NR5A2	cDNA FLJ54621, highly similar to Orphan nuclear receptor NR5A2	gene_position:forward Distance_to_Tss_is:88571 Intron_intron_Position_Number_is:6 Distance_to_GeneEnd: -61251
chr12	30472713	30473589	877	30473174	22	32.79	3.78	LOC100422352	transmembrane and tetratricopeptide repeat containing 1 pseudogene	gene_position:forward Distance_to_Tss_is:17794 Exon:exon_Position_Number_is:1 Distance_to_GeneEnd: -47740
chr17	4232503	4233332	830	4232858	20	32.79	4.09	ANKFY1	cDNA FLJ32485 fis, clone SKNMC2001596, highly similar to Ankyrin repeat and FYVE domain-containing protein 1	gene_position:reverse Distance_to_Tss_is:31476 Intron_intron_Position_Number_is:3 Distance_to_GeneEnd: -69132
chr1	9427978	9429234	1257	9428757	32	32.8	4.35	LOC100506022	uncharacterized LOC100506022	gene_position:reverse Promoter DownStream Of Tss Distance_to_Tss_is:1018 Intron_intron_Position_Number_is:1 Distance_to_GeneEnd: -2884
chrx	107076170	107076829	660	107076635	18	32.8	4.62	RBM41	RNA-binding protein 41	gene_position:reverse Distance_to_Tss_is:42657 Intron_intron_Position_Number_is:5 Distance_to_GeneEnd: -14285
chr7	124344972	124345838	867	124345320	23	32.81	4.69	LOC101928211	uncharacterized LOC101928211	gene_position:reverse Distance_to_Tss_is:7124 Intron_intron_Position_Number_is:2 Distance_to_GeneEnd: -7592
chr18	49184488	49185450	963	49185261	22	32.82	4.15	DYM	Dymeclin	gene_position:reverse Distance_to_Tss_is:276216 Intron_intron_Position_Number_is:13 Distance_to_GeneEnd: -141462
chr2	67125120	67126082	963	67125608	22	32.82	4.62	LOC101927661	uncharacterized LOC101927661	gene_position:forward Distance_to_Tss_is:84574 Intron_intron_Position_Number_is:2 Distance_to_GeneEnd: -118241
chr5	11431875	11432739	865	11432333	21	32.82	3.98	CTNND2	T-cell delta-catenin	gene_position:reverse Distance_to_Tss_is:472168 Intron_intron_Position_Number_is:3 Distance_to_GeneEnd: -460035
chrx	32122135	32122805	671	32122423	18	32.82	3.85	DMD	Dystrophin	gene_position:reverse Distance_to_Tss_is:1217474 Intron_intron_Position_Number_is:44 Distance_to_GeneEnd: -1002907
chr13	86725601	86726894	1294	86725819	31	32.83	4.88	TXNL1P1	thioredoxin-like 1 pseudogene 1	gene_position:forward Promoter DownStream Of Tss Distance_to_Tss_is:63 Exon:exon_Position_Number_is:1 Distance_to_GeneEnd: -455
chr3	196781108	196783033	1926	196781642	44	32.83	4.04	PAK2	Non-specific serine/threonine protein kinase	gene_position:forward Distance_to_Tss_is:41251 Intron_intron_Position_Number_is:1 Distance_to_GeneEnd: -51539
chr8	123813246	123815397	2152	123814827	61	32.83	3.28	FAM91A1	family with sequence similarity 91, member A1	gene_position:forward Distance_to_Tss_is:44604 3UTR_Exon:exon_Position_Number_is:24 Distance_to_GeneEnd: -2206
chr9	105719124	105721273	2150	105719304	48	32.83	2.94	TMEM38B	Trimeric intracellular cation channel type B	gene_position:forward Distance_to_Tss_is:24599 Intron_intron_Position_Number_is:2 Distance_to_GeneEnd: -57487
chr22	18748519	18749073	555	18748805	15	32.84	5.08	LOC642643	uncharacterized LOC642643	gene_position:forward Distance_to_Tss_is:20386 Intron_intron_Position_Number_is:8 Distance_to_GeneEnd: -1886
chr3	149017734	149018516	783	149018088	19	32.84	3.69	GYG1	cDNA, FLJ92583, highly similar to Homo sapiens glycogenin (GYG), mRNA	gene_position:forward Distance_to_Tss_is:26326 Intron_intron_Position_Number_is:5 Distance_to_GeneEnd: -9935
chr2	99698646	99699244	599	99698901	18	32.85	4.2	AFF3	AF4/FMR2 family member 3	gene_position:reverse Distance_to_Tss_is:443929 Intron_intron_Position_Number_is:10 Distance_to_GeneEnd: -151393
chr2	120138368	120139209	842	120138723	20	32.85	4.62	EPB41L5	Putative uncharacterized protein EPB41L5	gene_position:forward Distance_to_Tss_is:125340 Intron_intron_Position_Number_is:18 Distance_to_GeneEnd: -40753
chr3	38188537	38191049	2513	38188945	56	32.85	3.55	OXSR1	Oxidative-stress responsive 1, isoform CRA_a	gene_position:forward Distance_to_Tss_is:23006 Intron_intron_Position_Number_is:2 Distance_to_GeneEnd: -66951
chr21	38385553	38386891	1339	38385930	28	32.86	3.69	ERG	Transcriptional regulator ERG	gene_position:reverse Distance_to_Tss_is:276141 Intron_intron_Position_Number_is:11 Distance_to_GeneEnd: -18292
chr5	156674476	156675814	1339	156674985	28	32.86	3.69	SGCD	Delta-sarcoglycan	gene_position:forward Distance_to_Tss_is:639337 Intron_intron_Position_Number_is:8 Distance_to_GeneEnd: -93312
chr6	125810716	125811723	1008	125811169	23	32.86	4.55	NCOA7	Nuclear receptor coactivator 7	gene_position:forward Distance_to_Tss_is:29555 Intron_intron_Position_Number_is:3 Distance_to_GeneEnd: -121314
chr15	100620673	100621811	1139	100620966	37	32.87	3.8	ASB7	Ankyrin repeat and SOCS box-containing 7, isoform CRA_b	gene_position:forward Distance_to_Tss_is:18123 Intron_intron_Position_Number_is:4 Distance_to_GeneEnd: -31028
chr20	44397785	44398932	1148	44398445	25	32.87	3.23	HNF4A	Hepatocyte nuclear factor 4-alpha	gene_position:forward Distance_to_Tss_is:41984 Intron_intron_Position_Number_is:1 Distance_to_GeneEnd: -35060
chr9	92878900	92880343	1444	92880095	32	32.87	3.75	ZNF484	cDNA FLJ77477, highly similar to Homo sapiens zinc finger protein 484 (ZNF484), transcript variant 2, mRNA	gene_position:reverse Proximal_Promoter Distance_to_Tss_is:-862 Distance_to_GeneEnd: -33869
chr14	52861391	52862664	1274	52861947	35	32.88	3.27	FERMT2	Fermitin family homolog 2	gene_position:reverse Distance_to_Tss_is:89706 Intron_intron_Position_Number_is:12 Distance_to_GeneEnd: -4120
chr15	66193366	66194089	724	66193799	18	32.88	6	MEGF11	Multiple epidermal growth factor-like domains protein 11	gene_position:reverse Distance_to_Tss_is:60371 Intron_intron_Position_Number_is:1 Distance_to_GeneEnd: -298070
chr17	47165413	47166374	962	47165866	22	32.88	6	CDC27	cDNA FLJ57525, highly similar to Cell division cycle protein 27 homolog	gene_position:reverse Distance_to_Tss_is:23886 Intron_intron_Position_Number_is:4 Distance_to_GeneEnd: -47469
chr17	56441153	56442699	1547	56442110	35	32.88	3.57	ANKFN1	ankyrin-repeat and fibronectin type III domain containing 1	gene_position:forward Distance_to_Tss_is:287678 Intron_intron_Position_Number_is:8 Distance_to_GeneEnd: -41493
chr20	53186209	53186818	610	53186582	16	32.88	4.15	TSHZ2	Teashirt homolog 2	gene_position:forward Distance_to_Tss_is:213802 Intron_intron_Position_Number_is:1 Distance_to_GeneEnd: -309121
chr3	174085327	174085936	610	174085757	16	32.88	3.69	NLGN1	Neuroligin-1	gene_position:forward Distance_to_Tss_is:687547 Intron_intron_Position_Number_is:4 Distance_to_GeneEnd: -201317
chr1	26114215	26115210	996	26114968	24	32.89	3.39	PDIK1L	Serine/threonine-protein kinase PDIK1L	gene_position:forward Distance_to_Tss_is:3050 Intron_intron_Position_Number_is:1 Distance_to_GeneEnd: -11333
chr1	212600140	212600886	747	212600559	20	32.89	4.51	ATF3	Cyclic AMP-dependent transcription factor ATF-3	gene_position:forward Distance_to_Tss_is:34806 Intron_intron_Position_Number_is:1 Distance_to_GeneEnd: -20637
chr14	31089238	31089937	700	31089524	18	32.89	4.02	AP4S1	cDNA, FLJ79416, highly similar to Adapter-relatedprotein complex 4 sigma- 1 subunit	gene_position:forward Distance_to_Tss_is:64132 Intron_intron_Position_Number_is:5 Distance_to_GeneEnd: -7212
chr15	98889030	98890087	1058	98889739	31	32.89	3.82	IGF1R	Tyrosine-protein kinase receptor	gene_position:forward Distance_to_Tss_is:239983 Intron_intron_Position_Number_is:2 Distance_to_GeneEnd: -75286
chr9	105504903	105505808	906	105505293	22	32.89	5.65	FSD1L	FSD1-like protein	gene_position:forward Distance_to_Tss_is:57107 Intron_intron_Position_Number_is:7 Distance_to_GeneEnd: -47530
chr1	220161083	220162354	1272	220162165	30	32.9	4.4	RAB3GAP2	cDNA FLJ14579 fis, clone NT2RM4001203, highly similar to Rab3 GTPase-activating protein non-catalytic subunit	gene_position:reverse Distance_to_Tss_is:111418 Intron_intron_Position_Number_is:28 Distance_to_GeneEnd: -12815
chr5	88785310	88785809	500	88785557	14	32.9	3.69	MEF2C	MADS box transcription enhancer factor 2, polypeptide C (Myocyte enhancer factor 2C), isoform CRA_a	gene_position:reverse Distance_to_Tss_is:118795 Intron_intron_Position_Number_is:4 Distance_to_GeneEnd: -67069
chr1	32095605	32096445	841	32095971	20	32.91	4.15	TMEM39B	cDNA FLJ34542 fis, clone HLUNG2008833, highly similar to Homo sapiens transmembrane protein 39B (TMEM39B), mRNA	gene_position:forward Distance_to_Tss_is:22703 Intron_intron_Position_Number_is:7 Distance_to_GeneEnd: -7261
chr4	190073526	190074210	685	190073723	20	32.91	5.64	DUX4L6	Double homeobox protein 4-like protein 6	gene_position:forward Proximal_Promoter Distance_to_Tss_is:-902 Distance_to_GeneEnd: -2281
chr9	70296085	70298230	2146	70296769	59	32.91	3.41	SMC5	cDNA FLJ61059, highly similar to Homo sapiens SMC5 structural maintenance of chromosomes 5-like 1 (SMC5L1), mRNA	gene_position:forward Distance_to_Tss_is:37123 Intron_intron_Position_Number_is:8 Distance_to_GeneEnd: -58788
chr13	95918745	95920083	1339	95918911	31	32.92	2.82	UGGT2	UDP-glucose:glycoprotein glucosyltransferase 2	gene_position:reverse Distance_to_Tss_is:134737 Intron_intron_Position_Number_is:20 Distance_to_GeneEnd: -117165
chr5	83668568	83670141	1574	83669227	32	32.93	4.09	HAPLN1	Hyaluronan and proteoglycan link protein 1, isoform CRA_a	gene_position:reverse Distance_to_Tss_is:52509 Intron_intron_Position_Number_is:2 Distance_to_GeneEnd: -30370
chr1	9257677	9259988	2312	9258982	47	32.94	3.25	H6PD	GDH/6PGL endoplasmic bifunctional protein	gene_position:forward Distance_to_Tss_is:22913 Intron_intron_Position_Number_is:4 Distance_to_GeneEnd: -13660
chr3	171708458	171709497	1040	171708756	26	32.94	4.76	PLD1	Phospholipase D1 variant	gene_position:reverse Distance_to_Tss_is:102036 Intron_intron_Position_Number_is:11 Distance_to_GeneEnd: -108053
chr2	32153616	32154303	688	32153815	19	32.95	5.28	SPAST	Spastin	gene_position:forward Distance_to_Tss_is:90024 Intron_intron_Position_Number_is:16 Distance_to_GeneEnd: -4021
chr4	145811139	145811861	723	145811524	18	32.95	4.62	ZNF827	cDNA FLJ31930 fis, clone NT2RP7006162, weakly similar to ZINC FINGER PROTEIN MFG-3	gene_position:reverse Distance_to_Tss_is:127316 Intron_intron_Position_Number_is:8 Distance_to_GeneEnd: -50417
chr4	183283413	183284023	611	183283605	17	32.95	5.08	WWC2	Protein WWC2	gene_position:forward Distance_to_Tss_is:184103 Intron_intron_Position_Number_is:18 Distance_to_GeneEnd: -37364
chr5	173932111	173934416	2306	173933291	52	32.95	3.57	CPEB4	Cytoplasmic polyadenylation element-binding protein 4	gene_position:forward Distance_to_Tss_is:43783 Intron_intron_Position_Number_is:2 Distance_to_GeneEnd: -28199
chr9	123674262	123676804	2543	123675272	53	32.95	3.85	DENND1A	DENN domain-containing protein 1A	gene_position:reverse Distance_to_Tss_is:255876 Intron_intron_Position_Number_is:6 Distance_to_GeneEnd: -294608
chr9	125938653	125939339	687	125939006	18	32.95	3.95	PBX3	Pre-B-cell leukemia transcription factor 3, isoform CRA_c	gene_position:forward Distance_to_Tss_is:191315 Intron_intron_Position_Number_is:5 Distance_to_GeneEnd: -28724
chr6	25260254	25262552	2299	25260729	48	32.96	3.94	LOC101928663	uncharacterized LOC101928663	gene_position:reverse Promoter DownStream Of Tss Distance_to_Tss_is:1285 Intron_intron_Position_Number_is:2 Distance_to_GeneEnd: -15338
chr9	61209819	61210427	609	61210092	16	32.96	5.08	FAM74A4	family with sequence similarity 74, member A4	gene_position:forward Distance_to_Tss_is:4559 Intron_intron_Position_Number_is:1 Distance_to_GeneEnd: -2554
chr2	38187411	38188143	733	38187592	21	32.97	3.38	LOC102723739	uncharacterized LOC102723739	gene_position:reverse Distance_to_Tss_is:15419 Intron_intron_Position_Number_is:2 Distance_to_GeneEnd: -455
chrx	11275704	11276248	545	11276057	15	32.97	4.09	ARHGAP6	cDNA FLJ77478, highly similar to Homo sapiens Rho GTPase activating protein 6 (ARHGAP6), transcript variant 1, mRNA	gene_position:reverse Distance_to_Tss_is:389997 Intron_intron_Position_Number_is:1 Distance_to_GeneEnd: -138161
chr1	219613815	219617194	3380	219616046	71	32.98	3.93	ZC3H11B	HCG1998723, isoform CRA_a	gene_position:reverse Proximal_Promoter Distance_to_Tss_is:-670 Distance_to_GeneEnd: -5888
chr3	32122460	32123299	840	32122746	20	32.98	4.15	GPD1L	cDNA FLJ43415 fis, clone OCBBF2025527, highly similar to Homo sapiens glycerol-3-phosphate dehydrogenase 1-like (GPD1L), mRNA	gene_position:forward Distance_to_Tss_is:15949 Intron_intron_Position_Number_is:1 Distance_to_GeneEnd: -46255
chr1	165834517	165835181	665	165834712	17	32.99	3.69	UCK2	Uridine kinase	gene_position:forward Distance_to_Tss_is:7022 Intron_intron_Position_Number_is:1 Distance_to_GeneEnd: -77101
chr14	85959243	85959907	665	85959528	17	32.99	5.08	LOC101928767	uncharacterized LOC101928767	gene_position:forward Distance_to_Tss_is:24565 Intron_intron_Position_Number_is:1 Distance_to_GeneEnd: -170535
chr3	2863460	2864474	1015	2863827	23	32.99	4.59	CNTN4	Contactin 4, isoform CRA_c	gene_position:forward Distance_to_Tss_is:764594 Intron_intron_Position_Number_is:7 Distance_to_GeneEnd: -194501
chr3	197206256	197207656	1401	197207123	30	32.99	4.15	DLG1	Disks large homolog 1	gene_position:reverse Distance_to_Tss_is:92375 Intron_intron_Position_Number_is:4 Distance_to_GeneEnd: -163690
chr9	77613096	77614138	1043	77613940	25	32.99	3.78	GNA14	Guanine nucleotide-binding protein subunit alpha-14	gene_position:reverse Distance_to_Tss_is:35220 Intron_intron_Position_Number_is:1 Distance_to_GeneEnd: -190017
chrx	32756242	32757032	791	32756419	20	32.99	4.35	DMD	Dystrophin	gene_position:reverse Distance_to_Tss_is:583367 Intron_intron_Position_Number_is:7 Distance_to_GeneEnd: -1637014
chr1	61116703	61121195	4493	61117004	103	33	3.35	NFIA	Nuclear factor 1 A-type	gene_position:forward Distance_to_Tss_is:39429 Intron_intron_Position_Number_is:2 Distance_to_GeneEnd: -346085
chr2	191834336	191835601	1266	191835273	31	33	3.44	SDPR	Serum deprivation-response protein	gene_position:reverse Distance_to_Tss_is:12944 3UTR_Exon:exon_Position_Number_is:2 Distance_to_GeneEnd: -31
chr4	175773298	175774274	977	175773876	26	33	4.85	GPM6A	Neuronal membrane glycoprotein M6-a	gene_position:reverse Distance_to_Tss_is:229393 Intron_intron_Position_Number_is:1 Distance_to_GeneEnd: -140361
chr5	146161173	146162132	960	146161643	22	33	4.62	LARS	Leucine--tRNA ligase, cytoplasmic	gene_position:reverse Distance_to_Tss_is:21558 Intron_intron_Position_Number_is:6 Distance_to_GeneEnd: -48147
chr2	112423607	112424635	1029	112423945	24	33.01	4.39	RGPD8	RANBP2-like and GRIP domain-containing protein 8	gene_position:reverse Distance_to_Tss_is:10038 Intron_intron_Position_Number_is:2 Distance_to_GeneEnd: -55238
chr20	51727561	51728472	912	51728120	22	33.01	4.39	ATP9A	Probable phospholipid-transporting ATPase IIA	gene_position:reverse Distance_to_Tss_is:40808 Intron_intron_Position_Number_is:2 Distance_to_GeneEnd: -130786
chr7	102938702	102939973	1272	102938893	27	33.01	2.77	FBXL13	F-box and leucine-rich repeat protein 13	gene_position:reverse Distance_to_Tss_is:136139 Intron_intron_Position_Number_is:8 Distance_to_GeneEnd: -125841
chr19	33457236	33458096	861	33457652	27	33.02	3.75	PEPD	PEPD protein	gene_position:reverse Distance_to_Tss_is:64657 Intron_intron_Position_Number_is:9 Distance_to_GeneEnd: -70287
chr10	60781010	60782167	1158	60781783	26	33.03	4.42	CDK1	Cell division cycle 2, G1 to S and G2 to M, isoform CRA_c	gene_position:forward Distance_to_Tss_is:8034 Intron_intron_Position_Number_is:2 Distance_to_GeneEnd: -13842
chr12	12771970	12773202	1233	12772295	29	33.03	3.25	APOLD1	Apolipoprotein L domain containing 1	gene_position:forward Distance_to_Tss_is:46053 Intron_intron_Position_Number_is:1 Distance_to_GeneEnd: -19496
chr17	81977078	81978164	1087	81977630	30	33.03	7.19	ASPSCR1	Tether-containing UBX domain for GLUT4	gene_position:forward Proximal_Promoter Distance_to_Tss_is:-472 Distance_to_GeneEnd: -40328
chr4	31192999	31194105	1107	31193564	29	33.03	5.11	LOC102723778	uncharacterized LOC102723778	gene_position:forward Distance_to_Tss_is:16378 Intron_intron_Position_Number_is:1 Distance_to_GeneEnd: -3462
chr1	20984701	20987020	2320	20985154	67	33.04	2.89	EIF4G3	cDNA FLJ59298, highly similar to Eukaryotic translation initiation factor 4 gamma 3	gene_position:reverse Distance_to_Tss_is:192187 Intron_intron_Position_Number_is:5 Distance_to_GeneEnd: -178409
chr1	167983497	167984212	716	167984020	19	33.04	5.08	DCAF6	DDB1- and CUL4-associated factor 6	gene_position:forward Distance_to_Tss_is:46938 Intron_intron_Position_Number_is:4 Distance_to_GeneEnd: -92346
chr14	95144285	95145880	1596	95144935	32	33.04	3.69	DICER1	Dicer1e	gene_position:reverse Distance_to_Tss_is:13137 Intron_intron_Position_Number_is:1 Distance_to_GeneEnd: -58057
chr2	45166703	45167482	780	45167327	19	33.04	4.15	LOC102723947	uncharacterized LOC102723947	gene_position:reverse Distance_to_Tss_is:2180 Intron_intron_Position_Number_is:1 Distance_to_GeneEnd: -1896
chr8	76631253	76631860	608	76631556	16	33.04	4.62	ZFHX4-AS1	ZFHX4 antisense RNA 1	gene_position:reverse Distance_to_Tss_is:52022 Intron_intron_Position_Number_is:2 Distance_to_GeneEnd: -20374
chr2	75618477	75620271	1795	75618816	41	33.05	5.26	MRPL19	39S ribosomal protein L19, mitochondrial	gene_position:forward Distance_to_Tss_is:4596 Intron_intron_Position_Number_is:1 Distance_to_GeneEnd: -37257
chr6	109584041	109584858	818	109584303	21	33.05	4.2	AK9	Adenylate kinase 9	gene_position:reverse Distance_to_Tss_is:107171 Intron_intron_Position_Number_is:19 Distance_to_GeneEnd: -91185
chr3	119478166	119479436	1271	119478467	27	33.06	4.62	POGLUT1	cDNA FLJ53005, highly similar to CAP10-like 46 kDa protein	gene_position:forward Distance_to_Tss_is:9228 Intron_intron_Position_Number_is:4 Distance_to_GeneEnd: -16542
chr6	101453063	101454015	953	101453551	22	33.06	5.05	GRIK2	Glutamate receptor ionotropic, kainate 2	gene_position:forward Distance_to_Tss_is:59355 Intron_intron_Position_Number_is:2 Distance_to_GeneEnd: -617020
chr9	107292614	107294318	1705	107293156	41	33.06	4.64	RAD23B	cDNA FLJ56531, highly similar to UV excision repair protein RAD23 homolog B	gene_position:forward Distance_to_Tss_is:9378 Intron_intron_Position_Number_is:1 Distance_to_GeneEnd: -39580
chr13	67114219	67115819	1601	67115238	36	33.07	5.16	PCDH9	PCDH9 protein	gene_position:reverse Distance_to_Tss_is:116117 Intron_intron_Position_Number_is:2 Distance_to_GeneEnd: -811385
chr21	36968878	36970678	1801	36970492	36	33.07	4.46	HLCS	Biotin--protein ligase	gene_position:reverse Distance_to_Tss_is:21367 Intron_intron_Position_Number_is:1 Distance_to_GeneEnd: -217990
chr4	173818009	173818672	664	173818321	17	33.07	4.62	LOC101928478	uncharacterized LOC101928478	gene_position:forward Distance_to_Tss_is:118860 Intron_intron_Position_Number_is:2 Distance_to_GeneEnd: -38443
chr6	26025995	26027653	1659	26027175	45	33.07	3.4	HIST1H4B	histone cluster 1, H4b	gene_position:reverse Distal_Promoter Distance_to_Tss_is:1257 Distance_to_GeneEnd: 901
chr6	108574003	108575073	1071	108574621	28	33.07	4.44	FOXO3	Forkhead box protein O3	gene_position:forward Distance_to_Tss_is:14180 Intron_intron_Position_Number_is:2 Distance_to_GeneEnd: -110765
chr2	197705374	197706539	1166	197705749	30	33.08	3.68	MARS2	cDNA FLJ51339, highly similar to Methionyl-tRNA synthetase, mitochondrial (EC 6.1.1.10)	gene_position:forward Promoter DownStream Of Tss Distance_to_Tss_is:70 5UTR_Exon:exon_Position_Number_is:1 Distance_to_GeneEnd: -3016
chr3	24309561	24311322	1762	24310979	36	33.08	3.54	THRB	Thyroid hormone receptor beta isoform	gene_position:reverse Distance_to_Tss_is:185261 Intron_intron_Position_Number_is:2 Distance_to_GeneEnd: -192408
chr3	36481309	36481806	498	36481532	14	33.08	4.62	STAC	cDNA FLJ54661, highly similar to SH3 and cysteine-rich domain-containing protein	gene_position:forward Distance_to_Tss_is:100704 Intron_intron_Position_Number_is:2 Distance_to_GeneEnd: -66695
chr6	157027154	157028173	1020	157027639	23	33.08	4.15	ARID1B	cDNA FLJ57012, highly similar to AT-rich interactive domain-containing protein 1B	gene_position:forward Distance_to_Tss_is:249224 Intron_intron_Position_Number_is:5 Distance_to_GeneEnd: -183625
chr1	16205063	16206428	1366	16206125	34	33.09	5.11	ARHGEF19	cDNA FLJ60716, highly similar to Homo sapiens Rho guanine nucleotide exchange factor (GEF) 19 (ARHGEF19), mRNA	gene_position:reverse Distance_to_Tss_is:7546 Intron_intron_Position_Number_is:11 Distance_to_GeneEnd: -6959
chr12	102044012	102044732	721	102044187	18	33.09	4.15	CCDC53	WASH complex subunit CCDC53	gene_position:reverse Distance_to_Tss_is:18109 Intron_intron_Position_Number_is:4 Distance_to_GeneEnd: -31073
chr12	108325284	108326490	1207	108325955	26	33.09	4.62	CMKLR1	Chemokine-like receptor 1	gene_position:reverse Distance_to_Tss_is:14033 Intron_intron_Position_Number_is:1 Distance_to_GeneEnd: -37240
chr14	33569893	33570790	898	33570324	21	33.09	6.92	NPAS3	Neuronal PAS domain-containing protein 3	gene_position:forward Distance_to_Tss_is:634984 Intron_intron_Position_Number_is:5 Distance_to_GeneEnd: -234280
chr20	51793263	51794661	1399	51794434	29	33.09	3.69	SALL4	SALL4C	gene_position:reverse Distance_to_Tss_is:9246 Intron_intron_Position_Number_is:1 Distance_to_GeneEnd: -9221
chr7	27828814	27830399	1586	27829353	34	33.09	3.39	TAX1BP1	Tax1-binding protein 1	gene_position:forward Distance_to_Tss_is:89441 Exon:exon_Position_Number_is:17 Distance_to_GeneEnd: -953
chrx	153731846	153732566	721	153732226	18	33.09	4.62	ABCD1	Mutant ATP-binding cassette sub-family D member 1	gene_position:forward Distance_to_Tss_is:6978 Intron_intron_Position_Number_is:2 Distance_to_GeneEnd: -12916
chr3	175255394	175257390	1997	175256839	37	33.1	3.69	NAALADL2	Inactive N-acetylated-alpha-linked acidic dipeptidase-like protein 2	gene_position:forward Distance_to_Tss_is:814399 Intron_intron_Position_Number_is:5 Distance_to_GeneEnd: -550246
chr2	74076563	74077341	779	74076904	19	33.11	6.46	TET3	Putative methylcytosine dioxygenase	gene_position:forward Distance_to_Tss_is:91479 Intron_intron_Position_Number_is:5 Distance_to_GeneEnd: -31613
chr3	12608220	12609489	1270	12608607	27	33.11	4.62	RAF1	cDNA FLJ57286, highly similar to RAF proto-oncogene serine/threonine-protein kinase (EC 2.7.11.1)	gene_position:reverse Distance_to_Tss_is:55981 Intron_intron_Position_Number_is:5 Distance_to_GeneEnd: -24619
chr1	119845290	119846378	1089	119845795	26	33.12	3.75	NBPF7	Putative neuroblastoma breakpoint family member 7	gene_position:reverse Proximal_Promoter Distance_to_Tss_is:-410 Distance_to_GeneEnd: -10525
chr13	95992290	95993493	1204	95993331	28	33.12	3.33	UGGT2	UDP-glucose:glycoprotein glucosyltransferase 2	gene_position:reverse Distance_to_Tss_is:61192 Intron_intron_Position_Number_is:7 Distance_to_GeneEnd: -190710
chr6	115981103	115982578	1476	115981929	32	33.12	3.42	FRK	Non-specific protein-tyrosine kinase	gene_position:reverse Distance_to_Tss_is:119627 Intron_intron_Position_Number_is:4 Distance_to_GeneEnd: -39575
chr13	77313645	77315640	1996	77315231	42	33.13	3.54	MYCBP2	E3 ubiquitin-protein ligase MYCBP2	gene_position:reverse Distance_to_Tss_is:13397 Intron_intron_Position_Number_is:1 Distance_to_GeneEnd: -268988
chrx	49562926	49564866	1941	49563339	52	33.13	3.61	GAGE2E	G antigen 2E	gene_position:forward Distance_to_Tss_is:2040 Intron_intron_Position_Number_is:3 Distance_to_GeneEnd: -5282
chr1	218897758	218898900	1143	218898568	25	33.14	4.15	LOC100130251		gene_position:reverse Distance_to_Tss_is:2161 Exon:exon_Position_Number_is:1 Distance_to_GeneEnd: -55636
chr12	100031579	100032721	1143	100032292	25	33.14	4.62	UHRF1BP1L	UHRF1 binding protein 1-like	gene_position:reverse Distance_to_Tss_is:111245 Intron_intron_Position_Number_is:20 Distance_to_GeneEnd: -3124
chr17	58439711	58441558	1848	58440062	38	33.14	3.42	HSF5	Heat shock factor protein 5	gene_position:reverse Distance_to_Tss_is:48687 Intron_intron_Position_Number_is:5 Distance_to_GeneEnd: -19543
chr6	29437727	29438389	663	29438072	17	33.14	6.46	OR11A1	Olfactory receptor 11A1	gene_position:reverse Distance_to_Tss_is:19344 Intron_intron_Position_Number_is:1 Distance_to_GeneEnd: -12217
chr14	50229423	50231013	1591	50229800	33	33.15	4.42	SOS2	cDNA FLJ53793, highly similar to Son of sevenless homolog 2	gene_position:reverse Distance_to_Tss_is:1958 Intron_intron_Position_Number_is:1 Distance_to_GeneEnd: -112295
chr7	67338274	67339801	1528	67339074	31	33.15	4.15	LINC01372	long intergenic non-protein coding RNA 1372	gene_position:forward Distance_to_Tss_is:2298 Intron_intron_Position_Number_is:1 Distance_to_GeneEnd: -1750
chr4	145763322	145763818	497	145763627	14	33.16	5.54	ZNF827	cDNA FLJ31930 fis, clone NT2RP7006162, weakly similar to ZINC FINGER PROTEIN MFG-3	gene_position:reverse Distance_to_Tss_is:175133 Intron_intron_Position_Number_is:13 Distance_to_GeneEnd: -2600
chr4	173805279	173805919	641	173805478	17	33.16	4.02	LOC101928478	uncharacterized LOC101928478	gene_position:forward Distance_to_Tss_is:106130 Intron_intron_Position_Number_is:2 Distance_to_GeneEnd: -51173
chr15	40388297	40388740	444	40388506	13	33.17	4.62	KNSTRN	Small kinetochore-associated protein	gene_position:forward Distance_to_Tss_is:5576 Intron_intron_Position_Number_is:4 Distance_to_GeneEnd: -5991
chr17	59889915	59891431	1517	59890257	35	33.17	3.52	TUBD1	cDNA FLJ12709 fis, clone NT2RP1001033, highly similar to Tubulin delta chain	gene_position:reverse Distance_to_Tss_is:3030 Intron_intron_Position_Number_is:2 Distance_to_GeneEnd: -30436
chr19	12643271	12644107	837	12643701	20	33.17	5.54	RPL10P16	ribosomal protein L10 pseudogene 16	gene_position:reverse Promoter DownStream Of Tss Distance_to_Tss_is:686 Exon:exon_Position_Number_is:1 Distance_to_GeneEnd: -51
chr3	167813175	167813952	778	167813469	19	33.17	4.15	SERPINI1	Neuroserpin	gene_position:forward Distance_to_Tss_is:77946 Intron_intron_Position_Number_is:6 Distance_to_GeneEnd: -12394
chr5	19780865	19781308	444	19781076	13	33.17	5.08	CDH18	Cadherin-18	gene_position:reverse Distance_to_Tss_is:794998 Intron_intron_Position_Number_is:3 Distance_to_GeneEnd: -307834
chr5	34804850	34806179	1330	34805242	35	33.17	3.42	RAI14	cDNA FLJ13073 fis, clone NT2RP3001854, highly similar to Ankycorbin	gene_position:forward Distance_to_Tss_is:148522 Intron_intron_Position_Number_is:5 Distance_to_GeneEnd: -27762
chr1	63395711	63398107	2397	63397634	65	33.18	3.95	ALG6	cDNA FLJ57111, highly similar to Dolichyl pyrophosphate Man9GlcNAc2 alpha-1,3-glucosyltransferase (EC 2.4.1.-)	gene_position:forward Distance_to_Tss_is:28121 Intron_intron_Position_Number_is:2 Distance_to_GeneEnd: -42851
chr7	22944209	22944784	576	22944607	16	33.18	4.39	FAM126A	Hyccin	gene_position:reverse Distance_to_Tss_is:69986 3UTR_Exon:exon_Position_Number_is:12 Distance_to_GeneEnd: -2948
chr1	166787621	166788638	1018	166788472	23	33.19	3.69	FMO11P	flavin containing monooxygenase 11, pseudogene	gene_position:forward Distance_to_Tss_is:20051 Exon:exon_Position_Number_is:1 Distance_to_GeneEnd: -5146
chr1	217586351	217587118	768	217586817	20	33.19	5.51	GPATCH2	G patch domain-containing protein 2	gene_position:reverse Distance_to_Tss_is:44716 Intron_intron_Position_Number_is:5 Distance_to_GeneEnd: -155859
chr2	198034370	198035524	1155	198034723	29	33.19	4.2	PLCL1	Inactive phospholipase C-like protein 1	gene_position:forward Distance_to_Tss_is:229668 Intron_intron_Position_Number_is:1 Distance_to_GeneEnd: -115514
chr4	25901470	25902299	830	25901859	21	33.19	4.7	LOC102723733	uncharacterized LOC102723733	gene_position:forward Distance_to_Tss_is:39453 Intron_intron_Position_Number_is:1 Distance_to_GeneEnd: -4214
chr7	103227393	103228349	957	103227846	22	33.19	5.54	DPY19L2P2	Putative C-mannosyltransferase DPY19L2P2	gene_position:reverse Distance_to_Tss_is:53073 Intron_intron_Position_Number_is:12 Distance_to_GeneEnd: -52380
chrx	23922142	23923098	957	23922591	22	33.19	5.08	CXorf58	chromosome X open reading frame 58	gene_position:forward Distance_to_Tss_is:14136 Intron_intron_Position_Number_is:5 Distance_to_GeneEnd: -17365
chr1	23629743	23631116	1374	23630094	34	33.2	3.31	MDS2	Myelodysplastic syndrome 2 translocation-associated protein	gene_position:forward Distance_to_Tss_is:2409 Intron_intron_Position_Number_is:4 Distance_to_GeneEnd: -10823
chr1	217616475	217617383	909	217616857	22	33.2	4.39	GPATCH2	G patch domain-containing protein 2	gene_position:reverse Distance_to_Tss_is:14592 Intron_intron_Position_Number_is:2 Distance_to_GeneEnd: -185983
chr10	59790527	59792102	1576	59790798	32	33.2	3.07	CCDC6	Coiled-coil domain-containing protein 6	gene_position:reverse Distance_to_Tss_is:116129 3UTR_Exon:exon_Position_Number_is:9 Distance_to_GeneEnd: -1780
chr12	1186107	1186858	752	1186419	19	33.2	5.8	ERC1	ELKS/Rab6-interacting/CAST family member 1	gene_position:forward Distance_to_Tss_is:158359 Intron_intron_Position_Number_is:10 Distance_to_GeneEnd: -309826
chr14	32686328	32687469	1142	32687247	25	33.2	4.15	AKAP6	A kinase (PRKA) anchor protein 6, isoform CRA_b	gene_position:forward Distance_to_Tss_is:357055 Intron_intron_Position_Number_is:8 Distance_to_GeneEnd: -146734
chr7	95944119	95944776	658	95944364	17	33.21	5.05	DYNC1I1	Cytoplasmic dynein 1 intermediate chain 1	gene_position:forward Distance_to_Tss_is:171613 Intron_intron_Position_Number_is:5 Distance_to_GeneEnd: -166203
chrx	152439208	152440980	1773	152439935	39	33.21	3.57	GABRA3	cDNA, FLJ92736, highly similar to Homo sapiens gamma-aminobutyric acid (GABA) A receptor, alpha 3 (GABRA3), mRNA	gene_position:reverse Distance_to_Tss_is:12151 Intron_intron_Position_Number_is:1 Distance_to_GeneEnd: -272974
chr1	174163494	174164389	896	174163921	21	33.22	4.15	RABGAP1L	Rab GTPase-activating protein 1-like	gene_position:forward Distance_to_Tss_is:4080 Intron_intron_Position_Number_is:1 Distance_to_GeneEnd: -831814
chr17	60774328	60775979	1652	60774888	46	33.22	3.89	BCAS3	Breast carcinoma-amplified sequence 3	gene_position:forward Distance_to_Tss_is:96517 Intron_intron_Position_Number_is:6 Distance_to_GeneEnd: -618510
chr19	37117911	37118806	896	37118335	21	33.22	4.62	ZNF420	Zinc finger protein 420	gene_position:forward Distance_to_Tss_is:39497 Intron_intron_Position_Number_is:4 Distance_to_GeneEnd: -12446
chr6	116652446	116654361	1916	116654073	46	33.22	4.17	ZUFSP	Zinc finger with UFM1-specific peptidase domain protein	gene_position:reverse Distance_to_Tss_is:16364 Intron_intron_Position_Number_is:5 Distance_to_GeneEnd: -16828
chr13	80620386	80621846	1461	80620940	30	33.23	4.15	HNRNPA1P31	heterogeneous nuclear ribonucleoprotein A1 pseudogene 31	gene_position:reverse Proximal_Promoter Distance_to_Tss_is:-260 Distance_to_GeneEnd: -1616
chr22	11871183	11873614	2432	11872419	123	33.23	2.55	LOC101928041	ankyrin repeat domain-containing protein 20A2-like	gene_position:forward Distance_to_Tss_is:36451 Intron_intron_Position_Number_is:4 Distance_to_GeneEnd: -19231
chr1	206589236	206590012	777	206589655	19	33.24	4.62	RASSF5	Ras association domain-containing protein 5	gene_position:forward Distance_to_Tss_is:81690 3UTR_Exon:exon_Position_Number_is:6 Distance_to_GeneEnd: -48
chr12	85984892	85985668	777	85985433	19	33.24	3.69	MGAT4C	cDNA FLJ45827 fis, clone NT2RP8004306, highly similar to Homo sapiens UDP-N-acetylglucosamine:a-1,3-D-mannoside beta-1,4-N-acetylglucosaminyltransferase IV, mRNA	gene_position:reverse Distance_to_Tss_is:854012 Intron_intron_Position_Number_is:5 Distance_to_GeneEnd: -5633
chr13	98364736	98365716	981	98365207	25	33.24	4.76	FARP1	FERM, RhoGEF and pleckstrin domain-containing protein 1	gene_position:forward Distance_to_Tss_is:222174 Intron_intron_Position_Number_is:3 Distance_to_GeneEnd: -85037
chr3	10319979	10321941	1963	10320275	38	33.24	4.09	SEC13	Protein SEC13 homolog	gene_position:reverse Promoter DownStream Of Tss Distance_to_Tss_is:1209 Intron_intron_Position_Number_is:1 Distance_to_GeneEnd: -19050
chr7	133295798	133296574	777	133296033	19	33.24	6	EXOC4	cDNA FLJ53330, highly similar to Exocyst complex component 4	gene_position:forward Distance_to_Tss_is:42731 Intron_intron_Position_Number_is:3 Distance_to_GeneEnd: -769963
chrx	102681213	102681989	777	102681395	19	33.24	4.15	ARMCX5-GPRASP2	ARMCX5-GPRASP2 readthrough	gene_position:forward Distance_to_Tss_is:81865 Intron_intron_Position_Number_is:4 Distance_to_GeneEnd: -36520
chr13	20867072	20868212	1141	20867463	25	33.25	4.15	XPO4	Exportin-4	gene_position:reverse Distance_to_Tss_is:35702 Intron_intron_Position_Number_is:2 Distance_to_GeneEnd: -89743
chr13	77271855	77273169	1315	77272842	34	33.25	4.93	MYCBP2	E3 ubiquitin-protein ligase MYCBP2	gene_position:reverse Distance_to_Tss_is:55187 Intron_intron_Position_Number_is:5 Distance_to_GeneEnd: -227198
chr14	18709429	18710294	866	18709856	21	33.25	4.02	LOC101929972	putative neurofibromin 1-like protein 4/6-like	gene_position:reverse Distance_to_Tss_is:3184 Intron_intron_Position_Number_is:5 Distance_to_GeneEnd: -7012
chr14	61061352	61062368	1017	61061874	23	33.25	4.62	SLC38A6	Solute carrier family 38, member 6, isoform CRA_c	gene_position:forward Distance_to_Tss_is:80238 Intron_intron_Position_Number_is:15 Distance_to_GeneEnd: -22381
chr16	68215785	68216280	496	68215978	14	33.25	5.54	NFATC3	cDNA FLJ77451, highly similar to Homo sapiens nuclear factor of activated T-cells, cytoplasmic, calcineurin-dependent 3 (NFATC3), transcript variant 1, mRNA	gene_position:forward Distance_to_Tss_is:130419 Intron_intron_Position_Number_is:9 Distance_to_GeneEnd: -13474
chr17	68678354	68679668	1315	68679119	34	33.25	3.87	LINC01482	long intergenic non-protein coding RNA 1482	gene_position:forward Distance_to_Tss_is:50200 Exon:exon_Position_Number_is:5 Distance_to_GeneEnd: -1252
chr4	142799758	142800533	776	142799957	21	33.25	3.6	INPP4B	Type II inositol 3,4-bisphosphate 4-phosphatase	gene_position:reverse Distance_to_Tss_is:46693 Intron_intron_Position_Number_is:1 Distance_to_GeneEnd: -771730
chrx	15493338	15493833	496	15493597	14	33.25	5.54	PIR	Pirin (Iron-binding nuclear protein), isoform CRA_a	gene_position:reverse Promoter DownStream Of Tss Distance_to_Tss_is:250 5UTR_Exon:exon_Position_Number_is:1 Distance_to_GeneEnd: -108539
chrx	86583880	86585676	1797	86584661	36	33.25	4.02	DACH2	cDNA FLJ75650, highly similar to Homo sapiens dachshund homolog 2 (Drosophila) (DACH2), mRNA	gene_position:forward Distance_to_Tss_is:435429 Intron_intron_Position_Number_is:2 Distance_to_GeneEnd: -248722
chr15	57248687	57249324	638	57248959	18	33.26	4.92	TCF12	Transcription factor 12 (HTF4, helix-loop-helix transcription factors 4), isoform CRA_c	gene_position:forward Distance_to_Tss_is:330052 Intron_intron_Position_Number_is:13 Distance_to_GeneEnd: -39831
chr2	41886375	41887705	1331	41886755	28	33.26	3.69	LOC388942	uncharacterized LOC388942	gene_position:forward Distance_to_Tss_is:8820 Intron_intron_Position_Number_is:1 Distance_to_GeneEnd: -7671
chr11	55302508	55304432	1925	55303128	37	33.27	3.23	LOC100420446	tripartite motif containing 48 pseudogene	gene_position:reverse Distance_to_Tss_is:1652 Exon:exon_Position_Number_is:1 Distance_to_GeneEnd: -42
chr18	55355098	55355540	443	55355358	13	33.27	4.62	TCF4	Transcription factor 4, isoform CRA_b	gene_position:reverse Distance_to_Tss_is:280859 Intron_intron_Position_Number_is:7 Distance_to_GeneEnd: -132767
chr5	43699842	43701397	1556	43700394	37	33.27	4.1	NNT	Nicotinamide nucleotide transhydrogenase, isoform CRA_a	gene_position:forward Distance_to_Tss_is:97153 Intron_intron_Position_Number_is:19 Distance_to_GeneEnd: -5724
chrx	68348019	68349543	1525	68349038	32	33.27	4.42	OPHN1	cDNA FLJ60067, highly similar to Oligophrenin 1	gene_position:reverse Distance_to_Tss_is:85438 Intron_intron_Position_Number_is:2 Distance_to_GeneEnd: -305675
chr2	227200024	227201714	1691	227200295	39	33.28	4.17	COL4A3	Collagen, type IV, alpha 3 (Goodpasture antigen), isoform CRA_d	gene_position:forward Distance_to_Tss_is:35459 Intron_intron_Position_Number_is:1 Distance_to_GeneEnd: -114768
chr9	125441286	125442180	895	125441596	21	33.28	3.69	MAPKAP1	Mitogen-activated protein kinase associated protein 1, isoform CRA_a	gene_position:reverse Distance_to_Tss_is:265948 Intron_intron_Position_Number_is:10 Distance_to_GeneEnd: -3892
chr2	101423622	101424699	1078	101424293	24	33.29	3.23	RFX8	DNA-binding protein RFX8	gene_position:reverse Distance_to_Tss_is:51081 Intron_intron_Position_Number_is:2 Distance_to_GeneEnd: -26261
chr2	208577025	208577685	661	208577347	17	33.29	4.62	LOC101927960	uncharacterized LOC101927960	gene_position:forward Distance_to_Tss_is:5014 Intron_intron_Position_Number_is:1 Distance_to_GeneEnd: -247201
chr4	185822340	185823417	1078	185822851	24	33.29	6.92	SORBS2	cDNA FLJ32196 fis, clone PLACE6002668, highly similar to Homo sapiens sorbin and SH3 domain containing 2 (SORBS2), transcript variant 1, mRNA	gene_position:reverse Distance_to_Tss_is:134376 Intron_intron_Position_Number_is:2 Distance_to_GeneEnd: -236896
chr6	158795170	158796246	1077	158795773	26	33.29	4.55	EZR	cDNA, FLJ92973, highly similar to Homo sapiens villin 2 (ezrin) (VIL2), mRNA	gene_position:reverse Distance_to_Tss_is:24254 Intron_intron_Position_Number_is:2 Distance_to_GeneEnd: -29429
chr9	86227963	86229055	1093	86228464	25	33.29	3.54	C9orf153	chromosome 9 open reading frame 153	gene_position:reverse Distance_to_Tss_is:31694 Exon:exon_Position_Number_is:3 Distance_to_GeneEnd: -7698
chr1	52881306	52882338	1033	52881876	30	33.31	4.58	ZYG11A	zyg-11 family member A, cell cycle regulator	gene_position:forward Distance_to_Tss_is:38795 Intron_intron_Position_Number_is:10 Distance_to_GeneEnd: -13269
chr1	210344426	210345201	776	210344722	19	33.31	6	HHAT	cDNA FLJ53989, highly similar to Protein-cysteine N-palmitoyltransferase HHAT (EC 2.3.1.-)	gene_position:forward Distance_to_Tss_is:16174 Intron_intron_Position_Number_is:1 Distance_to_GeneEnd: -331870
chr12	11874902	11876041	1140	11875224	25	33.31	4.15	ETV6	Transcription factor ETV6	gene_position:forward Distance_to_Tss_is:225048 Intron_intron_Position_Number_is:5 Distance_to_GeneEnd: -20500
chr12	75965993	75966710	718	75966220	18	33.31	5.08	LOC100289143	NOP10 ribonucleoprotein homolog (yeast) pseudogene	gene_position:forward Distal_Promoter Distance_to_Tss_is:1241 Distance_to_GeneEnd: 744
chr2	47091098	47092052	955	47091590	22	33.31	5.08	C2orf61	chromosome 2 open reading frame 61	gene_position:reverse Distance_to_Tss_is:64280 Intron_intron_Position_Number_is:5 Distance_to_GeneEnd: -4107
chr15	56221849	56223154	1306	56222577	30	33.32	3.72	RFX7	RFX7 protein	gene_position:reverse Distance_to_Tss_is:21596 Intron_intron_Position_Number_is:2 Distance_to_GeneEnd: -131312
chr3	349045	350634	1590	349373	32	33.32	4.15	CHL1	Neural cell adhesion molecule L1-like protein	gene_position:forward Distance_to_Tss_is:152457 Intron_intron_Position_Number_is:8 Distance_to_GeneEnd: -60372
chr3	53864658	53867293	2636	53865535	52	33.32	3.69	IL17RB	Interleukin-17 receptor B	gene_position:forward Distance_to_Tss_is:18108 Intron_intron_Position_Number_is:10 Distance_to_GeneEnd: -1142
chr9	113922784	113923772	989	113923584	24	33.32	3.81	ZNF618	Zinc finger protein 618	gene_position:forward Distance_to_Tss_is:46502 Intron_intron_Position_Number_is:1 Distance_to_GeneEnd: -133811
chr1	168225468	168226325	858	168225912	24	33.33	6.25	SFT2D2	Vesicle transport protein SFT2B	gene_position:forward Proximal_Promoter Distance_to_Tss_is:-549 Distance_to_GeneEnd: -17382
chr2	62731333	62732378	1046	62731790	25	33.33	4.66	EHBP1	EH domain-binding protein 1	gene_position:forward Distance_to_Tss_is:57482 Intron_intron_Position_Number_is:2 Distance_to_GeneEnd: -315154
chr1	1746206	1747712	1507	1747168	39	33.34	4.05	SLC35E2	Solute carrier family 35 member E2	gene_position:reverse Proximal_Promoter Distance_to_Tss_is:-207 Distance_to_GeneEnd: -21368
chr21	27740971	27741683	713	27741484	18	33.34	5.96	LINC00113	long intergenic non-protein coding RNA 113	gene_position:forward Distance_to_Tss_is:18592 Intron_intron_Position_Number_is:1 Distance_to_GeneEnd: -10262
chr1	28277222	28278112	891	28277385	22	33.35	4.31	SESN2	Sestrin-2	gene_position:forward Distance_to_Tss_is:17770 Intron_intron_Position_Number_is:8 Distance_to_GeneEnd: -5269
chr2	54920927	54921275	349	54921101	13	33.35	4.85	EML6	Echinoderm microtubule-associated protein-like 6	gene_position:forward Distance_to_Tss_is:195915 Intron_intron_Position_Number_is:25 Distance_to_GeneEnd: -51094
chr2	182144000	182144603	604	182144306	16	33.35	3.69	PDE1A	cDNA FLJ56062, highly similar to Calcium/calmodulin-dependent 3',5'-cyclicnucleotide phosphodiesterase 1A (EC 3.1.4.17)	gene_position:reverse Distance_to_Tss_is:378845 Intron_intron_Position_Number_is:15 Distance_to_GeneEnd: -3965
chr6	90130564	90132100	1537	90131790	31	33.35	3.57	BACH2	Transcription regulator protein BACH2	gene_position:reverse Distance_to_Tss_is:166344 Intron_intron_Position_Number_is:2 Distance_to_GeneEnd: -204036
chr7	116795823	116796426	604	116795988	16	33.35	4.15	MET	Receptor protein-tyrosine kinase	gene_position:forward Distance_to_Tss_is:123466 Intron_intron_Position_Number_is:19 Distance_to_GeneEnd: -2563
chr1	32166303	32167631	1329	32166679	28	33.36	4.15	KPNA6	Importin subunit alpha-7	gene_position:forward Distance_to_Tss_is:58260 Intron_intron_Position_Number_is:11 Distance_to_GeneEnd: -10265
chr4	65555517	65556893	1377	65555958	32	33.36	4.4	EPHA5	Receptor protein-tyrosine kinase	gene_position:reverse Distance_to_Tss_is:115294 Intron_intron_Position_Number_is:3 Distance_to_GeneEnd: -235954
chrx	45173912	45175277	1366	45174747	32	33.36	5.56	CXorf36	Deleted in autism-related protein 1	gene_position:reverse Distance_to_Tss_is:26989 Intron_intron_Position_Number_is:2 Distance_to_GeneEnd: -25539
chr10	68982034	68983298	1265	68982911	27	33.37	4.62	DDX21	DEAD/H(Asp-Glu-Ala-Asp/His)box polypeptide 21	gene_position:forward Distance_to_Tss_is:25911 Intron_intron_Position_Number_is:14 Distance_to_GeneEnd: -3035
chr12	71846032	71847839	1808	71846356	49	33.37	3.03	TBC1D15	TBC1 domain family, member 15, isoform CRA_d	gene_position:forward Distance_to_Tss_is:6325 Intron_intron_Position_Number_is:1 Distance_to_GeneEnd: -80817
chr2	80462698	80463531	834	80462935	20	33.37	4.15	CTNNA2	Catenin alpha-2	gene_position:forward Distance_to_Tss_is:949764 Intron_intron_Position_Number_is:9 Distance_to_GeneEnd: -186170
chr2	149200504	149201457	954	149201036	22	33.37	5.54	LYPD6B	Ly6/PLAUR domain-containing protein 6B	gene_position:forward Distance_to_Tss_is:162037 Intron_intron_Position_Number_is:3 Distance_to_GeneEnd: -14754
chr2	198349284	198351100	1817	198349870	42	33.37	3.33	LOC101927619	uncharacterized LOC101927619	gene_position:reverse Distance_to_Tss_is:25813 Intron_intron_Position_Number_is:2 Distance_to_GeneEnd: -49921
chr6	162123815	162125416	1602	162124118	37	33.37	3.85	PARK2	E3 ubiquitin-protein ligase parkin	gene_position:reverse Distance_to_Tss_is:603987 Intron_intron_Position_Number_is:4 Distance_to_GeneEnd: -776257
chr7	87151936	87152889	954	87152494	22	33.37	4.62	DMTF1	cDNA FLJ44708 fis, clone BRACE3019071, highly similar to Homo sapiens cyclin D binding myb-like transcription factor 1 (DMTF1), mRNA	gene_position:forward Proximal_Promoter Distance_to_Tss_is:-425 Distance_to_GeneEnd: -44396
chr1	69882829	69883382	554	69883058	17	33.38	3.88	LRRC7	Leucine-rich repeat-containing protein 7	gene_position:forward Distance_to_Tss_is:315282 Intron_intron_Position_Number_is:7 Distance_to_GeneEnd: -241405
chr14	19262390	19267642	5253	19264574	211	33.38	2.99	NBEAP6	neurobeachin pseudogene 6	gene_position:reverse Distance_to_Tss_is:6990 Exon:exon_Position_Number_is:1 Distance_to_GeneEnd: -16722
chr3	12828031	12829423	1393	12828574	29	33.38	3.69	CAND2	Cullin-associated NEDD8-dissociated protein 2	gene_position:forward Distance_to_Tss_is:31359 Intron_intron_Position_Number_is:13 Distance_to_GeneEnd: -6783
chr7	38621364	38622080	717	38621893	18	33.38	5.08	AMPH	cDNA FLJ77228, highly similar to Homo sapiens amphiphysin (Stiff-Man syndrome with breast cancer 128kDa autoantigen) (AMPH), transcript variant 1, mRNA	gene_position:reverse Distance_to_Tss_is:10203 Intron_intron_Position_Number_is:1 Distance_to_GeneEnd: -237668
chr13	100441713	100442895	1183	100442412	26	33.39	3.64	PCCA	cDNA, FLJ96567, highly similar to Homo sapiens propionyl Coenzyme A carboxylase, alpha polypeptide(PCCA), mRNA	gene_position:forward Distance_to_Tss_is:352698 Intron_intron_Position_Number_is:20 Distance_to_GeneEnd: -88724
chr6	142848216	142849022	807	142848535	22	33.39	5.47	HIVEP2	cDNA FLJ56919, highly similar to Human immunodeficiency virus type Ienhancer-binding protein 2	gene_position:reverse Distance_to_Tss_is:98142 Intron_intron_Position_Number_is:1 Distance_to_GeneEnd: -96747
chr2	40069520	40070247	728	40069932	20	33.41	5.24	SLC8A1-AS1	SLC8A1 antisense RNA 1	gene_position:forward Distance_to_Tss_is:151886 Intron_intron_Position_Number_is:2 Distance_to_GeneEnd: -185689
chr2	73830177	73832161	1985	73831661	40	33.41	3.45	STAMBP	STAM-binding protein	gene_position:forward Promoter DownStream Of Tss Distance_to_Tss_is:1261 Intron_intron_Position_Number_is:1 Distance_to_GeneEnd: -36991
chr2	182340611	182341811	1201	182340871	26	33.41	3.69	PDE1A	cDNA FLJ56062, highly similar to Calcium/calmodulin-dependent 3',5'-cyclicnucleotide phosphodiesterase 1A (EC 3.1.4.17)	gene_position:reverse Distance_to_Tss_is:182234 Intron_intron_Position_Number_is:2 Distance_to_GeneEnd: -200576
chr3	43583611	43584686	1076	43584102	24	33.41	5.08	ANO10	Anoctamin-10	gene_position:reverse Distance_to_Tss_is:38457 Intron_intron_Position_Number_is:3 Distance_to_GeneEnd: -217285
chr4	190080986	190081460	475	190081171	15	33.41	5.6	DUX4L4	Double homeobox protein 4-like protein 4	gene_position:forward Proximal_Promoter Distance_to_Tss_is:-35 Distance_to_GeneEnd: -1408
chr6	136390144	136391036	893	136390576	21	33.41	3.69	MAP7	Ensconsin	gene_position:reverse Distance_to_Tss_is:160675 Intron_intron_Position_Number_is:3 Distance_to_GeneEnd: -47863
chr6	161567302	161568502	1201	161567950	26	33.41	3.23	PARK2	E3 ubiquitin-protein ligase parkin	gene_position:reverse Distance_to_Tss_is:1160500 Intron_intron_Position_Number_is:8 Distance_to_GeneEnd: -219744
chr7	87180738	87182040	1303	87181552	32	33.41	3.79	DMTF1	cDNA FLJ44708 fis, clone BRACE3019071, highly similar to Homo sapiens cyclin D binding myb-like transcription factor 1 (DMTF1), mRNA	gene_position:forward Distance_to_Tss_is:28377 Intron_intron_Position_Number_is:8 Distance_to_GeneEnd: -15594
chr13	29782233	29783363	1131	29782518	27	33.42	3.48	UBL3	Ubiquitin-like protein 3	gene_position:reverse Distance_to_Tss_is:68450 Intron_intron_Position_Number_is:1 Distance_to_GeneEnd: -17825
chr3	129753916	129755066	1151	129754703	26	33.42	3.98	TMCC1	Transmembrane and coiled-coil domains protein 1	gene_position:reverse Distance_to_Tss_is:139680 Intron_intron_Position_Number_is:4 Distance_to_GeneEnd: -106124
chr4	151261154	151261701	548	151261469	15	33.42	4.62	SH3D19	SH3 domain-containing protein 19	gene_position:reverse Distance_to_Tss_is:64491 Intron_intron_Position_Number_is:1 Distance_to_GeneEnd: -140873
chr17	59391116	59392146	1031	59391564	24	33.43	4.87	YPEL2	Protein yippee-like 2	gene_position:forward Distance_to_Tss_is:59424 Intron_intron_Position_Number_is:4 Distance_to_GeneEnd: -10618
chr4	172837402	172838004	603	172837594	16	33.43	5.54	GALNTL6	cDNA FLJ59117, highly similar to Homo sapiens polypeptide N-acetylgalactosaminyltransferase 17 (GALNT17), mRNA	gene_position:forward Distance_to_Tss_is:1023978 Intron_intron_Position_Number_is:7 Distance_to_GeneEnd: -203006
chr5	102258876	102259828	953	102259426	22	33.43	4.62	SLCO4C1	Putative uncharacterized protein DKFZp313M176	gene_position:reverse Distance_to_Tss_is:37673 Intron_intron_Position_Number_is:6 Distance_to_GeneEnd: -24890
chr8	8023267	8024099	833	8023734	20	33.43	6.92	FAM90A24P	Putative protein FAM90A24P	gene_position:reverse Promoter DownStream Of Tss Distance_to_Tss_is:1391 Intron_intron_Position_Number_is:2 Distance_to_GeneEnd: -3841
chr8	144508407	144509359	953	144508828	22	33.43	4.15	MFSD3	Major facilitator superfamily domain-containing protein 3	gene_position:forward Proximal_Promoter Distance_to_Tss_is:-762 Distance_to_GeneEnd: -2799
chr9	42880121	42881007	887	42880282	21	33.43	4.59	ANKRD20A7P	ankyrin repeat domain 20 family, member A7, pseudogene	gene_position:forward Distance_to_Tss_is:27558 Intron_intron_Position_Number_is:9 Distance_to_GeneEnd: -15618
chr1	36007414	36008750	1337	36008161	30	33.44	4.24	AGO3	Protein argonaute-3	gene_position:forward Distance_to_Tss_is:76651 Intron_intron_Position_Number_is:7 Distance_to_GeneEnd: -49345
chr1	45752066	45752758	693	45752367	19	33.44	5.37	IPP	Actin-binding protein IPP	gene_position:reverse Proximal_Promoter Distance_to_Tss_is:-1253 Distance_to_GeneEnd: -57742
chr3	31871914	31873312	1399	31872349	33	33.44	5.08	OSBPL10	Oxysterol-binding protein-related protein 10	gene_position:reverse Distance_to_Tss_is:109936 Intron_intron_Position_Number_is:3 Distance_to_GeneEnd: -211089
chr4	16597105	16597820	716	16597642	20	33.44	3.97	LDB2	cDNA FLJ52487, highly similar to LIM domain-binding protein 2	gene_position:reverse Distance_to_Tss_is:301696 Intron_intron_Position_Number_is:2 Distance_to_GeneEnd: -95564
chr10	91632771	91633544	774	91633133	19	33.45	5.54	PPP1R3C	Protein phosphatase 1 regulatory subunit 3C	gene_position:reverse Promoter DownStream Of Tss Distance_to_Tss_is:330 Intron_intron_Position_Number_is:1 Distance_to_GeneEnd: -4331
chr2	233747617	233748332	716	233748059	18	33.45	6	UGT1A8	UDP-glucuronosyltransferase 1A8	gene_position:forward Distance_to_Tss_is:129972 Intron_intron_Position_Number_is:1 Distance_to_GeneEnd: -25682
chr4	139165837	139167809	1973	139167620	43	33.45	3.91	ELF2	cDNA, FLJ79354, highly similar to ETS-related transcription factor Elf-2	gene_position:reverse Distance_to_Tss_is:11381 Intron_intron_Position_Number_is:1 Distance_to_GeneEnd: -107980
chr9	122315696	122316584	889	122316069	24	33.45	3.82	MRRF	Mitochondrial ribosome recycling factor, isoform CRA_a	gene_position:forward Distance_to_Tss_is:51093 Intron_intron_Position_Number_is:5 Distance_to_GeneEnd: -7768
chr1	21550708	21551526	819	21551019	21	33.46	4.24	ALPL	Alkaline phosphatase, tissue-nonspecific isozyme	gene_position:forward Distance_to_Tss_is:41726 Intron_intron_Position_Number_is:1 Distance_to_GeneEnd: -27704
chr13	45170093	45170779	687	45170488	19	33.46	4.1	GTF2F2	General transcription factor IIF, polypeptide 2, 30kDa, isoform CRA_c	gene_position:forward Distance_to_Tss_is:49597 Intron_intron_Position_Number_is:4 Distance_to_GeneEnd: -114012
chr2	65048567	65050204	1638	65049348	37	33.46	3.54	LOC102724233	uncharacterized LOC102724233	gene_position:forward Distance_to_Tss_is:18058 Intron_intron_Position_Number_is:2 Distance_to_GeneEnd: -2005
chr2	179132130	179133204	1075	179132302	24	33.46	3.23	SESTD1	SEC14 domain and spectrin repeat-containing protein 1	gene_position:reverse Distance_to_Tss_is:132493 Intron_intron_Position_Number_is:10 Distance_to_GeneEnd: -30438
chr2	222726249	222728230	1982	222727173	45	33.46	3.7	RPL31P17	ribosomal protein L31 pseudogene 17	gene_position:forward Proximal_Promoter Distance_to_Tss_is:-181 Distance_to_GeneEnd: -626
chr1	169396587	169397478	892	169396785	21	33.47	4.62	BLZF1	Basic leucine zipper nuclear factor 1 (JEM-1), isoform CRA_b	gene_position:forward Distance_to_Tss_is:28631 Distance_to_GeneEnd: 43
chr1	169396587	169397478	892	169396785	21	33.47	4.62	CCDC181	Coiled-coil domain-containing protein 181	gene_position:reverse Distance_to_Tss_is:64082 Intron_intron_Position_Number_is:6 Distance_to_GeneEnd: -1717
chr10	96526228	96527364	1137	96526424	25	33.47	4.62	TM9SF3	Dinucleotide oxidase disulfide thiol exchanger 3 superfamily member 3	gene_position:reverse Distance_to_Tss_is:60824 Intron_intron_Position_Number_is:14 Distance_to_GeneEnd: -8118
chr2	38930165	38931345	1181	38930860	26	33.49	4.09	ARHGEF33	Rho guanine nucleotide exchange factor 33	gene_position:forward Distance_to_Tss_is:10802 Intron_intron_Position_Number_is:4 Distance_to_GeneEnd: -45284
chr3	155903352	155904067	716	155903607	19	33.49	4.7	GMPS	cDNA FLJ57604, highly similar to GMP synthase (glutamine-hydrolyzing) (EC 6.3.5.2)	gene_position:forward Distance_to_Tss_is:32816 Intron_intron_Position_Number_is:3 Distance_to_GeneEnd: -34380
chr6	131064196	131065316	1121	131064824	27	33.49	3.69	EPB41L2	cDNA FLJ54004, moderately similar to Band 4.1-like protein 2	gene_position:reverse Proximal_Promoter Distance_to_Tss_is:-874 Distance_to_GeneEnd: -224849
chr1	146230201	146234745	4545	146234316	147	33.5	3.28	NOTCH2NL	Notch homolog 2 N-terminal-like protein	gene_position:reverse Proximal_Promoter Distance_to_Tss_is:-1169 Distance_to_GeneEnd: -78293
chr13	38815171	38816002	832	38815685	20	33.5	4.62	FREM2	FRAS1-related extracellular matrix protein 2	gene_position:forward Distance_to_Tss_is:128135 Intron_intron_Position_Number_is:6 Distance_to_GeneEnd: -71960
chr6	49632687	49633306	620	49632851	17	33.5	4.35	RHAG	RHAG	gene_position:reverse Distance_to_Tss_is:4187 Intron_intron_Position_Number_is:1 Distance_to_GeneEnd: -27512
chr3	132341653	132343707	2055	132342619	36	33.51	3.23	ACPP	ACPP protein	gene_position:forward Distance_to_Tss_is:24286 Intron_intron_Position_Number_is:5 Distance_to_GeneEnd: -26649
chr5	159958850	159960143	1294	159959749	28	33.51	4.5	ADRA1B	Alpha-1B adrenergic receptor	gene_position:forward Distance_to_Tss_is:42014 Intron_intron_Position_Number_is:1 Distance_to_GeneEnd: -26936
chrx	152838686	152839884	1199	152838977	26	33.51	3.23	NSDHL	Sterol-4-alpha-carboxylate 3-dehydrogenase, decarboxylating	gene_position:forward Distance_to_Tss_is:7719 Intron_intron_Position_Number_is:1 Distance_to_GeneEnd: -30677
chr17	30805704	30806476	773	30806073	19	33.52	6.46	CRLF3	cDNA FLJ53011, highly similar to Homo sapiens cytokine receptor-like factor 3 (CRLF3), mRNA	gene_position:reverse Distance_to_Tss_is:19056 Intron_intron_Position_Number_is:1 Distance_to_GeneEnd: -23020
chr2	95198099	95199172	1074	95198909	24	33.52	4.15	SLC2AXP1	solute carrier family 2 (facilitated glucose transporter), pseudogene 1	gene_position:reverse Proximal_Promoter Distance_to_Tss_is:-715 Distance_to_GeneEnd: -1604
chr2	143697418	143698491	1074	143697950	24	33.52	4.62	ARHGAP15	Rho GTPase-activating protein 15	gene_position:forward Distance_to_Tss_is:568088 Intron_intron_Position_Number_is:12 Distance_to_GeneEnd: -70934
chr2	194756338	194757052	715	194756775	18	33.52	5.54	LOC101927431	uncharacterized LOC101927431	gene_position:forward Distance_to_Tss_is:25743 Intron_intron_Position_Number_is:3 Distance_to_GeneEnd: -5097
chrx	38186576	38189145	2570	38187700	57	33.52	3.21	SRPX	Sushi repeat-containing protein SRPX	gene_position:reverse Distance_to_Tss_is:34348 Intron_intron_Position_Number_is:1 Distance_to_GeneEnd: -37241
chr14	46175807	46176888	1082	46176692	26	33.53	3.33	LINC00871	long intergenic non-protein coding RNA 871	gene_position:forward Distance_to_Tss_is:111648 Intron_intron_Position_Number_is:1 Distance_to_GeneEnd: -326096
chr3	11544228	11545617	1390	11544714	29	33.53	4.15	ATG7	ATG7 autophagy related 7 homolog (S. cerevisiae), isoform CRA_b	gene_position:forward Distance_to_Tss_is:271904 Intron_intron_Position_Number_is:17 Distance_to_GeneEnd: -13437
chr3	133847455	133848708	1254	133847817	27	33.53	4.59	RAB6B	Ras-related protein Rab-6B	gene_position:reverse Distance_to_Tss_is:48392 Intron_intron_Position_Number_is:2 Distance_to_GeneEnd: -23220
chr15	51221464	51222475	1012	51221696	23	33.54	4.15	CYP19A1	Cytochrome P450, family 19, subfamily A, polypeptide 1, isoform CRA_a	gene_position:reverse Distance_to_Tss_is:117134 Intron_intron_Position_Number_is:5 Distance_to_GeneEnd: -13407
chr9	112421766	112422569	804	112422160	20	33.54	4.91	HSDL2	Hydroxysteroid dehydrogenase like 2, isoform CRA_c	gene_position:forward Distance_to_Tss_is:41857 Intron_intron_Position_Number_is:6 Distance_to_GeneEnd: -50639
chr7	107766620	107767977	1358	107767080	30	33.55	5.6	SLC26A3	cDNA FLJ60162, highly similar to Chloride anion exchanger	gene_position:reverse Distance_to_Tss_is:36613 Intron_intron_Position_Number_is:20 Distance_to_GeneEnd: -1153
chrx	46740385	46742305	1921	46741435	48	33.56	3.64	SLC9A7	cDNA FLJ32037 fis, clone NTONG2000499, highly similar to Sodium/hydrogen exchanger 7	gene_position:reverse Distance_to_Tss_is:18787 Intron_intron_Position_Number_is:1 Distance_to_GeneEnd: -141134
chr3	193425328	193426158	831	193425859	20	33.57	4.15	ATP13A4	cDNA FLJ39191 fis, clone OCBBF2004669, highly similar to Homo sapiens ATPase type 13A4 (ATP13A4), mRNA	gene_position:reverse Distance_to_Tss_is:129794 Intron_intron_Position_Number_is:24 Distance_to_GeneEnd: -23583
chr4	159215440	159217526	2087	159216315	51	33.57	3.33	RAPGEF2	cDNA FLJ61094, highly similar to Rap guanine nucleotide exchange factor 2	gene_position:forward Distance_to_Tss_is:111368 Intron_intron_Position_Number_is:4 Distance_to_GeneEnd: -144722
chr15	63062053	63063125	1073	63062760	24	33.58	3.69	TPM1	Tropomyosin 1 (Alpha) isoform 4	gene_position:forward Distance_to_Tss_is:19414 Intron_intron_Position_Number_is:6 Distance_to_GeneEnd: -9862
chr2	200321894	200323489	1596	200323136	33	33.58	4.46	SPATS2L	SPATS2-like protein	gene_position:forward Distance_to_Tss_is:16013 Intron_intron_Position_Number_is:1 Distance_to_GeneEnd: -160369
chr12	13583193	13584016	824	13583504	21	33.59	5.13	GRIN2B	Glutamate receptor ionotropic, NMDA 2B	gene_position:reverse Distance_to_Tss_is:396895 Intron_intron_Position_Number_is:9 Distance_to_GeneEnd: -21717
chr13	57635888	57638494	2607	57636909	62	33.59	2.94	PCDH17	Protocadherin-17	gene_position:forward Distance_to_Tss_is:5784 Intron_intron_Position_Number_is:1 Distance_to_GeneEnd: -93423
chr2	213148813	213149526	714	213149216	18	33.59	4.62	IKZF2	Zinc finger protein, subfamily 1A, 2 (Helios), isoform CRA_c	gene_position:reverse Distance_to_Tss_is:5408 Intron_intron_Position_Number_is:2 Distance_to_GeneEnd: -149115
chr1	46364579	46366276	1698	46364762	36	33.6	3.39	NSUN4	cDNA FLJ77850	gene_position:forward Distance_to_Tss_is:24402 3UTR_Exon:exon_Position_Number_is:6 Distance_to_GeneEnd: -573
chr14	20612941	20614107	1167	20613597	27	33.6	3.42	TRP-AGG2-4	transfer RNA-Pro (AGG) 2-4	gene_position:reverse Proximal_Promoter Distance_to_Tss_is:531 Distance_to_GeneEnd: 460
chr2	216131250	216133767	2518	216132614	59	33.6	3.69	XRCC5	X-ray repair cross-complementing protein 5	gene_position:forward Distance_to_Tss_is:23592 Intron_intron_Position_Number_is:10 Distance_to_GeneEnd: -75033
chr5	176070752	176071339	588	176071086	17	33.6	4.96	FAM153B	family with sequence similarity 153, member B	gene_position:forward Distance_to_Tss_is:7043 Intron_intron_Position_Number_is:1 Distance_to_GeneEnd: -44046
chr7	5500090	5501100	1011	5500746	23	33.6	4.62	FBXL18	cDNA FLJ41541 fis, clone BRTHA3000273, weakly similar to Seven transmembrane helix receptor	gene_position:reverse Distance_to_Tss_is:13678 Intron_intron_Position_Number_is:3 Distance_to_GeneEnd: -24293
chr9	69859723	69861338	1616	69860067	46	33.6	3.82	C9orf135	Uncharacterized protein C9orf135	gene_position:forward Distance_to_Tss_is:38908 Intron_intron_Position_Number_is:4 Distance_to_GeneEnd: -46509
chr1	108452240	108453122	883	108452429	23	33.61	3.23	NBPF6	Neuroblastoma breakpoint family member 6	gene_position:forward Distance_to_Tss_is:1975 Exon:exon_Position_Number_is:3 Distance_to_GeneEnd: -18777
chr6	20710954	20712641	1688	20711303	37	33.61	4.07	CDKAL1	Threonylcarbamoyladenosine tRNA methylthiotransferase	gene_position:forward Distance_to_Tss_is:176497 Intron_intron_Position_Number_is:5 Distance_to_GeneEnd: -521450
chrx	154067990	154068917	928	154068666	23	33.61	3.39	MECP2	cDNA FLJ75240, highly similar to Homo sapiens methyl CpG binding protein 2 (MECP2) mRNA	gene_position:reverse Distance_to_Tss_is:29741 Intron_intron_Position_Number_is:2 Distance_to_GeneEnd: -46177
chr5	17222083	17222907	825	17222370	20	33.62	5.96	BASP1	Brain acid soluble protein 1	gene_position:forward Distance_to_Tss_is:5260 Intron_intron_Position_Number_is:1 Distance_to_GeneEnd: -54762
chr7	33339190	33340513	1324	33340103	28	33.62	4.15	BBS9	Parathyroid hormone-responsive B1, isoform CRA_c	gene_position:forward Distance_to_Tss_is:209650 Intron_intron_Position_Number_is:10 Distance_to_GeneEnd: -266878
chr16	32413701	32416309	2609	32415214	66	33.63	4.24	SLC9B1P5	solute carrier family 9, subfamily B (NHA1, cation proton antiporter 1), member 1 pseudogene 5	gene_position:forward Distance_to_Tss_is:25570 Intron_intron_Position_Number_is:4 Distance_to_GeneEnd: -22664
chr2	199430417	199431879	1463	199430700	34	33.63	4.33	SATB2	DNA-binding protein SATB	gene_position:reverse Distance_to_Tss_is:40849 Intron_intron_Position_Number_is:4 Distance_to_GeneEnd: -160917
chr20	47596054	47597722	1669	47596450	36	33.63	4.17	NCOA3	cDNA FLJ77005, highly similar to Homo sapiens nuclear receptor coactivator 3 (NCOA3), transcript variant 1, mRNA	gene_position:forward Distance_to_Tss_is:94197 Intron_intron_Position_Number_is:2 Distance_to_GeneEnd: -60823
chr9	92958294	92959123	830	92958456	20	33.63	3.69	FGD3	FYVE, RhoGEF and PH domain containing 3, isoform CRA_a	gene_position:forward Distance_to_Tss_is:10975 Intron_intron_Position_Number_is:1 Distance_to_GeneEnd: -77942
chr1	29116321	29118532	2212	29116797	58	33.64	3.61	EPB41	cDNA FLJ50624	gene_position:forward Distance_to_Tss_is:229230 Intron_intron_Position_Number_is:18 Distance_to_GeneEnd: -3725
chr1	71118529	71121151	2623	71119922	60	33.64	3.95	ZRANB2-AS2	ZRANB2 antisense RNA 2 (head to head)	gene_position:forward Distance_to_Tss_is:37205 Intron_intron_Position_Number_is:2 Distance_to_GeneEnd: -119194
chr10	46406649	46407735	1087	46407044	25	33.64	3.98	LINC00842	Annexin	gene_position:forward Distance_to_Tss_is:8287 Intron_intron_Position_Number_is:1 Distance_to_GeneEnd: -46657
chr4	17853076	17855056	1981	17853440	44	33.64	3.82	LCORL	Transcription factor MLR1, isoform CRA_b	gene_position:reverse Distance_to_Tss_is:168784 Intron_intron_Position_Number_is:6 Distance_to_GeneEnd: -9860
chr10	94452275	94453045	771	94452707	19	33.65	6	TBC1D12	TBC1 domain family, member 12	gene_position:forward Distance_to_Tss_is:49846 Intron_intron_Position_Number_is:2 Distance_to_GeneEnd: -84057
chr14	37294017	37294787	771	37294481	19	33.65	5.54	MIPOL1	Mirror-image polydactyly gene 1 protein	gene_position:forward Distance_to_Tss_is:96104 Intron_intron_Position_Number_is:9 Distance_to_GeneEnd: -257242
chr6	158334751	158336836	2086	158336434	45	33.65	3.52	TULP4	Tubby-related protein 4	gene_position:forward Distance_to_Tss_is:102515 Intron_intron_Position_Number_is:2 Distance_to_GeneEnd: -177077
chr9	114453454	114454082	629	114453618	17	33.65	4.42	DFNB31	DFNB31 protein	gene_position:reverse Distance_to_Tss_is:52055 Intron_intron_Position_Number_is:3 Distance_to_GeneEnd: -51374
chr2	66470100	66470988	889	66470636	21	33.66	5.54	MEIS1	cDNA, FLJ95861, highly similar to Homo sapiens Meis1, myeloid ecotropic viral integration site 1homolog (mouse) (MEIS1), mRNA	gene_position:forward Distance_to_Tss_is:34975 Intron_intron_Position_Number_is:8 Distance_to_GeneEnd: -102659
chr2	235875473	235876185	713	235875894	18	33.66	4.62	AGAP1	Arf-GAP with GTPase, ANK repeat and PH domain-containing protein 1	gene_position:forward Distance_to_Tss_is:381384 Intron_intron_Position_Number_is:9 Distance_to_GeneEnd: -256327
chr3	32534970	32536434	1465	32535623	32	33.66	3.42	DYNC1LI1	cDNA FLJ10219 fis, clone HEMBA1007018, highly similar to Cytoplasmic dynein 1 light intermediate chain 1	gene_position:reverse Distance_to_Tss_is:35904 Intron_intron_Position_Number_is:6 Distance_to_GeneEnd: -8999
chr18	56153955	56154610	656	56154413	17	33.67	6.92	LOC642484	uncharacterized LOC642484	gene_position:reverse Distance_to_Tss_is:37307 Intron_intron_Position_Number_is:3 Distance_to_GeneEnd: -150342
chr2	44185501	44187366	1866	44186999	43	33.67	4.81	PPM1B	cDNA FLJ77281, highly similar to Homo sapiens protein phosphatase 1B (formerly 2C),magnesium-dependent, beta isoform (PPM1B), transcript variant 2,mRNA	gene_position:forward Distance_to_Tss_is:16640 Intron_intron_Position_Number_is:1 Distance_to_GeneEnd: -49102
chr4	56566870	56567975	1106	56567657	25	33.67	4.5	THEGL	theg spermatid protein-like	gene_position:forward Distance_to_Tss_is:36261 Intron_intron_Position_Number_is:4 Distance_to_GeneEnd: -36453
chr19	48965103	48967748	2646	48966239	53	33.68	3.63	FTL	Ferritin light chain	gene_position:forward Proximal_Promoter Distance_to_Tss_is:-206 Distance_to_GeneEnd: -1776
chr3	179770593	179771344	752	179771076	19	33.68	5.41	USP13	Ubiquitin carboxyl-terminal hydrolase 13	gene_position:forward Distance_to_Tss_is:117448 Intron_intron_Position_Number_is:19 Distance_to_GeneEnd: -18808
chr15	98990844	98993305	2462	98991501	67	33.69	3.09	PGPEP1L	Pyroglutamyl-peptidase 1-like protein	gene_position:reverse Distance_to_Tss_is:16951 Intron_intron_Position_Number_is:2 Distance_to_GeneEnd: -22614
chr4	9364853	9366956	2104	9365391	56	33.69	4.49	USP17L30	ubiquitin specific peptidase 17-like family member 30	gene_position:forward Distance_to_Tss_is:1724 Distance_to_GeneEnd: 132
chr1	45680007	45681305	1299	45680777	30	33.7	4.13	GPBP1L1	GC-rich promoter binding protein 1-like 1, isoform CRA_a	gene_position:reverse Distance_to_Tss_is:8103 Intron_intron_Position_Number_is:1 Distance_to_GeneEnd: -52695
chr20	49239885	49240592	708	49240232	18	33.7	4.13	DDX27	cDNA FLJ61659, highly similar to Probable ATP-dependent RNA helicase DDX27 (EC 3.6.1.-)	gene_position:forward Distance_to_Tss_is:20590 Intron_intron_Position_Number_is:16 Distance_to_GeneEnd: -4192
chr6	138405505	138406313	809	138406016	20	33.7	4.5	HEBP2	HEBP2 protein	gene_position:forward Promoter DownStream Of Tss Distance_to_Tss_is:1306 Intron_intron_Position_Number_is:2 Distance_to_GeneEnd: -7940
chr1	62689397	62690166	770	62689592	19	33.72	5.08	DOCK7	DOCK7 protein	gene_position:reverse Proximal_Promoter Distance_to_Tss_is:-1029 Distance_to_GeneEnd: -234671
chr1	62689397	62690166	770	62689592	19	33.72	5.08	LOC400756	uncharacterized LOC400756	gene_position:forward Promoter DownStream Of Tss Distance_to_Tss_is:1134 Intron_intron_Position_Number_is:2 Distance_to_GeneEnd: -21297
chr12	15355675	15356683	1009	15356182	23	33.72	5.08	PTPRO	Protein-tyrosine-phosphatase	gene_position:forward Distance_to_Tss_is:33418 Intron_intron_Position_Number_is:1 Distance_to_GeneEnd: -242656
chr21	39431180	39432501	1322	39431570	28	33.72	3.69	LCA5L	Leber congenital amaurosis 5-like	gene_position:reverse Distance_to_Tss_is:14611 Intron_intron_Position_Number_is:2 Distance_to_GeneEnd: -25336
chr8	140685118	140685865	748	140685453	20	33.72	4.58	PTK2	PTK2 protein tyrosine kinase 2, isoform CRA_a	gene_position:reverse Distance_to_Tss_is:316195 Intron_intron_Position_Number_is:27 Distance_to_GeneEnd: -26736
chr1	211986081	211986876	796	211986549	22	33.73	3.88	INTS7	Integrator complex subunit 7	gene_position:reverse Distance_to_Tss_is:49579 Intron_intron_Position_Number_is:8 Distance_to_GeneEnd: -45682
chr1	37927326	37928583	1258	37927867	27	33.74	4.15	INPP5B	Type II inositol 1,4,5-trisphosphate 5-phosphatase	gene_position:reverse Distance_to_Tss_is:19731 Intron_intron_Position_Number_is:7 Distance_to_GeneEnd: -66629
chr13	110691269	110691706	438	110691509	13	33.74	5.54	CARS2	Probable cysteine--tRNA ligase, mitochondrial	gene_position:reverse Distance_to_Tss_is:22332 Intron_intron_Position_Number_is:3 Distance_to_GeneEnd: -49857
chrx	154314125	154314849	725	154314500	19	33.74	5.65	TKTL1	cDNA FLJ76928, highly similar to Homo sapiens transketolase-like 1 (TKTL1), mRNA	gene_position:forward Distance_to_Tss_is:18451 Intron_intron_Position_Number_is:6 Distance_to_GeneEnd: -16238
chr2	71292198	71293202	1005	71292564	25	33.75	4.51	ZNF638	cDNA FLJ77126, highly similar to Homo sapiens zinc finger protein 638 (ZNF638), transcript variant 1, mRNA	gene_position:forward Distance_to_Tss_is:15605 Intron_intron_Position_Number_is:1 Distance_to_GeneEnd: -142861
chr20	15383338	15383936	599	15383520	16	33.75	5.54	MACROD2	O-acetyl-ADP-ribose deacetylase MACROD2	gene_position:forward Distance_to_Tss_is:1387838 Intron_intron_Position_Number_is:6 Distance_to_GeneEnd: -669859
chr8	112304442	112305573	1132	112305152	25	33.75	3.69	CSMD3	CUB and sushi domain-containing protein 3	gene_position:reverse Distance_to_Tss_is:1132571 Intron_intron_Position_Number_is:52 Distance_to_GeneEnd: -81514
chr1	205619843	205620670	828	205620297	20	33.76	6.46	ELK4	ELK4, ETS-domain protein (SRF accessory protein 1), isoform CRA_a	gene_position:reverse Distance_to_Tss_is:13029 Intron_intron_Position_Number_is:3 Distance_to_GeneEnd: -11900
chr12	24176334	24177718	1385	24176497	29	33.78	2.77	SOX5	SRY (Sex determining region Y)-box 5, isoform CRA_a	gene_position:reverse Distance_to_Tss_is:386115 Intron_intron_Position_Number_is:5 Distance_to_GeneEnd: -644037
chr13	71636583	71637820	1238	71636924	27	33.78	3.64	DACH1	Dachshund homolog 1	gene_position:reverse Distance_to_Tss_is:230609 Intron_intron_Position_Number_is:2 Distance_to_GeneEnd: -198617
chr5	5170588	5171577	990	5171384	24	33.78	4.7	ADAMTS16	ADAM metallopeptidase with thrombospondin type 1 motif, 16	gene_position:forward Distance_to_Tss_is:30258 Intron_intron_Position_Number_is:3 Distance_to_GeneEnd: -149711
chr7	57067791	57068984	1194	57068552	26	33.78	4.62	LOC100418714	septin 7 pseudogene	gene_position:reverse Distance_to_Tss_is:6892 Distance_to_GeneEnd: 158
chr11	95233790	95234676	887	95234379	21	33.79	4.15	SESN3	Sestrin-3	gene_position:reverse Proximal_Promoter Distance_to_Tss_is:-1249 Distance_to_GeneEnd: -68277
chr12	27370279	27371376	1098	27370491	27	33.79	3.63	ARNTL2	Aryl hydrocarbon receptor nuclear translocator-like protein 2	gene_position:forward Distance_to_Tss_is:37425 Intron_intron_Position_Number_is:2 Distance_to_GeneEnd: -55534
chr13	74022820	74023835	1016	74023574	27	33.79	3.73	KLF12	Krueppel-like factor 12	gene_position:reverse Distance_to_Tss_is:111443 Intron_intron_Position_Number_is:1 Distance_to_GeneEnd: -336734
chr5	180804710	180805478	769	180804968	19	33.79	5.54	LOC102724833	splicing factor, arginine/serine-rich 19-like	gene_position:reverse Distance_to_Tss_is:12099 Intron_intron_Position_Number_is:3 Distance_to_GeneEnd: -9061
chr6	145660856	145661802	947	145661469	22	33.8	5.54	EPM2A	Laforin, isoform 9	gene_position:reverse Distance_to_Tss_is:74999 Intron_intron_Position_Number_is:2 Distance_to_GeneEnd: -35552
chr14	49552635	49553703	1069	49553022	24	33.81	4.15	RNA5SP384	RNA, 5S ribosomal pseudogene 384	gene_position:forward Promoter DownStream Of Tss Distance_to_Tss_is:2 Exon:exon_Position_Number_is:1 Distance_to_GeneEnd: -113
chr14	60816314	60817868	1555	60817585	32	33.81	4.55	MNAT1	Menage a trois homolog 1, cyclin H assembly factor (Xenopus laevis), isoform CRA_b	gene_position:forward Distance_to_Tss_is:81573 Intron_intron_Position_Number_is:5 Distance_to_GeneEnd: -152366
chr2	185766210	185766920	711	185766570	18	33.81	4.15	FSIP2	Fibrous sheath-interacting protein 2	gene_position:forward Distance_to_Tss_is:27582 Intron_intron_Position_Number_is:13 Distance_to_GeneEnd: -67079
chr9	94273767	94275251	1485	94274047	33	33.81	3.33	ZNF169	Krueppel-type zinc finger protein	gene_position:forward Distance_to_Tss_is:14471 Intron_intron_Position_Number_is:1 Distance_to_GeneEnd: -29242
chr9	17428073	17429651	1579	17428442	32	33.82	3.69	CNTLN	Centlein	gene_position:forward Distance_to_Tss_is:293082 Intron_intron_Position_Number_is:18 Distance_to_GeneEnd: -75850
chr5	35622375	35623986	1612	35623804	46	33.83	2.94	SPEF2	Sperm flagellar protein 2	gene_position:forward Distance_to_Tss_is:4488 Intron_intron_Position_Number_is:1 Distance_to_GeneEnd: -192236
chr7	43131595	43132031	437	43131776	13	33.84	5.54	HECW1	HECT type E3 ubiquitin ligase	gene_position:forward Distance_to_Tss_is:18978 Intron_intron_Position_Number_is:1 Distance_to_GeneEnd: -432019
chr19	53542756	53543551	796	53542999	23	33.85	5.11	ZNF331	Zinc finger protein 331, isoform CRA_a	gene_position:forward Distance_to_Tss_is:21833 Intron_intron_Position_Number_is:3 Distance_to_GeneEnd: -37513
chr14	102086435	102087121	687	102086926	18	33.86	4.02	HSP90AA1	cDNA FLJ57431, highly similar to Heat shock protein HSP 90-alpha	gene_position:reverse Distance_to_Tss_is:53314 Intron_intron_Position_Number_is:2 Distance_to_GeneEnd: -5697
chr17	77399747	77401519	1773	77400456	44	33.86	3.08	SEPT9	Septin 9, isoform CRA_b	gene_position:forward Distance_to_Tss_is:118337 Intron_intron_Position_Number_is:2 Distance_to_GeneEnd: -100849
chr18	67719212	67719979	768	67719405	19	33.86	4.62	LOC643542	uncharacterized LOC643542	gene_position:forward Distance_to_Tss_is:202666 Intron_intron_Position_Number_is:1 Distance_to_GeneEnd: -180407
chr2	145139232	145140163	932	145139974	23	33.86	4.27	LOC100505498	uncharacterized LOC100505498	gene_position:forward Distance_to_Tss_is:116116 Intron_intron_Position_Number_is:1 Distance_to_GeneEnd: -43413
chr4	40547438	40548756	1319	40547884	28	33.87	4.15	RBM47	RNA-binding protein, isoform CRA_d	gene_position:reverse Distance_to_Tss_is:83183 Intron_intron_Position_Number_is:1 Distance_to_GeneEnd: -124164
chr8	41502137	41503361	1225	41502958	30	33.87	3.52	GOLGA7	Golgin subfamily A member 7	gene_position:forward Distance_to_Tss_is:11575 Intron_intron_Position_Number_is:3 Distance_to_GeneEnd: -8843
chr6	152547696	152548848	1153	152548107	26	33.88	5.36	SYNE1	cDNA FLJ16153 fis, clone BRAMY3000210, highly similar to Nesprin-1	gene_position:reverse Distance_to_Tss_is:89703 Intron_intron_Position_Number_is:3 Distance_to_GeneEnd: -426012
chr20	33607480	33609276	1797	33608223	44	33.89	3.82	CBFA2T2	cDNA FLJ59494, highly similar to Protein CBFA2T2	gene_position:forward Distance_to_Tss_is:117358 Intron_intron_Position_Number_is:2 Distance_to_GeneEnd: -42551
chr12	9369080	9370085	1006	9369650	23	33.9	5.54	LOC101930452	uncharacterized LOC101930452	gene_position:forward Distance_to_Tss_is:1686 Exon:exon_Position_Number_is:1 Distance_to_GeneEnd: -28537
chr12	32709737	32711000	1264	32710557	30	33.9	4.44	DNM1L	cDNA FLJ59948, highly similar to Dynamin-1-like protein (EC 3.6.5.5)	gene_position:forward Distance_to_Tss_is:30537 Intron_intron_Position_Number_is:5 Distance_to_GeneEnd: -35913
chr2	208656211	208657216	1006	208656759	23	33.9	4.15	LOC101927960	uncharacterized LOC101927960	gene_position:forward Distance_to_Tss_is:84200 Intron_intron_Position_Number_is:1 Distance_to_GeneEnd: -168015
chr1	204337573	204338639	1067	204338447	24	33.92	3.69	PLEKHA6	pleckstrin homology domain containing, family A member 6	gene_position:reverse Distance_to_Tss_is:22356 Intron_intron_Position_Number_is:1 Distance_to_GeneEnd: -118722
chr12	72577885	72578774	890	72578285	22	33.92	4.35	TRHDE	Thyrotropin-releasing hormone-degrading ectoenzyme	gene_position:forward Distance_to_Tss_is:305136 Intron_intron_Position_Number_is:12 Distance_to_GeneEnd: -87757
chr2	23888094	23889038	945	23888563	22	33.92	6	ATAD2B	ATPase family AAA domain-containing protein 2B	gene_position:reverse Distance_to_Tss_is:39014 Intron_intron_Position_Number_is:3 Distance_to_GeneEnd: -197518
chr4	145008391	145010164	1774	145009670	40	33.92	3.88	ANAPC10	Anaphase-promoting complex subunit 10	gene_position:reverse Distance_to_Tss_is:90150 Intron_intron_Position_Number_is:4 Distance_to_GeneEnd: -13816
chrx	31826891	31828695	1805	31827493	42	33.93	3.33	DMD	Dystrophin	gene_position:reverse Distance_to_Tss_is:1512718 Intron_intron_Position_Number_is:49 Distance_to_GeneEnd: -707663
chr11	46496975	46497683	709	46497431	18	33.95	5.08	AMBRA1	Activating molecule in BECN1-regulated autophagy protein 1	gene_position:reverse Distance_to_Tss_is:97094 Intron_intron_Position_Number_is:9 Distance_to_GeneEnd: -100563
chr20	25249170	25250244	1075	25249608	26	33.95	4.58	PYGB	Alpha-1,4 glucan phosphorylase	gene_position:forward Promoter DownStream Of Tss Distance_to_Tss_is:1112 Intron_intron_Position_Number_is:1 Distance_to_GeneEnd: -48842
chr3	46695720	46697165	1446	46696728	30	33.95	3.69	TMIE	Transmembrane inner ear expressed protein	gene_position:forward Distance_to_Tss_is:1869 Intron_intron_Position_Number_is:2 Distance_to_GeneEnd: -15166
chr2	58149565	58150504	940	58150189	25	33.96	3.85	VRK2	cDNA FLJ76729, highly similar to Homo sapiens vaccinia related kinase 2 isoform 6 (VRK2) mRNA	gene_position:forward Distance_to_Tss_is:241914 Intron_intron_Position_Number_is:14 Distance_to_GeneEnd: -10355
chr3	8398129	8399290	1162	8398710	26	33.96	3.6	LMCD1-AS1	LMCD1 antisense RNA 1 (head to head)	gene_position:reverse Distance_to_Tss_is:103529 Intron_intron_Position_Number_is:3 Distance_to_GeneEnd: -176982
chr5	112755547	112756371	825	112756079	20	33.96	4.62	APC	Adenomatous polyposis coli protein	gene_position:forward Distance_to_Tss_is:48042 Intron_intron_Position_Number_is:1 Distance_to_GeneEnd: -90692
chrx	8982959	8983783	825	8983355	20	33.96	6.92	LOC392426	nucleolar and coiled-body phosphoprotein 1 pseudogene	gene_position:reverse Proximal_Promoter Distance_to_Tss_is:-473 Distance_to_GeneEnd: -2534
chr2	239995632	239996662	1031	239996280	24	33.97	4.46	NDUFA10	NADH dehydrogenase (Ubiquinone) 1 alpha subcomplex, 10, 42kDa, isoform CRA_b	gene_position:reverse Distance_to_Tss_is:29770 Intron_intron_Position_Number_is:8 Distance_to_GeneEnd: -38260
chr6	145957699	145958675	977	145958476	26	33.97	3.41	SHPRH	cDNA FLJ45012 fis, clone BRAWH3013264, highly similar to Homo sapiens SNF2 histone linker PHD RING helicase (SHPRH), mRNA	gene_position:reverse Distance_to_Tss_is:6586 Intron_intron_Position_Number_is:1 Distance_to_GeneEnd: -93732
chr2	213592395	213593122	728	213592589	19	33.99	4.39	SPAG16	Putative uncharacterized protein PF20	gene_position:forward Distance_to_Tss_is:308016 Intron_intron_Position_Number_is:10 Distance_to_GeneEnd: -818106
chr4	37566388	37567325	938	37566574	23	33.99	3.45	C4orf19	chromosome 4 open reading frame 19	gene_position:forward Distance_to_Tss_is:112458 Intron_intron_Position_Number_is:2 Distance_to_GeneEnd: -27122
chr7	139352500	139353311	812	139352960	20	33.99	4.55	LUC7L2	Protein C7orf55-LUC7L2	gene_position:forward Distance_to_Tss_is:12141 Intron_intron_Position_Number_is:1 Distance_to_GeneEnd: -70957
chr13	41887110	41888318	1209	41887896	33	34	4.42	VWA8	von Willebrand factor A domain-containing protein 8	gene_position:reverse Distance_to_Tss_is:73975 Intron_intron_Position_Number_is:6 Distance_to_GeneEnd: -320285
chr15	28422173	28422910	738	28422685	20	34	4.96	LOC100420823	family with sequence similarity 208, member A pseudogene	gene_position:forward Distance_to_Tss_is:5724 Exon:exon_Position_Number_is:1 Distance_to_GeneEnd: -201
chr2	58679562	58681080	1519	58680041	33	34	3.85	LINC01122	long intergenic non-protein coding RNA 1122	gene_position:forward Distance_to_Tss_is:158809 Intron_intron_Position_Number_is:2 Distance_to_GeneEnd: -384204
chr19	55385063	55386162	1100	55385348	25	34.01	4.05	TMEM238	Transmembrane protein 238	gene_position:reverse Proximal_Promoter Distance_to_Tss_is:-804 Distance_to_GeneEnd: -5819
chr19	55385063	55386162	1100	55385348	25	34.01	4.05	RPL28	60S ribosomal protein L28	gene_position:forward Proximal_Promoter Distance_to_Tss_is:-869 Distance_to_GeneEnd: -18182
chr2	95096432	95098538	2107	95097228	48	34.01	3.28	MRPS5	28S ribosomal protein S5, mitochondrial	gene_position:reverse Distance_to_Tss_is:25577 Intron_intron_Position_Number_is:10 Distance_to_GeneEnd: -9225
chr18	48479495	48480874	1380	48479837	29	34.02	3.69	LOC100422391		gene_position:forward Proximal_Promoter Distance_to_Tss_is:934 Distance_to_GeneEnd: 270
chr2	227534010	227536110	2101	227535283	49	34.02	4.26	AGFG1	HIV-1 Rev binding protein, isoform CRA_a	gene_position:forward Distance_to_Tss_is:61873 Intron_intron_Position_Number_is:7 Distance_to_GeneEnd: -27205
chr6	151073565	151074635	1071	151074096	25	34.02	4.39	MTHFD1L	Monofunctional C1-tetrahydrofolate synthase, mitochondrial	gene_position:forward Distance_to_Tss_is:207886 Intron_intron_Position_Number_is:26 Distance_to_GeneEnd: -28322
chr1	14435270	14437599	2330	14436084	58	34.03	3.82	KAZN	Kazrin	gene_position:forward Distance_to_Tss_is:542115 Intron_intron_Position_Number_is:2 Distance_to_GeneEnd: -682773
chr1	27454212	27455568	1357	27454849	39	34.03	3.37	WASF2	cDNA FLJ55445, highly similar to Wiskott-Aldrich syndrome protein family member 2	gene_position:reverse Distance_to_Tss_is:35955 Intron_intron_Position_Number_is:1 Distance_to_GeneEnd: -49982
chr11	8431185	8432249	1065	8431698	24	34.04	5.08	STK33	cDNA FLJ35401 fis, clone SKNSH2005792, highly similar to Serine/threonine-protein kinase 33 (EC2.7.11.1)	gene_position:reverse Distance_to_Tss_is:163104 Intron_intron_Position_Number_is:12 Distance_to_GeneEnd: -39319
chr2	56367180	56367900	721	56367375	19	34.04	4.35	CCDC85A	coiled-coil domain containing 85A	gene_position:forward Distance_to_Tss_is:183057 Intron_intron_Position_Number_is:3 Distance_to_GeneEnd: -18994
chr9	66030623	66031773	1151	66031341	31	34.04	3.87	LOC392334	calponin 2 pseudogene	gene_position:forward Distal_Promoter Distance_to_Tss_is:1359 Distance_to_GeneEnd: 457
chr1	201883028	201884177	1150	201883643	27	34.05	3.57	IPO9	Importin-9	gene_position:forward Distance_to_Tss_is:53868 3UTR_Exon:exon_Position_Number_is:24 Distance_to_GeneEnd: -1266
chr2	204992310	204993361	1052	204992665	25	34.05	4.31	PARD3B	Partitioning defective 3 homolog B	gene_position:forward Distance_to_Tss_is:446517 Intron_intron_Position_Number_is:3 Distance_to_GeneEnd: -627852
chr5	16861356	16862607	1252	16861620	27	34.05	3.69	MYO10	Unconventional myosin-X	gene_position:reverse Distance_to_Tss_is:74920 Intron_intron_Position_Number_is:2 Distance_to_GeneEnd: -199449
chr5	59883680	59884330	651	59883921	17	34.05	4.62	PDE4D	cAMP-specific 3',5'-cyclic phosphodiesterase 4D	gene_position:reverse Distance_to_Tss_is:604418 Intron_intron_Position_Number_is:3 Distance_to_GeneEnd: -914642
chr7	5910790	5911841	1052	5911301	25	34.05	4.31	CCZ1	cDNA FLJ60592	gene_position:forward Distance_to_Tss_is:12080 Intron_intron_Position_Number_is:8 Distance_to_GeneEnd: -15184
chr14	41716728	41718106	1379	41717152	29	34.07	3.69	LRFN5	Leucine-rich repeat and fibronectin type-III domain-containing protein 5	gene_position:forward Distance_to_Tss_is:109167 Intron_intron_Position_Number_is:1 Distance_to_GeneEnd: -187821
chr7	96301653	96302833	1181	96302324	26	34.08	5.5	SLC25A13	cDNA FLJ54671, highly similar to Calcium-binding mitochondrial carrier protein Aralar2	gene_position:reverse Distance_to_Tss_is:20494 Intron_intron_Position_Number_is:1 Distance_to_GeneEnd: -181433
chrx	11285312	11286129	818	11285623	20	34.09	4.13	ARHGAP6	cDNA FLJ77478, highly similar to Homo sapiens Rho GTPase activating protein 6 (ARHGAP6), transcript variant 1, mRNA	gene_position:reverse Distance_to_Tss_is:380389 Intron_intron_Position_Number_is:1 Distance_to_GeneEnd: -147769
chr20	32031992	32032531	540	32032304	15	34.1	3.69	CCM2L	Cerebral cavernous malformations 2 protein-like	gene_position:forward Distance_to_Tss_is:21550 3UTR_Exon:exon_Position_Number_is:9 Distance_to_GeneEnd: -189
chr17	58821200	58823282	2083	58821866	56	34.11	3.27	PPM1E	Protein phosphatase 1E (PP2C domain containing)	gene_position:forward Distance_to_Tss_is:65331 Intron_intron_Position_Number_is:1 Distance_to_GeneEnd: -163979
chr9	94295516	94296613	1098	94295794	25	34.13	4.05	ZNF169	Krueppel-type zinc finger protein	gene_position:forward Distance_to_Tss_is:36220 Intron_intron_Position_Number_is:4 Distance_to_GeneEnd: -7493
chr1	143404067	143405767	1701	143404869	47	34.14	3.64	LOC100996735	uncharacterized LOC100996735	gene_position:reverse Distance_to_Tss_is:20626 Intron_intron_Position_Number_is:2 Distance_to_GeneEnd: -18429
chr11	46304809	46305572	764	46305232	19	34.14	4.62	CREB3L1	cDNA, FLJ94739, highly similar to Homo sapiens cAMP responsive element binding protein 3-like 1 (CREB3L1), mRNA	gene_position:forward Distance_to_Tss_is:27171 Intron_intron_Position_Number_is:2 Distance_to_GeneEnd: -16613
chr17	44458495	44459619	1125	44459336	25	34.14	4.15	GPATCH8	G patch domain-containing protein 8	gene_position:reverse Distance_to_Tss_is:45094 Intron_intron_Position_Number_is:3 Distance_to_GeneEnd: -63218
chr3	30730766	30732272	1507	30731139	31	34.14	4.15	GADL1	Acidic amino acid decarboxylase GADL1	gene_position:reverse Distance_to_Tss_is:163895 Intron_intron_Position_Number_is:14 Distance_to_GeneEnd: -4566
chr6	84083735	84084797	1063	84084385	24	34.15	5.08	MRAP2	Melanocortin-2 receptor accessory protein 2	gene_position:forward Distance_to_Tss_is:60708 Intron_intron_Position_Number_is:3 Distance_to_GeneEnd: -7152
chr6	118598321	118599423	1103	118598548	28	34.15	4.26	CEP85L	Centrosomal protein of 85 kDa-like	gene_position:reverse Distance_to_Tss_is:111754 Intron_intron_Position_Number_is:3 Distance_to_GeneEnd: -137549
chr7	12210638	12211700	1063	12211035	24	34.15	4.15	TMEM106B	Transmembrane protein 106B, isoform CRA_a	gene_position:forward Proximal_Promoter Distance_to_Tss_is:-565 Distance_to_GeneEnd: -26626
chr2	70246760	70248509	1750	70247479	38	34.16	3.69	TIA1	cDNA FLJ61511, moderately similar to Nucleolysin TIA-1	gene_position:reverse Distance_to_Tss_is:1954 Intron_intron_Position_Number_is:1 Distance_to_GeneEnd: -37316
chr3	192207435	192208621	1187	192208027	26	34.16	3.23	FGF12	Fibroblast growth factor 12	gene_position:reverse Distance_to_Tss_is:520164 Intron_intron_Position_Number_is:4 Distance_to_GeneEnd: -68042
chr21	29095702	29096462	761	29095994	20	34.17	5.98	MAP3K7CL	MAP3K7 C-terminal-like protein	gene_position:forward Distance_to_Tss_is:18231 Intron_intron_Position_Number_is:7 Distance_to_GeneEnd: -80187
chr3	116395293	116396114	822	116395591	20	34.17	5.08	LSAMP	Limbic system-associated membrane protein	gene_position:reverse Distance_to_Tss_is:50245 Intron_intron_Position_Number_is:1 Distance_to_GeneEnd: -592930
chr3	142887682	142888737	1056	142888548	24	34.17	5.05	PCOLCE2	cDNA PSEC0172 fis, clone PLACE1011835, highly similar to Procollagen C-endopeptidase enhancer 2	gene_position:reverse Distance_to_Tss_is:1521 Exon:exon_Position_Number_is:2 Distance_to_GeneEnd: -69822
chr4	150705754	150706754	1001	150706213	24	34.17	5.65	LRBA	Lipopolysaccharide-responsive and beige-like anchor protein	gene_position:reverse Distance_to_Tss_is:309973 Intron_intron_Position_Number_is:36 Distance_to_GeneEnd: -441095
chr20	58656481	58657719	1239	58657321	30	34.18	3.17	STX16	cDNA, FLJ79446, highly similar to Syntaxin-16	gene_position:forward Distance_to_Tss_is:5228 Intron_intron_Position_Number_is:1 Distance_to_GeneEnd: -23045
chr3	123266652	123267532	881	123267101	21	34.18	5.08	SEC22A	cDNA FLJ33025 fis, clone THYMU1000558, highly similar to Homo sapiens SEC22 vesicle trafficking protein-like 2 (S. cerevisiae) (SEC22L2), mRNA	gene_position:forward Distance_to_Tss_is:64725 Intron_intron_Position_Number_is:6 Distance_to_GeneEnd: -7484
chr8	113083738	113085295	1558	113084310	38	34.18	3.28	CSMD3	CUB and sushi domain-containing protein 3	gene_position:reverse Distance_to_Tss_is:353275 Intron_intron_Position_Number_is:5 Distance_to_GeneEnd: -860810
chr20	32113277	32113971	695	32113616	18	34.19	5.45	TM9SF4	Dinucleotide oxidase disulfide thiol exchanger 3 superfamily member 4	gene_position:forward Distance_to_Tss_is:3771 Intron_intron_Position_Number_is:1 Distance_to_GeneEnd: -53981
chr11	62376304	62377304	1001	62376894	23	34.2	4.15	ASRGL1	Asparaginase like 1, isoform CRA_a	gene_position:forward Distance_to_Tss_is:39002 Intron_intron_Position_Number_is:4 Distance_to_GeneEnd: -17111
chrx	72675041	72676164	1124	72675736	25	34.2	4.15	PHKA1	Phosphorylase b kinase regulatory subunit alpha, skeletal muscle isoform	gene_position:reverse Distance_to_Tss_is:39140 Intron_intron_Position_Number_is:6 Distance_to_GeneEnd: -96227
chr13	40748107	40750831	2725	40748786	68	34.21	3.68	MRPS31	28S ribosomal protein S31, mitochondrial	gene_position:reverse Distance_to_Tss_is:23104 Intron_intron_Position_Number_is:6 Distance_to_GeneEnd: -18811
chr17	75214703	75215709	1007	75215242	33	34.21	3.98	NUP85	Nuclear pore complex protein Nup85	gene_position:forward Distance_to_Tss_is:9201 Intron_intron_Position_Number_is:5 Distance_to_GeneEnd: -21056
chr19	55255429	55256490	1062	55255615	24	34.21	3.69	PPP6R1	Serine/threonine-protein phosphatase 6 regulatory subunit 1	gene_position:reverse Distance_to_Tss_is:3601 Intron_intron_Position_Number_is:1 Distance_to_GeneEnd: -25650
chr8	96809652	96810414	763	96809839	19	34.21	4.15	CPQ	Plasma glutamate carboxypeptidase, isoform CRA_a	gene_position:forward Distance_to_Tss_is:164425 Intron_intron_Position_Number_is:2 Distance_to_GeneEnd: -333851
chr12	16322564	16323426	863	16322800	22	34.22	3.81	LOC101928362	uncharacterized LOC101928362	gene_position:forward Distance_to_Tss_is:49891 Intron_intron_Position_Number_is:4 Distance_to_GeneEnd: -6726
chr2	60952673	60953941	1269	60953099	28	34.22	3.12	PUS10	cDNA FLJ77651	gene_position:reverse Distance_to_Tss_is:65557 Intron_intron_Position_Number_is:15 Distance_to_GeneEnd: -12260
chr4	64288156	64290539	2384	64289084	49	34.22	4.03	TECRL	Trans-2,3-enoyl-CoA reductase-like	gene_position:reverse Distance_to_Tss_is:121304 Intron_intron_Position_Number_is:9 Distance_to_GeneEnd: -11850
chr6	18254847	18256167	1321	18255764	35	34.22	3.79	DEK	cDNA FLJ53031, highly similar to Protein DEK	gene_position:reverse Distance_to_Tss_is:9721 Intron_intron_Position_Number_is:5 Distance_to_GeneEnd: -30678
chr17	19063903	19064335	433	19064156	13	34.23	5.08	SNORD3B-2	small nucleolar RNA, C/D box 3B-2	gene_position:reverse Proximal_Promoter Distance_to_Tss_is:233 Distance_to_GeneEnd: 17
chr21	24864848	24866355	1508	24865369	35	34.23	5.12	LOC339622	uncharacterized LOC339622	gene_position:forward Distance_to_Tss_is:24298 Intron_intron_Position_Number_is:2 Distance_to_GeneEnd: -192898
chr21	36504554	36505146	593	36504784	16	34.23	4.62	CLDN14	Claudin-14	gene_position:reverse Distance_to_Tss_is:72015 Intron_intron_Position_Number_is:2 Distance_to_GeneEnd: -43933
chr7	93282406	93283364	959	93283021	23	34.23	4.42	VPS50	Coiled-coil domain-containing protein 132	gene_position:forward Distance_to_Tss_is:50066 Intron_intron_Position_Number_is:13 Distance_to_GeneEnd: -78717
chr9	94950513	94951392	880	94950763	21	34.24	4.62	C9orf3	Chromosome 9 open reading frame 3, isoform CRA_a	gene_position:forward Distance_to_Tss_is:223909 Intron_intron_Position_Number_is:7 Distance_to_GeneEnd: -136646
chr2	210457740	210459180	1441	210458652	32	34.25	3.81	LANCL1	LanC lantibiotic synthetase component C-like 1 (Bacterial), isoform CRA_b	gene_position:reverse Distance_to_Tss_is:19883 Intron_intron_Position_Number_is:3 Distance_to_GeneEnd: -26489
chr21	38901884	38903072	1189	38902575	32	34.25	5.59	LOC400867	uncharacterized LOC400867	gene_position:reverse Promoter DownStream Of Tss Distance_to_Tss_is:43 Intron_intron_Position_Number_is:1 Distance_to_GeneEnd: -22193
chr17	79355279	79356278	1000	79355787	23	34.26	5.08	RBFOX3	RNA binding protein fox-1 homolog 3	gene_position:reverse Distance_to_Tss_is:255822 Intron_intron_Position_Number_is:2 Distance_to_GeneEnd: -265934
chr2	23426041	23427535	1495	23427048	31	34.26	4.13	KLHL29	kelch-like family member 29	gene_position:forward Distance_to_Tss_is:40614 Intron_intron_Position_Number_is:1 Distance_to_GeneEnd: -282572
chr20	17575482	17576729	1248	17575884	27	34.26	3.69	DSTN	cDNA, FLJ78893, highly similar to Destrin	gene_position:forward Distance_to_Tss_is:5528 Intron_intron_Position_Number_is:1 Distance_to_GeneEnd: -32525
chr3	141979057	141979864	808	141979453	20	34.26	5.45	TFDP2	Transcription factor Dp-2	gene_position:reverse Distance_to_Tss_is:170487 Intron_intron_Position_Number_is:7 Distance_to_GeneEnd: -34629
chr3	160906262	160907258	997	160906459	25	34.26	4.1	PPM1L	Protein phosphatase 1L	gene_position:forward Distance_to_Tss_is:150054 Intron_intron_Position_Number_is:1 Distance_to_GeneEnd: -164767
chr1	202239998	202241211	1214	202240420	28	34.27	4.27	LGR6	Leucine-rich repeat-containing G-protein coupled receptor 6	gene_position:forward Distance_to_Tss_is:46188 Intron_intron_Position_Number_is:4 Distance_to_GeneEnd: -79760
chr12	29249481	29250588	1108	29249759	27	34.27	4.1	FAR2	Male sterility domain containing 1, isoform CRA_a	gene_position:forward Distance_to_Tss_is:100478 Intron_intron_Position_Number_is:1 Distance_to_GeneEnd: -86135
chr13	74289947	74292302	2356	74290595	55	34.27	3.45	LOC101927121	uncharacterized LOC101927121	gene_position:forward Distance_to_Tss_is:1869 Intron_intron_Position_Number_is:1 Distance_to_GeneEnd: -118856
chr3	18014942	18015589	648	18015371	17	34.28	4.15	LOC339862	uncharacterized LOC339862	gene_position:forward Distance_to_Tss_is:52370 Intron_intron_Position_Number_is:2 Distance_to_GeneEnd: -253980
chr12	11740751	11741927	1177	11741746	26	34.3	4.13	ETV6	Transcription factor ETV6	gene_position:forward Distance_to_Tss_is:90897 Intron_intron_Position_Number_is:1 Distance_to_GeneEnd: -154651
chr12	91103566	91105763	2198	91104102	58	34.3	4.82	LUM	Lumican variant	gene_position:reverse Distance_to_Tss_is:8199 3UTR_Exon:exon_Position_Number_is:3 Distance_to_GeneEnd: -111
chr1	201483376	201484747	1372	201483887	33	34.31	3.88	CSRP1	cDNA FLJ16406 fis, clone UTERU2026142, highly similar to Cysteine and glycine-rich protein 1	gene_position:reverse Distance_to_Tss_is:23883 Distance_to_GeneEnd: 154
chr12	70878904	70882169	3266	70880024	66	34.31	3.44	PTPRR	Protein-tyrosine-phosphatase	gene_position:reverse Distance_to_Tss_is:41900 Intron_intron_Position_Number_is:2 Distance_to_GeneEnd: -240831
chr4	80732402	80733652	1251	80733345	29	34.31	4.62	C4orf22	chromosome 4 open reading frame 22	gene_position:forward Distance_to_Tss_is:396695 Intron_intron_Position_Number_is:3 Distance_to_GeneEnd: -231348
chr2	98476839	98477542	704	98477373	18	34.32	5.54	INPP4A	Type I inositol 3,4-bisphosphate 4-phosphatase	gene_position:forward Distance_to_Tss_is:31981 Intron_intron_Position_Number_is:1 Distance_to_GeneEnd: -114194
chr3	136291203	136291523	321	136291363	11	34.32	4.7	PCCB	cDNA FLJ50917, highly similar to Propionyl-CoA carboxylase beta chain, mitochondrial (EC 6.4.1.3)	gene_position:forward Distance_to_Tss_is:40878 Intron_intron_Position_Number_is:6 Distance_to_GeneEnd: -41386
chrx	104776171	104776874	704	104776353	18	34.32	5.08	IL1RAPL2	X-linked interleukin-1 receptor accessory protein-like 2	gene_position:forward Distance_to_Tss_is:209856 Intron_intron_Position_Number_is:2 Distance_to_GeneEnd: -991658
chrx	114842704	114843295	592	114842984	16	34.32	5.08	HTR2C	5-hydroxytryptamine (Serotonin) receptor 2C	gene_position:forward Distance_to_Tss_is:258626 Intron_intron_Position_Number_is:4 Distance_to_GeneEnd: -67357
chrx	154397781	154398615	835	154398020	21	34.32	4.39	RPL10	60S ribosomal protein L10	gene_position:forward Proximal_Promoter Distance_to_Tss_is:-449 Distance_to_GeneEnd: -4558
chr1	57419173	57420369	1197	57419531	31	34.33	4.78	DAB1	Disabled homolog 1	gene_position:reverse Distance_to_Tss_is:831366 Intron_intron_Position_Number_is:3 Distance_to_GeneEnd: -421267
chr20	44594643	44596103	1461	44595320	34	34.33	3.57	PKIG	Protein kinase (CAMP-dependent, catalytic) inhibitor gamma	gene_position:forward Distance_to_Tss_is:62862 Intron_intron_Position_Number_is:3 Distance_to_GeneEnd: -24394
chr7	32534908	32536345	1438	32535289	30	34.34	3.23	AVL9	Late secretory pathway protein AVL9 homolog	gene_position:forward Distance_to_Tss_is:39419 Intron_intron_Position_Number_is:1 Distance_to_GeneEnd: -53807
chr13	45107645	45108405	761	45108020	19	34.35	3.69	LOC101929259	uncharacterized LOC101929259	gene_position:forward Promoter DownStream Of Tss Distance_to_Tss_is:1366 Intron_intron_Position_Number_is:2 Distance_to_GeneEnd: -5561
chr2	203388033	203388908	876	203388507	22	34.35	4.74	ABI2	cDNA FLJ52114, highly similar to Abl interactor 2	gene_position:forward Distance_to_Tss_is:60159 Intron_intron_Position_Number_is:4 Distance_to_GeneEnd: -44136
chr4	174760616	174762301	1686	174761046	37	34.35	3.69	GLRA3	Glycine receptor subunit alpha-3	gene_position:reverse Distance_to_Tss_is:68699 Intron_intron_Position_Number_is:3 Distance_to_GeneEnd: -118605
chr6	118265448	118266445	998	118265836	24	34.35	3.91	SLC35F1	cDNA FLJ46884 fis, clone UTERU3016273, highly similar to Homo sapiens solute carrier family 35, member F1 (SLC35F1), mRNA	gene_position:forward Distance_to_Tss_is:357922 Intron_intron_Position_Number_is:3 Distance_to_GeneEnd: -52228
chr1	27435838	27438428	2591	27436685	65	34.36	3.7	WASF2	cDNA FLJ55445, highly similar to Wiskott-Aldrich syndrome protein family member 2	gene_position:reverse Distance_to_Tss_is:54329 Intron_intron_Position_Number_is:1 Distance_to_GeneEnd: -31608
chr6	83657786	83658309	524	83658120	15	34.36	5.41	SNAP91	cDNA FLJ56601, highly similar to Clathrin coat assembly protein AP180	gene_position:reverse Distance_to_Tss_is:51622 Intron_intron_Position_Number_is:6 Distance_to_GeneEnd: -104901
chr15	82452835	82453743	909	82453099	26	34.37	4.61	UBE2Q2P6	ubiquitin-conjugating enzyme E2Q family member 2 pseudogene 6	gene_position:forward Distance_to_Tss_is:6123 Exon:exon_Position_Number_is:1 Distance_to_GeneEnd: -1867
chr2	79527686	79528762	1077	79528187	26	34.37	4.2	CTNNA2	Catenin alpha-2	gene_position:forward Distance_to_Tss_is:14752 Intron_intron_Position_Number_is:1 Distance_to_GeneEnd: -1121182
chr6	87181985	87183778	1794	87182995	41	34.37	4.2	ZNF292	cDNA FLJ45938 fis, clone PLACE7005169, moderately similar to Mus musculus zinc finger protein 292 (Zfp292)	gene_position:forward Distance_to_Tss_is:26434 Intron_intron_Position_Number_is:1 Distance_to_GeneEnd: -81703
chr7	130355467	130357231	1765	130355823	35	34.37	3.23	CPA5	Carboxypeptidase A5, isoform CRA_a	gene_position:forward Distance_to_Tss_is:10677 Intron_intron_Position_Number_is:5 Distance_to_GeneEnd: -13263
chr7	146667048	146668219	1172	146667491	28	34.37	3.72	CNTNAP2	Contactin associated protein-like 2, isoform CRA_b	gene_position:forward Distance_to_Tss_is:550687 Intron_intron_Position_Number_is:1 Distance_to_GeneEnd: -1753950
chr2	94806504	94807697	1194	94807213	27	34.39	4.42	ANKRD20A8P	ankyrin repeat domain 20 family, member A8, pseudogene	gene_position:reverse Distance_to_Tss_is:50571 Intron_intron_Position_Number_is:15 Distance_to_GeneEnd: -45576
chr9	91780896	91781486	591	91781162	16	34.4	5.08	ROR2	Tyrosine-protein kinase transmembrane receptor	gene_position:reverse Distance_to_Tss_is:169266 Intron_intron_Position_Number_is:1 Distance_to_GeneEnd: -58300
chr2	50731828	50732818	991	50732333	23	34.43	4.13	NRXN1	NRXN1 protein	gene_position:reverse Distance_to_Tss_is:300708 Intron_intron_Position_Number_is:5 Distance_to_GeneEnd: -813323
chr20	13023007	13024317	1311	13023900	31	34.43	4.03	SPTLC3	Serine palmitoyltransferase 3	gene_position:forward Distance_to_Tss_is:14028 Intron_intron_Position_Number_is:1 Distance_to_GeneEnd: -143757
chr2	180911050	180912107	1058	180911628	24	34.44	4.15	SCHLAP1	SWI/SNF complex antagonist associated with prostate cancer 1 (non-protein coding)	gene_position:forward Distance_to_Tss_is:218946 Intron_intron_Position_Number_is:5 Distance_to_GeneEnd: -5889
chr3	715334	716151	818	715524	20	34.44	4.15	LINC01266	long intergenic non-protein coding RNA 1266	gene_position:forward Distance_to_Tss_is:123229 Intron_intron_Position_Number_is:1 Distance_to_GeneEnd: -130681
chr13	60094226	60095092	867	60094747	22	34.45	3.42	DIAPH3	cDNA FLJ58109, highly similar to Protein diaphanous homolog 3	gene_position:reverse Distance_to_Tss_is:69759 Intron_intron_Position_Number_is:1 Distance_to_GeneEnd: -428643
chr4	135878985	135880928	1944	135879443	46	34.45	3.21	LINC00613	long intergenic non-protein coding RNA 613	gene_position:reverse Distance_to_Tss_is:34695 Intron_intron_Position_Number_is:1 Distance_to_GeneEnd: -12002
chr9	83815855	83817172	1318	83816820	30	34.45	4.24	GKAP1	cDNA FLJ59269, highly similar to Homo sapiens G kinase anchoring protein 1 (GKAP1), mRNA	gene_position:reverse Distance_to_Tss_is:1982 Intron_intron_Position_Number_is:2 Distance_to_GeneEnd: -76434
chr2	219855666	219857403	1738	219856985	36	34.47	3.51	LOC101928639	uncharacterized LOC101928639	gene_position:forward Distance_to_Tss_is:4027 Intron_intron_Position_Number_is:2 Distance_to_GeneEnd: -17250
chr3	178610221	178610990	770	178610659	20	34.47	4.35	KCNMB2	Calcium-activated potassium channel subunit beta-2	gene_position:forward Distance_to_Tss_is:73923 Intron_intron_Position_Number_is:1 Distance_to_GeneEnd: -234208
chr1	14422134	14423233	1100	14423041	29	34.48	4.07	KAZN	Kazrin	gene_position:forward Distance_to_Tss_is:528979 Intron_intron_Position_Number_is:2 Distance_to_GeneEnd: -695909
chr13	108223688	108224867	1180	108224321	28	34.48	4.58	ABHD13	Abhydrolase domain containing 13, isoform CRA_a	gene_position:forward Distance_to_Tss_is:5273 Intron_intron_Position_Number_is:1 Distance_to_GeneEnd: -10567
chr5	91171231	91171989	759	91171767	19	34.49	4.15	LOC102724662	uncharacterized LOC102724662	gene_position:reverse Distance_to_Tss_is:31400 Intron_intron_Position_Number_is:2 Distance_to_GeneEnd: -19361
chr9	28102282	28103186	905	28102640	22	34.49	4.46	LINGO2	Leucine-rich repeat and immunoglobulin-like domain-containing nogo receptor-interacting protein 2	gene_position:reverse Distance_to_Tss_is:1110718 Intron_intron_Position_Number_is:6 Distance_to_GeneEnd: -154196
chr1	10257501	10258464	964	10257973	29	34.5	3.25	KIF1B	cDNA FLJ58122, highly similar to Kinesin-like protein KIF1B	gene_position:forward Distance_to_Tss_is:46795 Intron_intron_Position_Number_is:3 Distance_to_GeneEnd: -124102
chr12	70582001	70582942	942	70582768	27	34.5	5.24	PTPRB	Protein-tyrosine-phosphatase	gene_position:reverse Distance_to_Tss_is:55439 Intron_intron_Position_Number_is:9 Distance_to_GeneEnd: -65151
chr13	51434655	51435711	1057	51435308	24	34.5	4.15	INTS6	cDNA FLJ39377 fis, clone PERIC2000180, highly similar to Homo sapiens DEAD/H (Asp-Glu-Ala-Asp/His) box polypeptide 26 (DDX26), mRNA	gene_position:reverse Distance_to_Tss_is:18484 Intron_intron_Position_Number_is:4 Distance_to_GeneEnd: -73090
chr4	153485172	153487451	2280	153486130	45	34.5	3.45	KIAA0922	Transmembrane protein 131-like	gene_position:forward Distance_to_Tss_is:18826 Intron_intron_Position_Number_is:3 Distance_to_GeneEnd: -151684
chr5	70856223	70857039	817	70856450	20	34.5	4.15	LOC102724275	uncharacterized LOC102724275	gene_position:forward Distance_to_Tss_is:2126 Intron_intron_Position_Number_is:1 Distance_to_GeneEnd: -9838
chr5	75575255	75576071	817	75575674	20	34.5	4.62	POLK	Polymerase (DNA directed) kappa, isoform CRA_b	gene_position:forward Distance_to_Tss_is:63423 Intron_intron_Position_Number_is:5 Distance_to_GeneEnd: -25889
chr13	69919463	69920216	754	69919963	19	34.51	4.13	KLHL1	Kelch-like protein 1	gene_position:reverse Distance_to_Tss_is:189030 Intron_intron_Position_Number_is:3 Distance_to_GeneEnd: -218870
chr7	6767459	6769055	1597	6768074	34	34.51	3.91	RSPH10B2	cDNA FLJ36092 fis, clone TESTI2020525, weakly similar to Phosphatidylinositol-4-phosphate 5-kinase homolog T3K9.2	gene_position:forward Distance_to_Tss_is:13350 Intron_intron_Position_Number_is:8 Distance_to_GeneEnd: -31306
chr8	103070914	103071667	754	103071236	19	34.51	5.96	ATP6V1C1	ATPase, H+ transporting, lysosomal 42kDa, V1 subunit C1, isoform CRA_a	gene_position:forward Distance_to_Tss_is:49894 3UTR_Exon:exon_Position_Number_is:13 Distance_to_GeneEnd: -2143
chr13	101131943	101133441	1499	101132861	32	34.52	4.15	NALCN	Voltage gated channel like 1, isoform CRA_a	gene_position:reverse Distance_to_Tss_is:284519 Intron_intron_Position_Number_is:17 Distance_to_GeneEnd: -78165
chr17	81080491	81082140	1650	81081002	48	34.52	3.45	BAIAP2	cDNA FLJ32326 fis, clone PROST2004332, highly similar to Brain-specific angiogenesis inhibitor1-associated protein 2	gene_position:forward Distance_to_Tss_is:45344 Intron_intron_Position_Number_is:3 Distance_to_GeneEnd: -36941
chr6	158694360	158695106	747	158694916	19	34.52	4.09	SYTL3	cDNA FLJ61334, moderately similar to Synaptotagmin-like protein 3	gene_position:forward Distance_to_Tss_is:49461 Intron_intron_Position_Number_is:6 Distance_to_GeneEnd: -70511
chr9	96965591	96967038	1448	96966630	32	34.52	3.85	HIATL2	Hippocampus abundant transcript-like protein 2	gene_position:reverse Distance_to_Tss_is:47989 Intron_intron_Position_Number_is:2 Distance_to_GeneEnd: -19546
chr11	30567728	30569555	1828	30568011	36	34.53	3.23	MPPED2	Metallophosphoesterase MPPED2	gene_position:reverse Distance_to_Tss_is:18655 Intron_intron_Position_Number_is:2 Distance_to_GeneEnd: -183235
chr2	241275434	241277023	1590	241276117	33	34.53	3.6	HDLBP	High density lipoprotein binding protein (Vigilin), isoform CRA_a	gene_position:reverse Distance_to_Tss_is:40408 Intron_intron_Position_Number_is:1 Distance_to_GeneEnd: -48147
chr6	40939713	40940247	535	40939905	15	34.53	4.62	LOC101929555	uncharacterized LOC101929555	gene_position:reverse Distance_to_Tss_is:83578 Intron_intron_Position_Number_is:1 Distance_to_GeneEnd: -60827
chr7	84998820	84999354	535	84999173	15	34.53	4.62	SEMA3D	Semaphorin-3D	gene_position:reverse Distance_to_Tss_is:123111 3UTR_Exon:exon_Position_Number_is:17 Distance_to_GeneEnd: -3267
chr7	136990036	136991883	1848	136991357	38	34.53	5.22	CHRM2	Muscarinic acetylcholine receptor M2	gene_position:forward Distance_to_Tss_is:121384 Intron_intron_Position_Number_is:2 Distance_to_GeneEnd: -26988
chr11	55837361	55838295	935	55837558	22	34.54	4.62	OR5D16	Olfactory receptor 5D16	gene_position:forward Proximal_Promoter Distance_to_Tss_is:-1391 Distance_to_GeneEnd: -2377
chr6	122644263	122644963	701	122644496	18	34.54	6	PKIB	cAMP-dependent protein kinase inhibitor beta	gene_position:forward Distance_to_Tss_is:172346 Intron_intron_Position_Number_is:4 Distance_to_GeneEnd: -82110
chr12	69855810	69856795	986	69856525	24	34.56	4.31	MYRFL	Myelin regulatory factor-like protein	gene_position:forward Promoter DownStream Of Tss Distance_to_Tss_is:522 Intron_intron_Position_Number_is:1 Distance_to_GeneEnd: -102912
chr8	76691412	76692169	758	76691647	19	34.56	4.62	ZFHX4	Zinc finger homeobox protein 4	gene_position:forward Distance_to_Tss_is:10132 Intron_intron_Position_Number_is:1 Distance_to_GeneEnd: -175873
chr14	26913483	26915254	1772	26914950	39	34.57	4.03	LOC101927081	uncharacterized LOC101927081	gene_position:forward Distance_to_Tss_is:40350 Intron_intron_Position_Number_is:3 Distance_to_GeneEnd: -1260
chr3	37052445	37053818	1374	37053148	36	34.59	3.82	LRRFIP2	Leucine-rich repeat flightless-interacting protein 2	gene_position:reverse Distance_to_Tss_is:123915 Distance_to_GeneEnd: 181
chr5	9252285	9253717	1433	9253393	30	34.59	5.08	SEMA5A	cDNA FLJ56616, highly similar to Semaphorin-5A	gene_position:reverse Distance_to_Tss_is:293836 Intron_intron_Position_Number_is:5 Distance_to_GeneEnd: -217259
chr5	175969041	175970140	1100	175969204	25	34.59	4.55	THOC3	THO complex subunit 3	gene_position:reverse Proximal_Promoter Distance_to_Tss_is:-726 Distance_to_GeneEnd: -9510
chr14	52581331	52582568	1238	52581991	31	34.6	3.82	GPR137C	Integral membrane protein GPR137C	gene_position:forward Distance_to_Tss_is:28183 Intron_intron_Position_Number_is:1 Distance_to_GeneEnd: -56382
chr1	118043119	118044693	1575	118043681	35	34.61	3.72	SPAG17	Sperm associated antigen 17	gene_position:reverse Distance_to_Tss_is:142106 Intron_intron_Position_Number_is:20 Distance_to_GeneEnd: -89454
chr10	84345336	84346269	934	84345657	22	34.61	4.15	CCSER2	Putative uncharacterized protein DKFZp686O11112	gene_position:forward Distance_to_Tss_is:16747 Intron_intron_Position_Number_is:1 Distance_to_GeneEnd: -173185
chr17	74566048	74568279	2232	74568096	42	34.61	4.62	LOC100130520	CD300c molecule-like	gene_position:reverse Promoter DownStream Of Tss Distance_to_Tss_is:1486 Intron_intron_Position_Number_is:1 Distance_to_GeneEnd: -5513
chr6	113646524	113647584	1061	113647034	25	34.61	3.51	LOC101927686	uncharacterized LOC101927686	gene_position:reverse Distance_to_Tss_is:7997 Intron_intron_Position_Number_is:1 Distance_to_GeneEnd: -23512
chr1	36108281	36108980	700	36108552	18	34.62	4.62	COL8A2	Collagen type VIII alpha 2	gene_position:reverse Distance_to_Tss_is:17423 Intron_intron_Position_Number_is:2 Distance_to_GeneEnd: -13042
chr11	9973080	9973613	534	9973290	15	34.62	4.15	SBF2	Myotubularin-related protein 13	gene_position:reverse Distance_to_Tss_is:321127 Intron_intron_Position_Number_is:13 Distance_to_GeneEnd: -194413
chr15	56696315	56697014	700	56696509	18	34.62	4.15	ZNF280D	Suppressor of hairy wing homolog 4 (Drosophila), isoform CRA_a	gene_position:reverse Distance_to_Tss_is:37771 Intron_intron_Position_Number_is:6 Distance_to_GeneEnd: -66139
chr2	95409566	95410265	700	95410075	18	34.62	5.54	FAHD2A	Fumarylacetoacetate hydrolase domain containing 2A, isoform CRA_a	gene_position:forward Distance_to_Tss_is:6875 Intron_intron_Position_Number_is:4 Distance_to_GeneEnd: -7037
chr5	35777790	35780007	2218	35779509	54	34.62	4	SPEF2	Sperm flagellar protein 2	gene_position:forward Distance_to_Tss_is:159903 Intron_intron_Position_Number_is:29 Distance_to_GeneEnd: -36821
chrx	50630083	50631744	1662	50631403	36	34.62	4.62	SHROOM4	Protein Shroom4	gene_position:reverse Distance_to_Tss_is:183961 Intron_intron_Position_Number_is:4 Distance_to_GeneEnd: -38441
chr14	57209128	57210495	1368	57210004	29	34.63	3.69	EXOC5	cDNA FLJ54619, highly similar to Exocyst complex component 5	gene_position:reverse Distance_to_Tss_is:59771 Intron_intron_Position_Number_is:17 Distance_to_GeneEnd: -6652
chr6	46673813	46675786	1974	46674425	44	34.63	3.85	SLC25A27	cDNA FLJ57819, highly similar to Mitochondrial uncoupling protein 4	gene_position:forward Distance_to_Tss_is:20898 Intron_intron_Position_Number_is:6 Distance_to_GeneEnd: -4377
chr6	46673813	46675786	1974	46674425	44	34.63	3.85	LOC101926934	uncharacterized LOC101926934	gene_position:reverse Distance_to_Tss_is:14201 Intron_intron_Position_Number_is:1 Distance_to_GeneEnd: -3367
chr7	5902312	5903296	985	5902795	24	34.63	5.6	CCZ1	cDNA FLJ60592	gene_position:forward Distance_to_Tss_is:3602 Intron_intron_Position_Number_is:5 Distance_to_GeneEnd: -23662
chr10	47603905	47605145	1241	47604805	27	34.64	5.08	ANXA8	cDNA FLJ58992, moderately similar to Annexin A8	gene_position:reverse Distance_to_Tss_is:387867 Intron_intron_Position_Number_is:1 Distance_to_GeneEnd: -135912
chr2	25753616	25754620	1005	25754291	26	34.64	5.12	ASXL2	Putative Polycomb group protein ASXL2	gene_position:reverse Distance_to_Tss_is:124827 Exon:exon_Position_Number_is:11 Distance_to_GeneEnd: -14232
chr6	159780196	159781215	1020	159781026	24	34.64	3.57	TCP1	T-complex protein 1 subunit alpha	gene_position:reverse Distance_to_Tss_is:9507 Intron_intron_Position_Number_is:9 Distance_to_GeneEnd: -1698
chr7	18367631	18368445	815	18367889	20	34.64	5.08	HDAC9	Histone deacetylase 9	gene_position:forward Distance_to_Tss_is:77433 Intron_intron_Position_Number_is:2 Distance_to_GeneEnd: -631881
chr8	133269656	133271813	2158	133270211	52	34.64	4.42	NDRG1	cDNA FLJ42719 fis, clone BRAMY3010492, highly similar to Protein NDRG1	gene_position:reverse Distance_to_Tss_is:27648 Intron_intron_Position_Number_is:3 Distance_to_GeneEnd: -32485
chr11	92454041	92455344	1304	92454205	28	34.65	5.08	FAT3	Protocadherin Fat 3	gene_position:forward Distance_to_Tss_is:228929 Intron_intron_Position_Number_is:1 Distance_to_GeneEnd: -442429
chr1	226284829	226286948	2120	226285313	51	34.66	3.42	LIN9	Protein lin-9 homolog	gene_position:reverse Distance_to_Tss_is:25259 Intron_intron_Position_Number_is:6 Distance_to_GeneEnd: -53672
chr15	61880513	61882392	1880	61882007	37	34.66	3.67	VPS13C	Vacuolar protein sorting-associated protein 13C	gene_position:reverse Distance_to_Tss_is:179952 Intron_intron_Position_Number_is:71 Distance_to_GeneEnd: -28124
chr2	39472437	39472922	486	39472724	16	34.66	4.58	LOC728730	uncharacterized LOC728730	gene_position:forward Distance_to_Tss_is:35021 Intron_intron_Position_Number_is:3 Distance_to_GeneEnd: -128907
chr1	45499264	45500317	1054	45499561	24	34.68	5.54	CCDC163P	coiled-coil domain containing 163, pseudogene	gene_position:reverse Promoter DownStream Of Tss Distance_to_Tss_is:815 Intron_intron_Position_Number_is:2 Distance_to_GeneEnd: -5338
chr1	45499264	45500317	1054	45499561	24	34.68	5.54	MMACHC	Methylmalonic aciduria and homocystinuria type C protein	gene_position:forward Proximal_Promoter Distance_to_Tss_is:-920 Distance_to_GeneEnd: -11803
chr1	172214443	172215998	1556	172215349	36	34.68	3.15	DNM3	cDNA FLJ31717 fis, clone NT2RI2006640, highly similar to Dynamin-3 (EC 3.6.5.5)	gene_position:forward Distance_to_Tss_is:372948 Intron_intron_Position_Number_is:15 Distance_to_GeneEnd: -204023
chr12	123239074	123240066	993	123239261	23	34.68	3.69	C12orf65	Probable peptide chain release factor C12orf65, mitochondrial	gene_position:forward Distance_to_Tss_is:5712 Intron_intron_Position_Number_is:2 Distance_to_GeneEnd: -19030
chr2	175968317	175968949	633	175968612	17	34.68	5	KIAA1715	Protein lunapark	gene_position:reverse Distance_to_Tss_is:33973 Intron_intron_Position_Number_is:6 Distance_to_GeneEnd: -42635
chr3	151241066	151241446	381	151241256	13	34.68	5.6	MED12L	MED12L protein	gene_position:forward Distance_to_Tss_is:154177 Intron_intron_Position_Number_is:14 Distance_to_GeneEnd: -195611
chr1	169139040	169140470	1431	169140030	30	34.69	4.15	NME7	Non-metastatic cells 7, protein expressed in (Nucleoside-diphosphate kinase), isoform CRA_b	gene_position:reverse Distance_to_Tss_is:228753 Intron_intron_Position_Number_is:9 Distance_to_GeneEnd: -7020
chr1	176002683	176003381	699	176002867	18	34.69	3.69	RFWD2	cDNA FLJ10416 fis, clone NT2RP1000111, highly similar to RING finger and WD repeat domain protein 2 (EC 6.3.2.-)	gene_position:reverse Distance_to_Tss_is:204567 Intron_intron_Position_Number_is:15 Distance_to_GeneEnd: -57852
chr19	48977875	48978573	699	48978179	18	34.69	4.62	GYS1	cDNA FLJ76881, highly similar to Homo sapiens glycogen synthase 1 (muscle) (GYS1), mRNA	gene_position:reverse Distance_to_Tss_is:15478 Intron_intron_Position_Number_is:10 Distance_to_GeneEnd: -9750
chr10	46789384	46790139	756	46789641	19	34.71	5.08	BMS1P5	BMS1 pseudogene 5	gene_position:forward Distance_to_Tss_is:2651 Intron_intron_Position_Number_is:2 Distance_to_GeneEnd: -22605
chr13	91156892	91158301	1410	91158118	35	34.71	3.33	LINC00379	long intergenic non-protein coding RNA 379	gene_position:reverse Distance_to_Tss_is:54806 Intron_intron_Position_Number_is:2 Distance_to_GeneEnd: -29279
chr17	59576777	59578564	1788	59577048	47	34.71	3.85	DHX40	cDNA FLJ34015 fis, clone FCBBF2002349, highly similar to Homo sapiens DEAH (Asp-Glu-Ala-His) box polypeptide 40 (DHX40), mRNA	gene_position:forward Distance_to_Tss_is:11252 Intron_intron_Position_Number_is:6 Distance_to_GeneEnd: -31575
chr7	26775385	26776499	1115	26776006	25	34.71	4.15	SKAP2	cDNA FLJ50630, highly similar to Homo sapiens src family associated phosphoprotein 2 (SCAP2), mRNA	gene_position:reverse Distance_to_Tss_is:89320 Intron_intron_Position_Number_is:4 Distance_to_GeneEnd: -117607
chr7	152325431	152326545	1115	152325901	25	34.71	4.62	KMT2C	MLL3 protein	gene_position:reverse Distance_to_Tss_is:110574 Intron_intron_Position_Number_is:3 Distance_to_GeneEnd: -190506
chr4	146258625	146260146	1522	146259907	32	34.72	4.5	SLC10A7	Sodium/bile acid cotransporter 7	gene_position:reverse Distance_to_Tss_is:263346 Intron_intron_Position_Number_is:11 Distance_to_GeneEnd: -4640
chr6	129336032	129336459	428	129336282	13	34.72	5.08	LAMA2	Laminin subunit alpha-2	gene_position:forward Distance_to_Tss_is:452891 Intron_intron_Position_Number_is:29 Distance_to_GeneEnd: -180534
chr3	195962598	195963656	1059	195963193	25	34.73	4.82	SDHAP1	succinate dehydrogenase complex, subunit A, flavoprotein pseudogene 1	gene_position:reverse Distance_to_Tss_is:27681 Intron_intron_Position_Number_is:16 Distance_to_GeneEnd: -2677
chr7	107532971	107533902	932	107533586	22	34.73	4.15	COG5	cDNA FLJ12773 fis, clone NT2RP2001660, highly similar to Conserved oligomeric Golgi complex component 5	gene_position:reverse Distance_to_Tss_is:31543 Intron_intron_Position_Number_is:5 Distance_to_GeneEnd: -331227
chr2	79522579	79523283	705	79522879	20	34.74	4.4	CTNNA2	Catenin alpha-2	gene_position:forward Distance_to_Tss_is:9645 Intron_intron_Position_Number_is:1 Distance_to_GeneEnd: -1126289
chr3	37275495	37277859	2365	37275885	52	34.74	3.36	GOLGA4	Centrosome-related protein F46	gene_position:forward Distance_to_Tss_is:32304 Intron_intron_Position_Number_is:3 Distance_to_GeneEnd: -91384
chr1	41241024	41241665	642	41241435	17	34.75	5.08	SCMH1	cDNA FLJ13062 fis, clone NT2RP3001672, highly similar to Polycomb protein SCMH1	gene_position:reverse Promoter DownStream Of Tss Distance_to_Tss_is:1119 Intron_intron_Position_Number_is:1 Distance_to_GeneEnd: -213825
chr1	146769599	146771192	1594	146770630	51	34.75	4.38	HYDIN2	HYDIN2, axonemal central pair apparatus protein (pseudogene)	gene_position:forward Distance_to_Tss_is:222110 Intron_intron_Position_Number_is:33 Distance_to_GeneEnd: -52435
chr1	184698396	184699132	737	184698856	19	34.76	4.5	EDEM3	alpha-1,2-Mannosidase	gene_position:reverse Distance_to_Tss_is:56511 Intron_intron_Position_Number_is:19 Distance_to_GeneEnd: -7905
chr7	30610543	30611414	872	30611035	21	34.76	4.62	GARS	Glycyl-tRNA synthetase	gene_position:forward Distance_to_Tss_is:15978 Intron_intron_Position_Number_is:7 Distance_to_GeneEnd: -23490
[truncated: 591 more rows]
