# Supplementary material for: Identification of potential target genes of USP22 via ChIP-seq and RNA-seq analysis in HeLa cells
Source: Genet Mol Biol. 2018 Jun 11;41(2):488–95. doi: 10.1590/1678-4685-GMB-2017-0164 (PMC6082230; doi:10.1590/1678-4685-GMB-2017-0164)
Supplement: Supplementary file 4 [file 1415-4757-GMB-1678-4685-GMB-2017-0164-s004.xlsx]

## Sheet: Sheet3
chr	start	end	length	summit	tags	(-10*log10(pvalue))	fold_enrichment	Symbol	Description	Location
chr1	629628	630216	589	629765	86	333.84	12.96	MTND1P23	MT-ND1 pseudogene 23	gene_position:forward Proximal_Promoter Distance_to_Tss_is:566 Distance_to_GeneEnd: 188
chr1	629628	630216	589	629765	86	333.84	12.96	MTND2P28	MT-ND2 pseudogene 28	gene_position:forward Proximal_Promoter Distance_to_Tss_is:-12 Distance_to_GeneEnd: -1058
chr1	630751	631425	675	631310	57	120.76	6.51	MTND2P28	MT-ND2 pseudogene 28	gene_position:forward Distal_Promoter Distance_to_Tss_is:1111 Distance_to_GeneEnd: 65
chr1	631861	632381	521	631983	37	62.25	5.46	MIR6723	microRNA 6723	gene_position:reverse Proximal_Promoter Distance_to_Tss_is:552 Distance_to_GeneEnd: 464
chr1	633737	634432	696	633988	77	215.57	15.77	MIR6723	microRNA 6723	gene_position:reverse Proximal_Promoter Distance_to_Tss_is:-1324 Distance_to_GeneEnd: -1412
chr1	1575890	1576041	152	1575966	4	42.42	6.26	SSU72	cDNA FLJ60055, highly similar to Rattus norvegicus Ssu72 RNA polymerase II CTD phosphatase homolog, mRNA	gene_position:reverse Proximal_Promoter Distance_to_Tss_is:-1008 Distance_to_GeneEnd: -34217
chr1	1920488	1921081	594	1920941	10	41.88	9.39	TMEM52	Transmembrane protein 52	gene_position:reverse Proximal_Promoter Distance_to_Tss_is:-1187 Distance_to_GeneEnd: -2898
chr1	2208036	2208289	254	2208163	6	42.42	9.39	FAAP20	Fanconi anemia-associated protein of 20 kDa	gene_position:reverse Proximal_Promoter Distance_to_Tss_is:-303 Distance_to_GeneEnd: -23576
chr1	6262064	6262263	200	6262164	5	42.42	7.82	GPR153	Probable G-protein coupled receptor 153	gene_position:reverse Proximal_Promoter Distance_to_Tss_is:-1089 Distance_to_GeneEnd: -14718
chr1	8818626	8818926	301	8818781	8	48.14	10.08	RERE	Arginine-glutamic acid dipeptide (RE) repeats, isoform CRA_a	gene_position:reverse Proximal_Promoter Distance_to_Tss_is:-986 Distance_to_GeneEnd: -466222
chr1	9027457	9027606	150	9027532	4	50.96	6.26	SLC2A7	Solute carrier family 2, facilitated glucose transporter member 7	gene_position:reverse Proximal_Promoter Distance_to_Tss_is:-1112 Distance_to_GeneEnd: -24157
chr1	9539094	9539320	227	9539207	6	42.42	9.39	SLC25A33	Solute carrier family 25 member 33	gene_position:forward Proximal_Promoter Distance_to_Tss_is:-375 Distance_to_GeneEnd: -43679
chr1	9540201	9540413	213	9540307	5	42.42	7.82	SLC25A33	Solute carrier family 25 member 33	gene_position:forward Promoter DownStream Of Tss Distance_to_Tss_is:732 Intron_intron_Position_Number_is:1 Distance_to_GeneEnd: -42572
chr1	9988857	9989117	261	9988987	7	50.96	10.95	LOC102724647	uncharacterized LOC102724647	gene_position:forward Promoter DownStream Of Tss Distance_to_Tss_is:1068 Intron_intron_Position_Number_is:1 Distance_to_GeneEnd: -7510
chr1	10429906	10430243	338	10429996	8	47.15	10.95	APITD1-CORT	Protein APITD1-CORT	gene_position:forward Proximal_Promoter Distance_to_Tss_is:-196 Distance_to_GeneEnd: -22097
chr1	11737435	11737650	216	11737543	6	50.96	9.39	AGTRAP	Type-1 angiotensin II receptor-associated protein	gene_position:forward Promoter DownStream Of Tss Distance_to_Tss_is:1350 Intron_intron_Position_Number_is:1 Distance_to_GeneEnd: -13336
chr1	11934758	11934920	163	11934839	4	42.42	6.26	PLOD1	Procollagen-lysine 1, 2-oxoglutarate 5-dioxygenase 1, isoform CRA_a	gene_position:forward Promoter DownStream Of Tss Distance_to_Tss_is:91 5UTR_Exon:exon_Position_Number_is:1 Distance_to_GeneEnd: -40784
chr1	12745779	12745928	150	12745854	4	50.96	6.26	C1orf158	chromosome 1 open reading frame 158	gene_position:forward Proximal_Promoter Distance_to_Tss_is:-436 Distance_to_GeneEnd: -15390
chr1	13116075	13116667	593	13116188	14	66.84	8.64	HNRNPCL2	heterogeneous nuclear ribonucleoprotein C-like 2	gene_position:reverse Promoter DownStream Of Tss Distance_to_Tss_is:779 Exon:exon_Position_Number_is:2 Distance_to_GeneEnd: -587
chr1	15475142	15475299	158	15475221	4	42.42	6.26	CELA2B	Chymotrypsin-like elastase family member 2B	gene_position:forward Proximal_Promoter Distance_to_Tss_is:-959 Distance_to_GeneEnd: -16258
chr1	16021229	16021423	195	16021326	5	42.42	7.82	CLCNKA	cDNA FLJ59180, moderately similar to Chloride channel protein ClC-Ka	gene_position:forward Proximal_Promoter Distance_to_Tss_is:-762 Distance_to_GeneEnd: -12821
chr1	16514840	16515571	732	16515441	16	55.09	10.1	RNU1-1	RNA, U1 small nuclear 1	gene_position:reverse Proximal_Promoter Distance_to_Tss_is:-555 Distance_to_GeneEnd: -718
chr1	16521496	16521988	493	16521642	9	41.81	7.82	TRNAN-GUU	transfer RNA asparagine (anticodon GUU)	gene_position:reverse Proximal_Promoter Distance_to_Tss_is:-838 Distance_to_GeneEnd: -911
chr1	16552463	16552626	164	16552545	4	42.42	6.26	LOC100421267	phosphodiesterase 4D interacting protein pseudogene	gene_position:reverse Proximal_Promoter Distance_to_Tss_is:-1233 Distance_to_GeneEnd: -3811
chr1	16552463	16552626	164	16552545	4	42.42	6.26	TRK-CTT7-1	transfer RNA-Lys (CTT) 7-1	gene_position:forward Proximal_Promoter Distance_to_Tss_is:-999 Distance_to_GeneEnd: -1070
chr1	17013223	17013407	185	17013315	6	59.95	9.39	ATP13A2	Probable cation-transporting ATPase 13A2	gene_position:reverse Proximal_Promoter Distance_to_Tss_is:-1251 Distance_to_GeneEnd: -27265
chr1	17754343	17754492	150	17754418	4	50.96	6.26	ACTL8	Actin-like protein 8	gene_position:forward Proximal_Promoter Distance_to_Tss_is:-970 Distance_to_GeneEnd: -72720
chr1	19597508	19597673	166	19597591	4	42.42	6.26	MINOS1-NBL1	Protein MINOS1-NBL1	gene_position:forward Promoter DownStream Of Tss Distance_to_Tss_is:531 Intron_intron_Position_Number_is:1 Distance_to_GeneEnd: -60948
chr1	19980712	19981087	376	19980998	10	60.11	9.39	PLA2G2A	Phospholipase A(2)	gene_position:reverse Proximal_Promoter Distance_to_Tss_is:-273 Distance_to_GeneEnd: -5281
chr1	21440964	21441134	171	21441049	4	42.42	6.26	NBPF3	Neuroblastoma breakpoint family member 3	gene_position:forward Promoter DownStream Of Tss Distance_to_Tss_is:874 Intron_intron_Position_Number_is:1 Distance_to_GeneEnd: -43936
chr1	23083752	23084130	379	23083892	9	51.36	12.52	KDM1A	cDNA FLJ75083, highly similar to Homo sapiens amine oxidase (flavin containing) domain 2 (AOF2),mRNA	gene_position:forward Distance_to_Tss_is:64309 Distance_to_GeneEnd: 61
chr1	25421459	25421619	161	25421539	4	42.42	6.26	RHCE	Rh blood group, CcEe antigens, isoform CRA_b	gene_position:reverse Proximal_Promoter Distance_to_Tss_is:-612 Distance_to_GeneEnd: -60097
chr1	26354476	26354625	150	26354551	4	50.96	6.26	AIM1L	Absent in melanoma 1-like protein	gene_position:reverse Proximal_Promoter Distance_to_Tss_is:-346 Distance_to_GeneEnd: -32617
chr1	26826355	26826509	155	26826432	4	42.42	6.26	ZDHHC18	Palmitoyltransferase ZDHHC18	gene_position:forward Proximal_Promoter Distance_to_Tss_is:-355 Distance_to_GeneEnd: -29365
chr1	26862246	26862476	231	26862361	8	69.34	12.52	SFN	14-3-3 protein sigma	gene_position:forward Proximal_Promoter Distance_to_Tss_is:-896 Distance_to_GeneEnd: -2210
chr1	26899793	26899991	199	26899892	5	42.42	7.82	GPATCH3	cDNA FLJ53947, highly similar to G patch domain-containing protein 3	gene_position:reverse Promoter DownStream Of Tss Distance_to_Tss_is:678 Intron_intron_Position_Number_is:1 Distance_to_GeneEnd: -9305
chr1	27201401	27201562	162	27201482	4	42.42	6.26	CHCHD3P3	coiled-coil-helix-coiled-coil-helix domain containing 3 pseudogene 3	gene_position:reverse Promoter DownStream Of Tss Distance_to_Tss_is:72 Exon:exon_Position_Number_is:1 Distance_to_GeneEnd: -565
chr1	27612477	27612820	344	27612697	10	63.83	14.08	FGR	Non-specific protein-tyrosine kinase	gene_position:reverse Distance_to_Tss_is:22739 3UTR_Exon:exon_Position_Number_is:13 Distance_to_GeneEnd: -188
chr1	28237931	28238163	233	28238047	6	42.42	9.39	ATPIF1	ATPase inhibitor, mitochondrial	gene_position:forward Distance_to_Tss_is:1840 3UTR_Exon:exon_Position_Number_is:2 Distance_to_GeneEnd: -174
chr1	29180928	29181172	245	29181050	8	57.61	11.77	SRSF4	Splicing factor, arginine/serine-rich 4, isoform CRA_b	gene_position:reverse Promoter DownStream Of Tss Distance_to_Tss_is:1197 Intron_intron_Position_Number_is:1 Distance_to_GeneEnd: -33190
chr1	30907427	30908062	636	30907569	11	45.89	9.39	SDC3	Syndecan-3	gene_position:reverse Promoter DownStream Of Tss Distance_to_Tss_is:1206 Intron_intron_Position_Number_is:1 Distance_to_GeneEnd: -37961
chr1	31616988	31618183	1196	31617440	20	57.28	10.39	HCRTR1	Orexin receptor type 1	gene_position:forward Proximal_Promoter Distance_to_Tss_is:-698 Distance_to_GeneEnd: -10625
chr1	32108268	32108974	707	32108825	12	48.02	9.39	KPNA6	Importin subunit alpha-7	gene_position:forward Promoter DownStream Of Tss Distance_to_Tss_is:225 Intron_intron_Position_Number_is:1 Distance_to_GeneEnd: -68300
chr1	32538618	32538881	264	32538750	7	50.96	10.95	ZBTB8A	HCG39683, isoform CRA_a	gene_position:forward Proximal_Promoter Distance_to_Tss_is:-553 Distance_to_GeneEnd: -67323
chr1	36629425	36629634	210	36629530	5	42.42	7.82	FTLP18	ferritin, light polypeptide pseudogene 18	gene_position:forward Proximal_Promoter Distance_to_Tss_is:-910 Distance_to_GeneEnd: -1387
chr1	37557918	37558069	152	37557994	4	42.42	6.26	DNALI1	Axonemal dynein light intermediate polypeptide 1	gene_position:forward Promoter DownStream Of Tss Distance_to_Tss_is:999 Intron_intron_Position_Number_is:2 Distance_to_GeneEnd: -8939
chr1	37989717	37989972	256	37989845	7	50.96	10.95	SF3A3	cDNA FLJ78246, highly similar to Homo sapiens splicing factor 3a, subunit 3, 60kDa (SF3A3), mRNA	gene_position:reverse Promoter DownStream Of Tss Distance_to_Tss_is:624 Intron_intron_Position_Number_is:1 Distance_to_GeneEnd: -32742
chr1	38047222	38047383	162	38047303	4	42.42	6.26	POU3F1	POU domain, class 3, transcription factor 1	gene_position:reverse Proximal_Promoter Distance_to_Tss_is:-444 Distance_to_GeneEnd: -3371
chr1	39561137	39561931	795	39561573	13	49.15	15.64	PPIEL	peptidylprolyl isomerase E-like pseudogene	gene_position:reverse Proximal_Promoter Distance_to_Tss_is:-1439 Distance_to_GeneEnd: -38857
chr1	40595563	40595723	161	40595643	6	79.11	9.39	GTF2F2P2	general transcription factor IIF, polypeptide 2 pseudogene 2	gene_position:reverse Proximal_Promoter Distance_to_Tss_is:-1240 Distance_to_GeneEnd: -1930
chr1	40938221	40938435	215	40938328	5	42.42	7.82	LOC100128362	protein phosphatase 2, catalytic subunit, alpha isozyme pseudogene	gene_position:reverse Distance_to_Tss_is:1539 Exon:exon_Position_Number_is:1 Distance_to_GeneEnd: -119
chr1	41241087	41241257	171	41241172	4	42.42	6.26	SCMH1	cDNA FLJ13062 fis, clone NT2RP3001672, highly similar to Polycomb protein SCMH1	gene_position:reverse Promoter DownStream Of Tss Distance_to_Tss_is:1056 Intron_intron_Position_Number_is:1 Distance_to_GeneEnd: -213888
chr1	42499917	42500114	198	42500016	6	59.95	9.39	TMSB4XP1	thymosin beta 4, X-linked pseudogene 1	gene_position:reverse Promoter DownStream Of Tss Distance_to_Tss_is:500 Exon:exon_Position_Number_is:1 Distance_to_GeneEnd: -136
chr1	42658810	42658961	152	42658886	4	42.42	6.26	PPIH	Peptidyl-prolyl cis-trans isomerase H	gene_position:forward Promoter DownStream Of Tss Distance_to_Tss_is:452 Intron_intron_Position_Number_is:1 Distance_to_GeneEnd: -17948
chr1	43706620	43707120	501	43706914	12	64	10.95	ST3GAL3	cDNA FLJ60934, highly similar to CMP-N-acetylneuraminate-beta-1,4-galactosidealpha-2,3- sialyltransferase (EC 2.4.99.6)	gene_position:forward Proximal_Promoter Distance_to_Tss_is:-913 Distance_to_GeneEnd: -224545
chr1	44674716	44675124	409	44674893	12	49.38	8.39	TMEM53	cDNA FLJ52160, highly similar to Homo sapiens transmembrane protein 53 (TMEM53), mRNA	gene_position:reverse Proximal_Promoter Distance_to_Tss_is:-137 Distance_to_GeneEnd: -21468
chr1	44674716	44675124	409	44674893	12	49.38	8.39	C1orf228	chromosome 1 open reading frame 228	gene_position:forward Promoter DownStream Of Tss Distance_to_Tss_is:18 5UTR_Exon:exon_Position_Number_is:1 Distance_to_GeneEnd: -50873
chr1	45529526	45529694	169	45529610	4	42.42	6.26	HMGB1P48	high mobility group box 1 pseudogene 48	gene_position:forward Proximal_Promoter Distance_to_Tss_is:-1296 Distance_to_GeneEnd: -3097
chr1	45627481	45627871	391	45627762	9	50.2	7.82	GPBP1L1	GC-rich promoter binding protein 1-like 1, isoform CRA_a	gene_position:reverse Distance_to_Tss_is:60629 3UTR_Exon:exon_Position_Number_is:12 Distance_to_GeneEnd: -169
chr1	45694274	45694625	352	45694522	10	62.86	10.95	TMEM69	Transmembrane protein 69	gene_position:forward Distance_to_Tss_is:6099 3UTR_Exon:exon_Position_Number_is:3 Distance_to_GeneEnd: -162
chr1	45694274	45694625	352	45694522	10	62.86	10.95	IPP	Actin-binding protein IPP	gene_position:reverse Distance_to_Tss_is:56539 Distance_to_GeneEnd: 50
chr1	46134283	46134514	232	46134399	6	42.42	9.39	PIK3R3	cDNA FLJ60942, highly similar to Phosphatidylinositol 3-kinase regulatory subunit gamma	gene_position:reverse Proximal_Promoter Distance_to_Tss_is:-1247 Distance_to_GeneEnd: -94143
chr1	46134283	46134514	232	46134399	6	42.42	9.39	LOC101929626	uncharacterized LOC101929626	gene_position:forward Promoter DownStream Of Tss Distance_to_Tss_is:1076 Intron_intron_Position_Number_is:1 Distance_to_GeneEnd: -4798
chr1	46488995	46489613	619	46489099	11	47.02	7.82	DMBX1	Diencephalon/mesencephalon homeobox protein 1	gene_position:forward Proximal_Promoter Distance_to_Tss_is:-875 Distance_to_GeneEnd: -25231
chr1	50048308	50048468	161	50048388	4	41.95	6.16	ELAVL4	ELAV-like protein 4	gene_position:forward Promoter DownStream Of Tss Distance_to_Tss_is:294 Intron_intron_Position_Number_is:1 Distance_to_GeneEnd: -153560
chr1	51344382	51344619	238	51344501	6	42.42	9.39	TTC39A	Tetratricopeptide repeat protein 39A	gene_position:reverse Promoter DownStream Of Tss Distance_to_Tss_is:731 Intron_intron_Position_Number_is:1 Distance_to_GeneEnd: -57124
chr1	52573630	52573793	164	52573712	4	41.95	6.16	EEF1GP7	eukaryotic translation elongation factor 1 gamma pseudogene 7	gene_position:forward Promoter DownStream Of Tss Distance_to_Tss_is:515 Exon:exon_Position_Number_is:1 Distance_to_GeneEnd: -188
chr1	53186319	53186475	157	53186397	4	41.27	6.02	CPT2P1	carnitine palmitoyltransferase 2 pseudogene 1	gene_position:forward Promoter DownStream Of Tss Distance_to_Tss_is:24 Exon:exon_Position_Number_is:1 Distance_to_GeneEnd: -552
chr1	53428858	53429045	188	53428952	5	50.96	7.82	LOC102724125	uncharacterized LOC102724125	gene_position:reverse Proximal_Promoter Distance_to_Tss_is:-789 Distance_to_GeneEnd: -15703
chr1	53974754	53974906	153	53974830	4	42.42	6.26	HNRNPA3P12	heterogeneous nuclear ribonucleoprotein A3 pseudogene 12	gene_position:reverse Distal_Promoter Distance_to_Tss_is:1277 Distance_to_GeneEnd: 424
chr1	54801314	54801464	151	54801389	4	50.96	6.26	TTC22	tetratricopeptide repeat domain 22	gene_position:reverse Proximal_Promoter Distance_to_Tss_is:-46 Distance_to_GeneEnd: -20235
chr1	58249876	58250037	162	58249957	5	59.95	7.82	DAB1	Disabled homolog 1	gene_position:reverse Promoter DownStream Of Tss Distance_to_Tss_is:663 Intron_intron_Position_Number_is:1 Distance_to_GeneEnd: -1251970
chr1	60097730	60097899	170	60097815	4	41.27	6.02	PGBD4P8	piggyBac transposable element derived 4 pseudogene 8	gene_position:forward Promoter DownStream Of Tss Distance_to_Tss_is:329 Exon:exon_Position_Number_is:1 Distance_to_GeneEnd: -247
chr1	63523158	63523369	212	63523264	5	42.42	7.82	ITGB3BP	Integrin beta 3 binding protein (Beta3-endonexin), isoform CRA_a	gene_position:reverse Promoter DownStream Of Tss Distance_to_Tss_is:341 Exon:exon_Position_Number_is:1 Distance_to_GeneEnd: -82388
chr1	63523158	63523369	212	63523264	5	42.42	7.82	EFCAB7	EF-hand calcium-binding domain-containing protein 7	gene_position:forward Proximal_Promoter Distance_to_Tss_is:-214 Distance_to_GeneEnd: -62212
chr1	64471638	64471789	152	64471714	4	41.95	6.16	CACHD1	VWFA and cache domain-containing protein 1	gene_position:forward Promoter DownStream Of Tss Distance_to_Tss_is:845 Intron_intron_Position_Number_is:1 Distance_to_GeneEnd: -221420
chr1	65068033	65068183	151	65068108	4	50.96	6.26	LINC01359	long intergenic non-protein coding RNA 1359	gene_position:reverse Proximal_Promoter Distance_to_Tss_is:-1170 Distance_to_GeneEnd: -95808
chr1	66925636	66925790	155	66925713	4	42.42	6.26	WDR78	WD repeat-containing protein 78	gene_position:reverse Proximal_Promoter Distance_to_Tss_is:-412 Distance_to_GeneEnd: -112751
chr1	66925636	66925790	155	66925713	4	42.42	6.26	MIER1	Mesoderm induction early response protein 1	gene_position:forward Promoter DownStream Of Tss Distance_to_Tss_is:741 Intron_intron_Position_Number_is:1 Distance_to_GeneEnd: -62983
chr1	67054207	67054386	180	67054297	6	69.34	9.39	SLC35D1	UDP-glucuronic acid/UDP-N-acetylgalactosamine transporter	gene_position:reverse Promoter DownStream Of Tss Distance_to_Tss_is:190 5UTR_Exon:exon_Position_Number_is:1 Distance_to_GeneEnd: -54875
chr1	70838067	70838401	335	70838260	8	46.92	10.78	LOC102724572	uncharacterized LOC102724572	gene_position:forward Proximal_Promoter Distance_to_Tss_is:-742 Distance_to_GeneEnd: -17007
chr1	71082788	71083397	610	71083062	12	54.73	9.39	ZRANB2	Zinc finger Ran-binding domain-containing protein 2	gene_position:reverse Proximal_Promoter Distance_to_Tss_is:-1499 Distance_to_GeneEnd: -19497
chr1	71082788	71083397	610	71083062	12	54.73	9.39	ZRANB2-AS2	ZRANB2 antisense RNA 2 (head to head)	gene_position:forward Promoter DownStream Of Tss Distance_to_Tss_is:1464 Intron_intron_Position_Number_is:1 Distance_to_GeneEnd: -154935
chr1	72301279	72301479	201	72301379	5	42.42	7.82	RPL31P12	ribosomal protein L31 pseudogene 12	gene_position:forward Proximal_Promoter Distance_to_Tss_is:-166 Distance_to_GeneEnd: -592
chr1	73105241	73106122	882	73105974	15	54.73	7.53	KRT8P21	keratin 8 pseudogene 21	gene_position:forward Promoter DownStream Of Tss Distance_to_Tss_is:462 Exon:exon_Position_Number_is:1 Distance_to_GeneEnd: -1243
chr1	74198560	74198730	171	74198645	4	42.42	6.26	LRRIQ3	leucine-rich repeats and IQ motif containing 3	gene_position:reverse Proximal_Promoter Distance_to_Tss_is:-373 Distance_to_GeneEnd: -172545
chr1	74198560	74198730	171	74198645	4	42.42	6.26	FPGT-TNNI3K	Protein FPGT-TNNI3K	gene_position:forward Promoter DownStream Of Tss Distance_to_Tss_is:348 Intron_intron_Position_Number_is:1 Distance_to_GeneEnd: -345872
chr1	77560058	77560220	163	77560139	4	42.42	6.26	AK5	Adenylate kinase isoenzyme 5	gene_position:forward Distance_to_Tss_is:278081 Distance_to_GeneEnd: 89
chr1	77879481	77879805	325	77879579	7	40.24	7.82	FAM73A	Protein FAM73A	gene_position:forward Distance_to_Tss_is:99857 3UTR_Exon:exon_Position_Number_is:16 Distance_to_GeneEnd: -59
chr1	79006052	79006213	162	79006133	4	42.42	6.26	ADGRL4	cDNA FLJ75302	gene_position:reverse Promoter DownStream Of Tss Distance_to_Tss_is:758 Intron_intron_Position_Number_is:1 Distance_to_GeneEnd: -116288
chr1	84796131	84796502	372	84796222	10	60.55	9.39	LOC102724892	uncharacterized LOC102724892	gene_position:reverse Promoter DownStream Of Tss Distance_to_Tss_is:1135 Intron_intron_Position_Number_is:2 Distance_to_GeneEnd: -13728
chr1	89105902	89106087	186	89105995	5	50.96	7.82	PTGES3P1	prostaglandin E synthase 3 (cytosolic) pseudogene 1	gene_position:reverse Proximal_Promoter Distance_to_Tss_is:-948 Distance_to_GeneEnd: -2783
chr1	91599951	91600102	152	91600027	4	42.42	6.26	RPL39P13	ribosomal protein L39 pseudogene 13	gene_position:forward Proximal_Promoter Distance_to_Tss_is:-161 Distance_to_GeneEnd: -553
chr1	91601170	91601352	183	91601261	5	50.96	7.82	RPL39P13	ribosomal protein L39 pseudogene 13	gene_position:forward Distal_Promoter Distance_to_Tss_is:1058 Distance_to_GeneEnd: 666
chr1	92031317	92031475	159	92031396	4	42.42	6.26	EPHX4	Epoxide hydrolase 4	gene_position:forward Promoter DownStream Of Tss Distance_to_Tss_is:1341 Intron_intron_Position_Number_is:1 Distance_to_GeneEnd: -32219
chr1	92066030	92066262	233	92066146	6	42.42	9.39	LPCAT2BP	lysophosphatidylcholine acyltransferase 2b, pseudogene	gene_position:forward Proximal_Promoter Distance_to_Tss_is:-430 Distance_to_GeneEnd: -1743
chr1	92217056	92217473	418	92217361	8	40.15	7.82	C1orf146	chromosome 1 open reading frame 146	gene_position:forward Proximal_Promoter Distance_to_Tss_is:-960 Distance_to_GeneEnd: -28754
chr1	93080095	93080266	172	93080181	5	50.96	7.82	MTF2	cDNA FLJ50925, highly similar to Metal-response element-binding transcription factor 2	gene_position:forward Promoter DownStream Of Tss Distance_to_Tss_is:860 Intron_intron_Position_Number_is:1 Distance_to_GeneEnd: -58986
chr1	93383815	93384178	364	93384070	9	46	9.09	LOC100421273	F-box and WD repeat domain containing 11 pseudogene	gene_position:reverse Distal_Promoter Distance_to_Tss_is:1183 Distance_to_GeneEnd: 672
chr1	95073123	95073302	180	95073213	6	69.34	9.39	ALG14	UDP-N-acetylglucosamine transferase subunit ALG14 homolog	gene_position:reverse Proximal_Promoter Distance_to_Tss_is:-172 Distance_to_GeneEnd: -90400
chr1	99265758	99265909	152	99265834	4	42.42	6.26	LPPR4	Lipid phosphate phosphatase-related protein type 4	gene_position:forward Promoter DownStream Of Tss Distance_to_Tss_is:1466 Intron_intron_Position_Number_is:1 Distance_to_GeneEnd: -43826
chr1	100539060	100539447	388	100539307	8	42.57	10.95	GPR88	Probable G-protein coupled receptor 88	gene_position:forward Promoter DownStream Of Tss Distance_to_Tss_is:888 Exon:exon_Position_Number_is:2 Distance_to_GeneEnd: -2967
chr1	103554874	103555037	164	103554956	4	41.95	6.16	AMY2B	Alpha-amylase 2B	gene_position:forward Promoter DownStream Of Tss Distance_to_Tss_is:230 5UTR_Exon:exon_Position_Number_is:1 Distance_to_GeneEnd: -24660
chr1	109090056	109090205	150	109090131	4	50.96	6.26	TMEM167B	Protein kish-B	gene_position:forward Proximal_Promoter Distance_to_Tss_is:-725 Distance_to_GeneEnd: -6876
chr1	110963694	110964103	410	110963824	9	48.46	7.82	LRIF1	Ligand-dependent nuclear receptor-interacting factor 1	gene_position:reverse Promoter DownStream Of Tss Distance_to_Tss_is:503 5UTR_Exon:exon_Position_Number_is:1 Distance_to_GeneEnd: -86418
chr1	114855823	114855991	169	114855907	4	42.42	6.26	SYCP1	Synaptonemal complex protein 1, isoform CRA_b	gene_position:forward Promoter DownStream Of Tss Distance_to_Tss_is:1020 Intron_intron_Position_Number_is:2 Distance_to_GeneEnd: -139547
chr1	115355338	115355576	239	115355457	6	42.42	9.39	LOC101060172	uncharacterized LOC101060172	gene_position:forward Promoter DownStream Of Tss Distance_to_Tss_is:1455 Intron_intron_Position_Number_is:2 Distance_to_GeneEnd: -10682
chr1	115959849	115959998	150	115959924	4	50.96	6.26	LOC101928977	uncharacterized LOC101928977	gene_position:reverse Proximal_Promoter Distance_to_Tss_is:-317 Distance_to_GeneEnd: -36998
chr1	116569983	116570369	387	116570121	8	42.66	9.39	CD58	Lymphocyte function-associated antigen 3	gene_position:reverse Promoter DownStream Of Tss Distance_to_Tss_is:1110 Intron_intron_Position_Number_is:1 Distance_to_GeneEnd: -55449
chr1	116908895	116909046	152	116908971	4	42.42	6.26	PTGFRN	SMAP-6	gene_position:forward Proximal_Promoter Distance_to_Tss_is:-1172 Distance_to_GeneEnd: -81455
chr1	117120839	117121020	182	117120930	5	50.96	7.82	TRIM45	Tripartite motif-containing protein 45	gene_position:reverse Promoter DownStream Of Tss Distance_to_Tss_is:950 Exon:exon_Position_Number_is:1 Distance_to_GeneEnd: -9784
chr1	119507312	119507472	161	119507392	5	47.5	5.61	HSD3B1	3 beta-hydroxysteroid dehydrogenase/Delta 5-->4-isomerase type 1	gene_position:forward Promoter DownStream Of Tss Distance_to_Tss_is:109 Intron_intron_Position_Number_is:1 Distance_to_GeneEnd: -7746
chr1	119564213	119564366	154	119564290	4	42.42	6.26	HSD3BP4	3-beta-hydroxysteroid dehydrogenase	gene_position:forward Promoter DownStream Of Tss Distance_to_Tss_is:333 Exon:exon_Position_Number_is:1 Distance_to_GeneEnd: -8363
chr1	143884546	143884755	210	143884651	5	41.27	7.53	LOC100996713	uncharacterized LOC100996713	gene_position:reverse Distal_Promoter Distance_to_Tss_is:1408 Distance_to_GeneEnd: 25
chr1	144325135	144325325	191	144325230	5	42.42	7.82	LOC101060701	uncharacterized LOC101060701	gene_position:reverse Proximal_Promoter Distance_to_Tss_is:-328 Distance_to_GeneEnd: -1157
chr1	144567177	144567548	372	144567410	9	52.05	10.95	TRN-GTT3-2	transfer RNA-Asn (GTT) 3-2	gene_position:reverse Proximal_Promoter Distance_to_Tss_is:411 Distance_to_GeneEnd: 338
chr1	145421394	145421565	172	145421480	4	42.42	6.26	NBPF20	Neuroblastoma breakpoint family member 20	gene_position:reverse Proximal_Promoter Distance_to_Tss_is:-798 Distance_to_GeneEnd: -131389
chr1	145720590	145720857	268	145720724	7	42.42	10.95	CD160	CD160 transmembrane isoform	gene_position:forward Promoter DownStream Of Tss Distance_to_Tss_is:1144 Intron_intron_Position_Number_is:1 Distance_to_GeneEnd: -18698
chr1	145919828	145920045	218	145919937	6	48.14	8.64	PEX11B	Peroxisomal biogenesis factor 11B, isoform CRA_a	gene_position:reverse Proximal_Promoter Distance_to_Tss_is:-904 Distance_to_GeneEnd: -8480
chr1	145958429	145958597	169	145958513	4	42.42	6.26	LIX1L	LIX1-like protein	gene_position:reverse Proximal_Promoter Distance_to_Tss_is:-410 Distance_to_GeneEnd: -25005
chr1	145958429	145958597	169	145958513	4	42.42	6.26	POLR3GL	DNA-directed RNA polymerase III subunit RPC7-like	gene_position:forward Proximal_Promoter Distance_to_Tss_is:-585 Distance_to_GeneEnd: -20419
chr1	146507619	146508455	837	146508134	12	40.67	10.95	CH17-408M7.1	uncharacterized LOC102724558	gene_position:forward Promoter DownStream Of Tss Distance_to_Tss_is:1011 Intron_intron_Position_Number_is:1 Distance_to_GeneEnd: -17127
chr1	147319570	147320219	650	147319846	11	44.99	9.39	LOC100130018	prostaglandin reductase 1 pseudogene	gene_position:forward Promoter DownStream Of Tss Distance_to_Tss_is:488 Exon:exon_Position_Number_is:1 Distance_to_GeneEnd: -807
chr1	147518707	147518878	172	147518793	6	69.34	9.39	LINC00624	long intergenic non-protein coding RNA 624	gene_position:reverse Proximal_Promoter Distance_to_Tss_is:-832 Distance_to_GeneEnd: -136515
chr1	148038685	148039163	479	148038808	10	43.74	10.6	RNVU1-7	RNA, variant U1 small nuclear 7	gene_position:reverse Proximal_Promoter Distance_to_Tss_is:231 Distance_to_GeneEnd: 68
chr1	148308923	148309108	186	148309016	6	58.47	9.03	TRE-TTC6-1	transfer RNA-Glu (TTC) 6-1	gene_position:reverse Promoter DownStream Of Tss Distance_to_Tss_is:70 Exon:exon_Position_Number_is:1 Distance_to_GeneEnd: -1
chr1	148483194	148483372	179	148483283	5	50.96	7.82	PPIAL4G	Peptidyl-prolyl cis-trans isomerase A-like 4G	gene_position:reverse Promoter DownStream Of Tss Distance_to_Tss_is:91 Exon:exon_Position_Number_is:1 Distance_to_GeneEnd: -646
chr1	149112455	149112627	173	149112541	5	50.96	7.82	LOC101929790	uncharacterized LOC101929790	gene_position:reverse Proximal_Promoter Distance_to_Tss_is:-1001 Distance_to_GeneEnd: -5232
chr1	149474852	149475011	160	149474932	5	47.5	5.61	NBPF19	neuroblastoma breakpoint family, member 19	gene_position:forward Proximal_Promoter Distance_to_Tss_is:-728 Distance_to_GeneEnd: -81404
chr1	149582417	149582626	210	149582522	7	69.34	10.95	PPIAL4C	Peptidyl-prolyl cis-trans isomerase A-like 4A/B/C	gene_position:forward Proximal_Promoter Distance_to_Tss_is:-1453 Distance_to_GeneEnd: -2042
chr1	149898991	149899203	213	149899097	6	50.96	9.39	BOLA1	BolA-like protein 1	gene_position:forward Proximal_Promoter Distance_to_Tss_is:-566 Distance_to_GeneEnd: -1804
chr1	150281698	150281907	210	150281803	5	42.42	7.82	CIART	Chromosome 1 open reading frame 51	gene_position:forward Proximal_Promoter Distance_to_Tss_is:-823 Distance_to_GeneEnd: -5395
chr1	150575764	150576610	847	150576386	14	41.44	7.5	ADAMTSL4-AS1	ADAMTSL4 antisense RNA 1	gene_position:reverse Proximal_Promoter Distance_to_Tss_is:-1212 Distance_to_GeneEnd: -14869
chr1	150720785	150720945	161	150720865	5	59.95	7.82	HORMAD1	HORMA domain-containing protein 1	gene_position:reverse Promoter DownStream Of Tss Distance_to_Tss_is:111 Intron_intron_Position_Number_is:1 Distance_to_GeneEnd: -22720
chr1	150982196	150982346	151	150982271	4	44.69	5.19	ANXA9	Annexin A9	gene_position:forward Promoter DownStream Of Tss Distance_to_Tss_is:173 5UTR_Exon:exon_Position_Number_is:1 Distance_to_GeneEnd: -13442
chr1	150982605	150982793	189	150982699	6	54.38	8.11	ANXA9	Annexin A9	gene_position:forward Promoter DownStream Of Tss Distance_to_Tss_is:582 Intron_intron_Position_Number_is:2 Distance_to_GeneEnd: -13033
chr1	151789207	151789698	492	151789442	9	40.53	7.53	TDRKH	cDNA FLJ31840 fis, clone NT2RP7000109, highly similar to Tudor and KH domain-containing protein	gene_position:reverse Promoter DownStream Of Tss Distance_to_Tss_is:1327 Intron_intron_Position_Number_is:1 Distance_to_GeneEnd: -18942
chr1	151993575	151993729	155	151993652	4	42.42	6.26	S100A10	S100 calcium binding protein A10 (Annexin II ligand, calpactin I, light polypeptide (P11)), isoform CRA_b	gene_position:reverse Promoter DownStream Of Tss Distance_to_Tss_is:663 Intron_intron_Position_Number_is:1 Distance_to_GeneEnd: -10665
chr1	152514293	152514450	158	152514372	4	42.42	6.26	CRCT1	cysteine-rich C-terminal 1	gene_position:forward Proximal_Promoter Distance_to_Tss_is:-209 Distance_to_GeneEnd: -1712
chr1	152581666	152581832	167	152581749	5	58.47	7.53	LCE3D	LCE3D protein	gene_position:reverse Proximal_Promoter Distance_to_Tss_is:-1162 Distance_to_GeneEnd: -2282
chr1	153056384	153057100	717	153056965	11	40.99	7.82	SPRR2A	Small proline-rich protein 2A	gene_position:reverse Promoter DownStream Of Tss Distance_to_Tss_is:1128 3UTR_Exon:exon_Position_Number_is:2 Distance_to_GeneEnd: -264
chr1	153216422	153217142	721	153217028	13	45.01	10.39	PRR9	proline rich 9	gene_position:forward Proximal_Promoter Distance_to_Tss_is:-1162 Distance_to_GeneEnd: -2895
chr1	153330267	153330600	334	153330518	9	50.62	9.46	PGLYRP4	Peptidoglycan recognition protein 4	gene_position:reverse Distance_to_Tss_is:18279 3UTR_Exon:exon_Position_Number_is:9 Distance_to_GeneEnd: -147
chr1	153348902	153349071	170	153348987	5	50.96	7.82	PGLYRP4	Peptidoglycan recognition protein 4	gene_position:reverse Proximal_Promoter Distance_to_Tss_is:-356 Distance_to_GeneEnd: -18782
chr1	153415103	153415274	172	153415189	4	40.6	5.89	S100A7A	Protein S100-A7A	gene_position:forward Proximal_Promoter Distance_to_Tss_is:-1421 Distance_to_GeneEnd: -8122
chr1	153439146	153439320	175	153439233	5	50.96	7.82	S100A7L2	Protein S100-A7-like 2	gene_position:reverse Promoter DownStream Of Tss Distance_to_Tss_is:881 Intron_intron_Position_Number_is:1 Distance_to_GeneEnd: -2151
chr1	153671209	153671361	153	153671285	4	42.42	6.26	ILF2	cDNA FLJ51660, highly similar to Interleukin enhancer-binding factor 2	gene_position:reverse Proximal_Promoter Distance_to_Tss_is:-181 Distance_to_GeneEnd: -9421
chr1	153671209	153671361	153	153671285	4	42.42	6.26	TRX-CAT1-1	transfer RNA-iMet (CAT) 1-1	gene_position:forward Proximal_Promoter Distance_to_Tss_is:-41 Distance_to_GeneEnd: -112
chr1	153727016	153727165	150	153727091	4	50.96	6.26	INTS3	Integrator complex subunit 3	gene_position:forward Proximal_Promoter Distance_to_Tss_is:-1034 Distance_to_GeneEnd: -47063
chr1	153923608	153924411	804	153923876	12	41.72	6.16	GATAD2B	cDNA FLJ37346 fis, clone BRAMY2021310, highly similar to Transcriptional repressor p66 beta	gene_position:reverse Proximal_Promoter Distance_to_Tss_is:-633 Distance_to_GeneEnd: -118883
chr1	153923608	153924411	804	153923876	12	41.72	6.16	LOC101928059	uncharacterized LOC101928059	gene_position:forward Promoter DownStream Of Tss Distance_to_Tss_is:198 Exon:exon_Position_Number_is:1 Distance_to_GeneEnd: -11629
chr1	155141610	155141759	150	155141685	4	45.35	5.3	DPM3	cDNA FLJ60436, highly similar to Homo sapiens dolichyl-phosphate mannosyltransferase polypeptide 3, transcript variant 1, mRNA	gene_position:reverse Proximal_Promoter Distance_to_Tss_is:-1090 Distance_to_GeneEnd: -1719
chr1	155149293	155149572	280	155149433	7	42.42	10.95	HMGN2P18	high mobility group nucleosomal binding domain 2 pseudogene 18	gene_position:forward Promoter DownStream Of Tss Distance_to_Tss_is:822 Exon:exon_Position_Number_is:1 Distance_to_GeneEnd: -985
chr1	155196197	155196500	304	155196368	7	42.22	7.82	MIR92B	microRNA 92b	gene_position:forward Distal_Promoter Distance_to_Tss_is:1020 Distance_to_GeneEnd: 925
chr1	155309854	155310003	150	155309929	4	49.65	6.02	PKLR	Pyruvate kinase PKLR	gene_position:reverse Proximal_Promoter Distance_to_Tss_is:-1131 Distance_to_GeneEnd: -20557
chr1	155309854	155310003	150	155309929	4	49.65	6.02	FDPS	Farnesyl pyrophosphate synthase	gene_position:forward Promoter DownStream Of Tss Distance_to_Tss_is:1106 Intron_intron_Position_Number_is:1 Distance_to_GeneEnd: -10812
chr1	155563145	155563464	320	155563294	7	40.7	7.82	ASH1L	Histone-lysine N-methyltransferase ASH1L	gene_position:reverse Proximal_Promoter Distance_to_Tss_is:-320 Distance_to_GeneEnd: -227884
chr1	155563145	155563464	320	155563294	7	40.7	7.82	ASH1L-AS1	ASH1L antisense RNA 1	gene_position:forward Promoter DownStream Of Tss Distance_to_Tss_is:1164 Exon:exon_Position_Number_is:1 Distance_to_GeneEnd: -799
chr1	155590669	155590825	157	155590747	4	42.42	6.26	LOC284620	claudin 6 pseudogene	gene_position:reverse Promoter DownStream Of Tss Distance_to_Tss_is:593 Exon:exon_Position_Number_is:1 Distance_to_GeneEnd: -65
chr1	155609702	155609873	172	155609788	4	41.27	6.02	MSTO1	Protein misato homolog 1	gene_position:forward Proximal_Promoter Distance_to_Tss_is:-468 Distance_to_GeneEnd: -5265
chr1	155647551	155647740	190	155647646	6	46.88	6.62	LOC100419798	gon-4-like (C. elegans) pseudogene	gene_position:reverse Proximal_Promoter Distance_to_Tss_is:-876 Distance_to_GeneEnd: -31982
chr1	155933688	155934116	429	155933797	10	46.49	8.91	KIAA0907	cDNA FLJ77018, highly similar to Homo sapiens BLOM7 gamma (BLOM7) mRNA	gene_position:reverse Promoter DownStream Of Tss Distance_to_Tss_is:709 Exon:exon_Position_Number_is:2 Distance_to_GeneEnd: -20643
chr1	156020819	156021379	561	156021277	11	40.34	7.22	SSR2	Translocon-associated protein subunit beta	gene_position:reverse Promoter DownStream Of Tss Distance_to_Tss_is:148 Intron_intron_Position_Number_is:1 Distance_to_GeneEnd: -11771
chr1	156082837	156083032	196	156082935	5	42.42	7.82	MEX3A	RNA-binding protein MEX3A	gene_position:reverse Proximal_Promoter Distance_to_Tss_is:-839 Distance_to_GeneEnd: -10824
chr1	156082837	156083032	196	156082935	5	42.42	7.82	LMNA	cDNA FLJ55771, highly similar to Lamin-A/C	gene_position:forward Promoter DownStream Of Tss Distance_to_Tss_is:291 Intron_intron_Position_Number_is:1 Distance_to_GeneEnd: -55029
chr1	157287160	157287622	463	157287299	10	45.05	7.95	LOC101928202	uncharacterized LOC101928202	gene_position:reverse Proximal_Promoter Distance_to_Tss_is:949 Distance_to_GeneEnd: 202
chr1	158195767	158195931	165	158195849	4	42.42	6.26	RPS10P8	ribosomal protein S10 pseudogene 8	gene_position:reverse Promoter DownStream Of Tss Distance_to_Tss_is:400 Exon:exon_Position_Number_is:1 Distance_to_GeneEnd: -185
chr1	158399865	158400029	165	158399947	4	41.27	6.02	OR10T2	Olfactory receptor 10T2	gene_position:reverse Proximal_Promoter Distance_to_Tss_is:-399 Distance_to_GeneEnd: -1343
chr1	158526549	158526728	180	158526639	5	45.35	6.62	HSP90AA3P	heat shock protein 90kDa alpha (cytosolic), class A member 3, pseudogene	gene_position:forward Distance_to_Tss_is:2936 Distance_to_GeneEnd: 69
chr1	158547974	158548157	184	158548066	6	58.47	9.03	OR6Y1	Olfactory receptor 6Y1	gene_position:reverse Promoter DownStream Of Tss Distance_to_Tss_is:131 Exon:exon_Position_Number_is:1 Distance_to_GeneEnd: -846
chr1	158999752	158999906	155	158999829	5	59.95	7.82	IFI16	Gamma-interferon-inducible protein 16	gene_position:forward Proximal_Promoter Distance_to_Tss_is:-221 Distance_to_GeneEnd: -55403
chr1	159582409	159582577	169	159582493	4	42.42	6.26	OR10AE1P	olfactory receptor, family 10, subfamily AE, member 1 pseudogene	gene_position:reverse Proximal_Promoter Distance_to_Tss_is:-189 Distance_to_GeneEnd: -786
chr1	159962672	159962824	153	159962748	5	59.95	7.82	LINC01133	long intergenic non-protein coding RNA 1133	gene_position:forward Promoter DownStream Of Tss Distance_to_Tss_is:1448 Intron_intron_Position_Number_is:1 Distance_to_GeneEnd: -16414
chr1	160579198	160579522	325	160579347	7	40.24	7.82	CD84	SLAM family member 5	gene_position:reverse Promoter DownStream Of Tss Distance_to_Tss_is:318 Intron_intron_Position_Number_is:1 Distance_to_GeneEnd: -38104
chr1	161285405	161285766	362	161285618	8	44.86	7.82	PCP4L1	Purkinje cell protein 4 like 1	gene_position:forward Distance_to_Tss_is:26678 3UTR_Exon:exon_Position_Number_is:3 Distance_to_GeneEnd: -45
chr1	161481715	161482077	363	161481793	10	60.92	10.78	TRG-GCC4-1	transfer RNA-Gly (GCC) 4-1	gene_position:forward Distal_Promoter Distance_to_Tss_is:1149 Distance_to_GeneEnd: 1079
chr1	162541500	162542113	614	162541795	10	40.63	7.82	UQCRBP2	ubiquinol-cytochrome c reductase binding protein pseudogene 2	gene_position:reverse Promoter DownStream Of Tss Distance_to_Tss_is:159 Exon:exon_Position_Number_is:1 Distance_to_GeneEnd: -168
chr1	162867745	162867894	150	162867820	4	50.96	6.26	C1orf110	chromosome 1 open reading frame 110	gene_position:reverse Promoter DownStream Of Tss Distance_to_Tss_is:1070 Intron_intron_Position_Number_is:1 Distance_to_GeneEnd: -16769
chr1	163422945	163423095	151	163423020	4	50.43	6.16	LOC100422212	eukaryotic translation initiation factor 3, subunit J pseudogene	gene_position:reverse Promoter DownStream Of Tss Distance_to_Tss_is:246 Exon:exon_Position_Number_is:1 Distance_to_GeneEnd: -1875
chr1	165769656	165769914	259	165769785	7	50.96	10.95	TMCO1	cDNA, FLJ78979, highly similar to Transmembrane and coiled-coil domains protein 1	gene_position:reverse Proximal_Promoter Distance_to_Tss_is:-734 Distance_to_GeneEnd: -45365
chr1	165769656	165769914	259	165769785	7	50.96	10.95	LOC100147773	uncharacterized LOC100147773	gene_position:forward Promoter DownStream Of Tss Distance_to_Tss_is:727 Intron_intron_Position_Number_is:1 Distance_to_GeneEnd: -5793
chr1	165828834	165829146	313	165828944	7	41.35	9.39	UCK2	Uridine kinase	gene_position:forward Promoter DownStream Of Tss Distance_to_Tss_is:1339 Intron_intron_Position_Number_is:1 Distance_to_GeneEnd: -82784
chr1	166278434	166278613	180	166278524	5	50.96	7.82	LOC284685	EWS RNA-binding protein 1 pseudogene	gene_position:reverse Proximal_Promoter Distance_to_Tss_is:-798 Distance_to_GeneEnd: -2980
chr1	166580670	166581075	406	166580817	10	51.84	8.28	FMO8P	flavin containing monooxygenase 8 pseudogene	gene_position:forward Distance_to_Tss_is:14492 Exon:exon_Position_Number_is:1 Distance_to_GeneEnd: -41
chr1	166796493	166796722	230	166796608	6	42.42	9.39	CNN2P10	calponin 2 pseudogene 10	gene_position:forward Promoter DownStream Of Tss Distance_to_Tss_is:227 Exon:exon_Position_Number_is:1 Distance_to_GeneEnd: -682
chr1	166989787	166989950	164	166989869	4	42.42	6.26	ILDR2	Immunoglobulin-like domain-containing receptor 2	gene_position:reverse Proximal_Promoter Distance_to_Tss_is:-795 Distance_to_GeneEnd: -71581
chr1	167093463	167093645	183	167093554	5	42.2	6.02	DUSP27	Inactive dual specificity phosphatase 27	gene_position:forward Proximal_Promoter Distance_to_Tss_is:-614 Distance_to_GeneEnd: -35667
chr1	167721164	167721615	452	167721476	9	44.91	7.82	MPZL1	Myelin protein zero-like 1, isoform CRA_a	gene_position:forward Proximal_Promoter Distance_to_Tss_is:-786 Distance_to_GeneEnd: -70755
chr1	168227124	168227273	150	168227199	4	50.96	6.26	SFT2D2	Vesicle transport protein SFT2B	gene_position:forward Promoter DownStream Of Tss Distance_to_Tss_is:1107 Intron_intron_Position_Number_is:1 Distance_to_GeneEnd: -15726
chr1	168544082	168544249	168	168544166	4	42.42	6.26	XCL2	Cytokine SCM-1 beta	gene_position:reverse Proximal_Promoter Distance_to_Tss_is:-85 Distance_to_GeneEnd: -3317
chr1	169103603	169103769	167	169103686	4	42.42	6.26	LOC101928596	uncharacterized LOC101928596	gene_position:forward Proximal_Promoter Distance_to_Tss_is:-501 Distance_to_GeneEnd: -1304
chr1	169105201	169105384	184	169105293	5	50.96	7.82	LOC101928596	uncharacterized LOC101928596	gene_position:forward Distal_Promoter Distance_to_Tss_is:1097 Distance_to_GeneEnd: 294
chr1	169585886	169586346	461	169586265	9	44.2	9.39	F5	cDNA FLJ50218, highly similar to Coagulation factor V	gene_position:reverse Promoter DownStream Of Tss Distance_to_Tss_is:645 Intron_intron_Position_Number_is:1 Distance_to_GeneEnd: -73932
chr1	170461214	170462136	923	170461859	13	42.23	9.39	LOC101928650	uncharacterized LOC101928650	gene_position:reverse Distance_to_Tss_is:50322 Exon:exon_Position_Number_is:3 Distance_to_GeneEnd: -1
chr1	170510999	170511571	573	170511207	10	43.25	7.82	LOC101928650	uncharacterized LOC101928650	gene_position:reverse Promoter DownStream Of Tss Distance_to_Tss_is:537 Intron_intron_Position_Number_is:1 Distance_to_GeneEnd: -49786
chr1	171084061	171084438	378	171084295	8	43.43	9.39	LOC646804	alkylated DNA repair protein alkB homolog 8-like	gene_position:forward Promoter DownStream Of Tss Distance_to_Tss_is:500 Exon:exon_Position_Number_is:1 Distance_to_GeneEnd: -1144
chr1	171117888	171118056	169	171117972	4	42.42	6.26	FMO3	Dimethylaniline monooxygenase [N-oxide-forming] 3	gene_position:forward Distance_to_Tss_is:27011 Distance_to_GeneEnd: 69
chr1	171484310	171484762	453	171484615	9	44.83	9.39	PRRC2C	Protein PRRC2C	gene_position:forward Proximal_Promoter Distance_to_Tss_is:-1203 Distance_to_GeneEnd: -109201
chr1	171751698	171751847	150	171751773	4	50.96	6.26	LOC100422548	solute carrier family 5 (glucose activated ion channel), member 4 pseudogene	gene_position:reverse Promoter DownStream Of Tss Distance_to_Tss_is:330 Exon:exon_Position_Number_is:1 Distance_to_GeneEnd: -262
chr1	171761929	171762290	362	171762028	8	44.86	7.82	LOC391136	RNA binding motif protein 3 pseudogene	gene_position:forward Proximal_Promoter Distance_to_Tss_is:-65 Distance_to_GeneEnd: -1037
chr1	173867054	173867604	551	173867179	11	49.35	10.3	GAS5	growth arrest-specific 5 (non-protein coding)	gene_position:reverse Promoter DownStream Of Tss Distance_to_Tss_is:933 Intron_intron_Position_Number_is:1 Distance_to_GeneEnd: -3153
chr1	173867054	173867604	551	173867179	11	49.35	10.3	ZBTB37	cDNA FLJ61611, highly similar to Zinc finger and BTB domain-containing protein 37	gene_position:forward Proximal_Promoter Distance_to_Tss_is:-1243 Distance_to_GeneEnd: -20404
chr1	174159323	174159573	251	174159448	6	42.42	9.39	LOC102724601	uncharacterized LOC102724601	gene_position:reverse Promoter DownStream Of Tss Distance_to_Tss_is:850 Intron_intron_Position_Number_is:1 Distance_to_GeneEnd: -3696
chr1	174159323	174159573	251	174159448	6	42.42	9.39	RABGAP1L	Rab GTPase-activating protein 1-like	gene_position:forward Proximal_Promoter Distance_to_Tss_is:-91 Distance_to_GeneEnd: -835985
chr1	174995301	174995505	205	174995403	5	41.95	7.7	RABGAP1L	Rab GTPase-activating protein 1-like	gene_position:forward Distance_to_Tss_is:835887 3UTR_Exon:exon_Position_Number_is:26 Distance_to_GeneEnd: -7
chr1	176368958	176369107	150	176369033	4	50.96	6.26	MORF4L1P7	mortality factor 4 like 1 pseudogene 7	gene_position:reverse Proximal_Promoter Distance_to_Tss_is:-323 Distance_to_GeneEnd: -1252
chr1	176461961	176462113	153	176462037	4	42.42	6.26	PAPPA2	Pappalysin-2variant	gene_position:forward Proximal_Promoter Distance_to_Tss_is:-1210 Distance_to_GeneEnd: -380875
chr1	179099474	179099817	344	179099568	8	46.56	9.39	ABL2	Abelson tyrosine-protein kinase 2	gene_position:reverse Distance_to_Tss_is:130210 3UTR_Exon:exon_Position_Number_is:12 Distance_to_GeneEnd: -147
chr1	179877724	179878095	372	179878016	9	52.05	9.39	TOR1AIP2	Torsin A interacting protein 2, isoform CRA_b	gene_position:reverse Promoter DownStream Of Tss Distance_to_Tss_is:82 5UTR_Exon:exon_Position_Number_is:1 Distance_to_GeneEnd: -37757
chr1	182406557	182406940	384	182406706	9	44.08	9.09	LINC00272	long intergenic non-protein coding RNA 272	gene_position:forward Proximal_Promoter Distance_to_Tss_is:-1064 Distance_to_GeneEnd: -8256
chr1	182603702	182604580	879	182603874	13	41.68	7.36	RGS16	cDNA FLJ57620, highly similar to Regulator of G-protein signaling 16	gene_position:reverse Promoter DownStream Of Tss Distance_to_Tss_is:711 Intron_intron_Position_Number_is:1 Distance_to_GeneEnd: -5079
chr1	183419471	183419622	152	183419547	4	42.42	6.26	NMNAT2	cDNA FLJ77295, highly similar to Homo sapiens nicotinamide nucleotide adenylyltransferase 2 (NMNAT2), transcript variant 1, mRNA	gene_position:reverse Proximal_Promoter Distance_to_Tss_is:-972 Distance_to_GeneEnd: -171234
chr1	183473441	183473598	158	183473520	4	41.27	6.02	SMG7-AS1	SMG7 antisense RNA 1	gene_position:reverse Proximal_Promoter Distance_to_Tss_is:-1459 Distance_to_GeneEnd: -12567
chr1	183473441	183473598	158	183473520	4	41.27	6.02	SMG7	Protein SMG7	gene_position:forward Promoter DownStream Of Tss Distance_to_Tss_is:1070 Intron_intron_Position_Number_is:1 Distance_to_GeneEnd: -80752
chr1	187716295	187716464	170	187716380	4	42.42	6.26	LOC100129274	NIF3 NGG1 interacting factor 3-like 1 (S. cerevisiae) pseudogene	gene_position:reverse Proximal_Promoter Distance_to_Tss_is:-958 Distance_to_GeneEnd: -2096
chr1	189989607	189989770	164	189989689	4	42.42	6.26	LOC647132	DEAH (Asp-Glu-Ala-His) box polypeptide 29 pseudogene	gene_position:reverse Distance_to_Tss_is:3596 Exon:exon_Position_Number_is:1 Distance_to_GeneEnd: -71
chr1	194188350	194188520	171	194188435	4	42.42	6.26	EEF1A1P14	eukaryotic translation elongation factor 1 alpha 1 pseudogene 14	gene_position:forward Proximal_Promoter Distance_to_Tss_is:-554 Distance_to_GeneEnd: -2192
chr1	197775890	197776138	249	197776014	6	42.42	9.39	DENND1B	DENN domain-containing protein 1B	gene_position:reverse Proximal_Promoter Distance_to_Tss_is:-397 Distance_to_GeneEnd: -271142
chr1	201376936	201377123	188	201377030	5	50.96	7.82	TNNT2	Troponin T type 2 (Cardiac), isoform CRA_a	gene_position:reverse Promoter DownStream Of Tss Distance_to_Tss_is:824 Intron_intron_Position_Number_is:1 Distance_to_GeneEnd: -17922
chr1	201469220	201469391	172	201469306	4	42.42	6.26	PHLDA3	Pleckstrin homology-like domain family A member 3	gene_position:reverse Proximal_Promoter Distance_to_Tss_is:-49 Distance_to_GeneEnd: -3726
chr1	203256986	203257135	150	203257061	4	50.96	6.26	NPM1P40	nucleophosmin 1 (nucleolar phosphoprotein B23, numatrin) pseudogene 40	gene_position:forward Distal_Promoter Distance_to_Tss_is:1252 Distance_to_GeneEnd: 500
chr1	203474403	203474560	158	203474482	4	42.42	6.26	PRELP	Prolargin	gene_position:forward Proximal_Promoter Distance_to_Tss_is:-1352 Distance_to_GeneEnd: -16949
chr1	205976570	205976727	158	205976649	4	42.42	6.26	RAB7B	RAB7B, member RAS oncogene family, isoform CRA_a	gene_position:reverse Distance_to_Tss_is:26896 Distance_to_GeneEnd: 170
chr1	206003110	206003259	150	206003185	4	50.96	6.26	RAB7B	RAB7B, member RAS oncogene family, isoform CRA_a	gene_position:reverse Promoter DownStream Of Tss Distance_to_Tss_is:356 Intron_intron_Position_Number_is:1 Distance_to_GeneEnd: -26370
chr1	206611737	206612011	275	206611874	7	40.6	10.3	EIF2D	Eukaryotic translation initiation factor 2D	gene_position:reverse Promoter DownStream Of Tss Distance_to_Tss_is:814 Intron_intron_Position_Number_is:1 Distance_to_GeneEnd: -20095
chr1	206798180	206798329	150	206798255	4	50.96	6.26	IL19	Interleukin-19	gene_position:forward Proximal_Promoter Distance_to_Tss_is:-690 Distance_to_GeneEnd: -44801
chr1	206969570	206969789	220	206969680	7	59.95	10.95	FCAMR	High affinity immunoglobulin alpha and immunoglobulin mu Fc receptor	gene_position:reverse Promoter DownStream Of Tss Distance_to_Tss_is:1055 Intron_intron_Position_Number_is:2 Distance_to_GeneEnd: -11603
chr1	207005341	207005510	170	207005426	4	42.42	6.26	TRP-TGG5-1	transfer RNA-Pro (TGG) 5-1	gene_position:reverse Proximal_Promoter Distance_to_Tss_is:-456 Distance_to_GeneEnd: -532
chr1	209664319	209665006	688	209664876	16	74.71	16.19	LOC101930114	uncharacterized LOC101930114	gene_position:reverse Proximal_Promoter Distance_to_Tss_is:-937 Distance_to_GeneEnd: -2955
chr1	209755966	209756422	457	209756090	9	44.52	10.95	TRAF3IP3	TRAF3-interacting JNK-activating modulator	gene_position:forward Proximal_Promoter Distance_to_Tss_is:-66 Distance_to_GeneEnd: -26357
chr1	211316380	211316529	150	211316455	4	50.96	6.26	RCOR3	REST corepressor 3	gene_position:forward Distance_to_Tss_is:57014 3UTR_Exon:exon_Position_Number_is:11 Distance_to_GeneEnd: -5
chr1	211441828	211441984	157	211441906	4	42.42	6.26	ARPC3P2	actin related protein 2/3 complex, subunit 3 pseudogene 2	gene_position:forward Proximal_Promoter Distance_to_Tss_is:-426 Distance_to_GeneEnd: -1175
chr1	211492705	211492891	187	211492798	5	50.96	7.82	RD3	Protein RD3	gene_position:reverse Promoter DownStream Of Tss Distance_to_Tss_is:212 5UTR_Exon:exon_Position_Number_is:1 Distance_to_GeneEnd: -16183
chr1	212432198	212432368	171	212432283	4	42.42	6.26	NENF	Neudesin	gene_position:forward Proximal_Promoter Distance_to_Tss_is:-689 Distance_to_GeneEnd: -14181
chr1	212856267	212856416	150	212856342	4	50.96	6.26	RPS28P2	ribosomal protein S28 pseudogene 2	gene_position:reverse Proximal_Promoter Distance_to_Tss_is:-901 Distance_to_GeneEnd: -1098
chr1	213429561	213430045	485	213429910	10	49.76	9.39	RPL31P13	ribosomal protein L31 pseudogene 13	gene_position:reverse Proximal_Promoter Distance_to_Tss_is:-497 Distance_to_GeneEnd: -844
chr1	215376072	215376486	415	215376354	9	47.44	12.32	VDAC1P10	voltage-dependent anion channel 1 pseudogene 10	gene_position:forward Proximal_Promoter Distance_to_Tss_is:-426 Distance_to_GeneEnd: -2166
chr1	216422966	216423115	150	216423041	4	50.96	6.26	USH2A	Usherin	gene_position:reverse Promoter DownStream Of Tss Distance_to_Tss_is:430 Intron_intron_Position_Number_is:1 Distance_to_GeneEnd: -800072
chr1	217630785	217630942	158	217630864	4	42.42	6.26	GPATCH2	G patch domain-containing protein 2	gene_position:reverse Promoter DownStream Of Tss Distance_to_Tss_is:282 Intron_intron_Position_Number_is:1 Distance_to_GeneEnd: -200293
chr1	217630785	217630942	158	217630864	4	42.42	6.26	SPATA17	Spermatogenesis-associated protein 17	gene_position:forward Proximal_Promoter Distance_to_Tss_is:-557 Distance_to_GeneEnd: -236365
chr1	219445583	219445750	168	219445667	4	42.42	6.26	LOC101929713	uncharacterized LOC101929713	gene_position:forward Distance_to_Tss_is:26245 Distance_to_GeneEnd: 103
chr1	219612285	219612434	150	219612360	4	50.96	6.26	ZC3H11B	HCG1998723, isoform CRA_a	gene_position:reverse Promoter DownStream Of Tss Distance_to_Tss_is:860 Intron_intron_Position_Number_is:2 Distance_to_GeneEnd: -4358
chr1	220273848	220273997	150	220273923	4	50.96	6.26	RAB3GAP2	cDNA FLJ14579 fis, clone NT2RM4001203, highly similar to Rab3 GTPase-activating protein non-catalytic subunit	gene_position:reverse Proximal_Promoter Distance_to_Tss_is:-1347 Distance_to_GeneEnd: -125580
chr1	220879178	220879333	156	220879256	4	42.42	6.26	HLX-AS1	HLX antisense RNA 1	gene_position:reverse Promoter DownStream Of Tss Distance_to_Tss_is:962 Intron_intron_Position_Number_is:1 Distance_to_GeneEnd: -46415
chr1	220879178	220879333	156	220879256	4	42.42	6.26	HLX	cDNA FLJ46030 fis, clone SPLEN2028417, highly similar to Homeobox protein HLX1	gene_position:forward Proximal_Promoter Distance_to_Tss_is:-223 Distance_to_GeneEnd: -5881
chr1	221134984	221135146	163	221135065	4	42.42	6.26	LOC100132626	family with sequence similarity 103, member A1 pseudogene	gene_position:reverse Proximal_Promoter Distance_to_Tss_is:-763 Distance_to_GeneEnd: -1116
chr1	224113831	224113998	168	224113915	4	42.42	6.26	FBXO28	F-box protein 28	gene_position:forward Proximal_Promoter Distance_to_Tss_is:-256 Distance_to_GeneEnd: -48216
chr1	224356949	224357394	446	224357135	9	44.83	9.24	CNIH4	Protein cornichon homolog 4	gene_position:forward Promoter DownStream Of Tss Distance_to_Tss_is:138 Exon:exon_Position_Number_is:1 Distance_to_GeneEnd: -22503
chr1	225701148	225701426	279	225701287	7	42.42	10.95	LOC102723834	uncharacterized LOC102723834	gene_position:forward Promoter DownStream Of Tss Distance_to_Tss_is:75 Intron_intron_Position_Number_is:1 Distance_to_GeneEnd: -14919
chr1	225845528	225845685	158	225845607	4	42.42	6.26	EPHX1	Epoxide hydrolase 1	gene_position:forward Distance_to_Tss_is:35433 3UTR_Exon:exon_Position_Number_is:9 Distance_to_GeneEnd: -35
chr1	225845528	225845685	158	225845607	4	42.42	6.26	TMEM63A	Transmembrane protein 63A, isoform CRA_a	gene_position:reverse Distance_to_Tss_is:37192 Distance_to_GeneEnd: 4
chr1	225923717	225924111	395	225923967	8	41.99	9.39	PYCR2	cDNA FLJ10646 fis, clone NT2RP2005773, highly similar to Pyrroline-5-carboxylate reductase 2 (EC 1.5.1.2)	gene_position:reverse Promoter DownStream Of Tss Distance_to_Tss_is:623 Exon:exon_Position_Number_is:2 Distance_to_GeneEnd: -3840
chr1	226071858	226072410	553	226072007	12	44.22	11.22	H3F3A	Histone H3.3	gene_position:forward Distance_to_Tss_is:9151 3UTR_Exon:exon_Position_Number_is:4 Distance_to_GeneEnd: -144
chr1	226549017	226549183	167	226549100	4	42.42	6.26	C1orf95	Protein stum homolog	gene_position:forward Promoter DownStream Of Tss Distance_to_Tss_is:217 Exon:exon_Position_Number_is:1 Distance_to_GeneEnd: -60197
chr1	228108150	228108637	488	228108414	10	49.52	10.95	MRPL55	Mitochondrial ribosomal protein L55, isoform CRA_a	gene_position:reverse Promoter DownStream Of Tss Distance_to_Tss_is:1187 Intron_intron_Position_Number_is:2 Distance_to_GeneEnd: -1471
chr1	228197889	228198127	239	228198008	6	40.6	8.83	IBA57	Putative transferase CAF17, mitochondrial	gene_position:forward Distance_to_Tss_is:32075 3UTR_Exon:exon_Position_Number_is:3 Distance_to_GeneEnd: -16
chr1	228511333	228511819	487	228511693	10	49.6	9.39	BTNL10	Butyrophilin-like protein 10	gene_position:reverse Promoter DownStream Of Tss Distance_to_Tss_is:955 Intron_intron_Position_Number_is:2 Distance_to_GeneEnd: -974
chr1	228622237	228622764	528	228622424	30	69.71	6.55	RNA5S6	RNA, 5S ribosomal 6	gene_position:reverse Proximal_Promoter Distance_to_Tss_is:-672 Distance_to_GeneEnd: -792
chr1	228637774	228639727	1954	228638195	64	40.93	3.66	RNA5S13	RNA, 5S ribosomal 13	gene_position:reverse Proximal_Promoter Distance_to_Tss_is:-560 Distance_to_GeneEnd: -680
chr1	228644458	228646457	2000	228644833	56	66.8	4.98	RNA5S16	RNA, 5S ribosomal 16	gene_position:reverse Proximal_Promoter Distance_to_Tss_is:-531 Distance_to_GeneEnd: -651
chr1	229626427	229626600	174	229626514	6	69.34	9.39	TAF5L	TAF5-like RNA polymerase II p300/CBP-associated factor-associated factor 65 kDa subunit 5L	gene_position:reverse Proximal_Promoter Distance_to_Tss_is:-380 Distance_to_GeneEnd: -33316
chr1	229626427	229626600	174	229626514	6	69.34	9.39	URB2	Unhealthy ribosome biogenesis protein 2 homolog	gene_position:forward Promoter DownStream Of Tss Distance_to_Tss_is:193 Intron_intron_Position_Number_is:1 Distance_to_GeneEnd: -33772
chr1	230065890	230066041	152	230065966	4	42.42	6.26	GALNT2	cDNA FLJ58016, highly similar to Polypeptide N-acetylgalactosaminyltransferase2 (EC 2.4.1.41)	gene_position:forward Proximal_Promoter Distance_to_Tss_is:-1319 Distance_to_GeneEnd: -216239
chr1	230821652	230822225	574	230822007	11	43.26	7.95	RNA5SP79	RNA, 5S ribosomal pseudogene 79	gene_position:forward Distal_Promoter Distance_to_Tss_is:1402 Distance_to_GeneEnd: 1294
chr1	231118075	231118487	413	231118379	8	40.54	6.26	LOC100288703	peptidylprolyl isomerase A (cyclophilin A)-like 4C pseudogene	gene_position:reverse Promoter DownStream Of Tss Distance_to_Tss_is:250 Exon:exon_Position_Number_is:1 Distance_to_GeneEnd: -238
chr1	231278123	231278671	549	231278405	10	44.9	6.26	GNPAT	cDNA, FLJ94903, highly similar to Homo sapiens glyceronephosphate O-acyltransferase (GNPAT), mRNA	gene_position:forward Distance_to_Tss_is:36950 Distance_to_GeneEnd: 150
chr1	232805104	232805715	612	232805581	10	40.75	9.39	MAP10	Microtubule-associated protein 10	gene_position:forward Promoter DownStream Of Tss Distance_to_Tss_is:212 Exon:exon_Position_Number_is:1 Distance_to_GeneEnd: -5242
chr1	234760171	234760328	158	234760250	4	42.42	6.26	PP2672	uncharacterized LOC100130249	gene_position:reverse Proximal_Promoter Distance_to_Tss_is:-121 Distance_to_GeneEnd: -2552
chr1	239386507	239386668	162	239386588	5	59.95	7.82	CHRM3	Muscarinic acetylcholine receptor M3	gene_position:forward Proximal_Promoter Distance_to_Tss_is:-69 Distance_to_GeneEnd: -528943
chr1	241651587	241651739	153	241651663	4	42.42	6.26	WDR64	WD repeat domain 64	gene_position:forward Proximal_Promoter Distance_to_Tss_is:-691 Distance_to_GeneEnd: -150546
chr1	243124608	243124761	154	243124685	4	42.42	6.26	CEP170	Centrosomal protein of 170 kDa	gene_position:reverse Distance_to_Tss_is:131374 3UTR_Exon:exon_Position_Number_is:19 Distance_to_GeneEnd: -180
chr1	245155959	245156115	157	245156037	4	42.42	6.26	KIF26B	Kinesin-like protein KIF26B	gene_position:forward Promoter DownStream Of Tss Distance_to_Tss_is:974 Intron_intron_Position_Number_is:1 Distance_to_GeneEnd: -547167
chr1	246506499	246506831	333	246506626	8	44.16	8.45	SMYD3	Histone-lysine N-methyltransferase SMYD3	gene_position:reverse Promoter DownStream Of Tss Distance_to_Tss_is:843 Intron_intron_Position_Number_is:1 Distance_to_GeneEnd: -757159
chr1	246689702	246689852	151	246689777	4	50.43	6.16	LOC102724382	uncharacterized LOC102724382	gene_position:forward Proximal_Promoter Distance_to_Tss_is:-243 Distance_to_GeneEnd: -2264
chr1	246725002	246725172	171	246725087	4	42.42	6.26	SCCPDH	Saccharopine dehydrogenase-like oxidoreductase	gene_position:forward Promoter DownStream Of Tss Distance_to_Tss_is:926 Intron_intron_Position_Number_is:1 Distance_to_GeneEnd: -43135
chr1	247452249	247452657	409	247452393	8	40.85	9.39	OR2B11	Olfactory receptor 2B11	gene_position:reverse Proximal_Promoter Distance_to_Tss_is:-267 Distance_to_GeneEnd: -1220
chr1	247846408	247846637	230	247846523	7	59.95	10.95	OR14A16	Olfactory receptor 14A16	gene_position:reverse Proximal_Promoter Distance_to_Tss_is:-1227 Distance_to_GeneEnd: -31608
chr1	247917315	247917481	167	247917398	4	42.42	6.26	OR2T8	Olfactory receptor 2T8	gene_position:forward Proximal_Promoter Distance_to_Tss_is:-346 Distance_to_GeneEnd: -4641
chr1	248145909	248146226	318	248146036	9	57.97	12.52	OR2M5	Olfactory receptor 2M5	gene_position:forward Promoter DownStream Of Tss Distance_to_Tss_is:761 Exon:exon_Position_Number_is:1 Distance_to_GeneEnd: -177
chr1	248347775	248347935	161	248347855	4	42.42	6.26	OR14C36	Olfactory receptor 14C36	gene_position:forward Proximal_Promoter Distance_to_Tss_is:-1000 Distance_to_GeneEnd: -1938
chr1	248451384	248451681	298	248451533	8	50.96	12.52	OR2T2	Olfactory receptor 2T2	gene_position:forward Proximal_Promoter Distance_to_Tss_is:-1414 Distance_to_GeneEnd: -2388
chr10	10009	10334	326	10155	9	57.03	12.52	LOC102723376	uncharacterized LOC102723376	gene_position:forward Proximal_Promoter Distance_to_Tss_is:-828 Distance_to_GeneEnd: -5276
chr10	688928	689079	152	689004	4	42.42	6.26	DIP2C	cDNA FLJ44075 fis, clone TESTI4038339, highly similar to Disco-interacting protein 2 homolog C	gene_position:reverse Promoter DownStream Of Tss Distance_to_Tss_is:740 Intron_intron_Position_Number_is:1 Distance_to_GeneEnd: -414738
chr10	5685342	5685491	150	5685417	4	50.96	6.26	FAM208B	Protein FAM208B	gene_position:forward Promoter DownStream Of Tss Distance_to_Tss_is:494 Intron_intron_Position_Number_is:1 Distance_to_GeneEnd: -80437
chr10	5979607	5979762	156	5979685	4	42.42	6.26	IL15RA	Interleukin 15 receptor alpha	gene_position:reverse Proximal_Promoter Distance_to_Tss_is:-1029 Distance_to_GeneEnd: -27223
chr10	7818037	7818259	223	7818148	6	50.96	9.39	LOC101928197	uncharacterized LOC101928197	gene_position:reverse Promoter DownStream Of Tss Distance_to_Tss_is:341 Intron_intron_Position_Number_is:1 Distance_to_GeneEnd: -9676
chr10	7818037	7818259	223	7818148	6	50.96	9.39	TAF3	Transcription initiation factor TFIID subunit 3	gene_position:forward Proximal_Promoter Distance_to_Tss_is:-467 Distance_to_GeneEnd: -197016
chr10	11741278	11741882	605	11741737	11	47.98	7.82	ECHDC3	Enoyl-CoA hydratase domain-containing protein 3, mitochondrial	gene_position:forward Proximal_Promoter Distance_to_Tss_is:-1079 Distance_to_GeneEnd: -22788
chr10	13216927	13217090	164	13217009	4	41.95	6.16	RNU6-6P	RNA, U6 small nuclear 6, pseudogene	gene_position:forward Proximal_Promoter Distance_to_Tss_is:-342 Distance_to_GeneEnd: -448
chr10	15000926	15001597	672	15001070	11	43.62	7.82	OR7E26P	olfactory receptor, family 7, subfamily E, member 26 pseudogene	gene_position:reverse Proximal_Promoter Distance_to_Tss_is:-1074 Distance_to_GeneEnd: -1727
chr10	16524622	16524878	257	16524750	6	42.42	9.39	LOC101928701	uncharacterized LOC101928701	gene_position:forward Proximal_Promoter Distance_to_Tss_is:-208 Distance_to_GeneEnd: -15146
chr10	17809041	17809243	203	17809142	5	42.42	7.82	MRC1	cDNA FLJ56855, highly similar to Macrophage mannose receptor 1	gene_position:forward Proximal_Promoter Distance_to_Tss_is:-302 Distance_to_GeneEnd: -102121
chr10	23094288	23094649	362	23094509	8	44.86	10.95	MSRB2	Methionine-r-sulfoxide reductase B2 variant 1	gene_position:forward Proximal_Promoter Distance_to_Tss_is:-1210 Distance_to_GeneEnd: -27725
chr10	23193773	23193952	180	23193863	5	50.96	7.82	PTF1A	Pancreas transcription factor 1 subunit alpha	gene_position:forward Promoter DownStream Of Tss Distance_to_Tss_is:1242 Exon:exon_Position_Number_is:2 Distance_to_GeneEnd: -479
chr10	24724125	24724301	177	24724213	6	69.34	9.39	ARHGAP21	Rho GTPase-activating protein 21	gene_position:reverse Proximal_Promoter Distance_to_Tss_is:-457 Distance_to_GeneEnd: -140516
chr10	25063563	25064042	480	25063709	9	42.76	12.52	ENKUR	Enkurin	gene_position:reverse Proximal_Promoter Distance_to_Tss_is:-1284 Distance_to_GeneEnd: -81584
chr10	26698915	26699096	182	26699006	5	50.43	7.7	PDSS1	cDNA FLJ51222, highly similar to Decaprenyl-diphosphate synthase subunit 1 (EC 2.5.1.-)	gene_position:forward Promoter DownStream Of Tss Distance_to_Tss_is:1249 Intron_intron_Position_Number_is:1 Distance_to_GeneEnd: -47883
chr10	28796458	28796843	386	28796596	8	42.74	9.39	LINC00837	long intergenic non-protein coding RNA 837	gene_position:reverse Proximal_Promoter Distance_to_Tss_is:-408 Distance_to_GeneEnd: -7147
chr10	30403436	30403873	438	30403740	12	70.53	9.39	CCND3P1	cyclin D3 pseudogene 1	gene_position:reverse Promoter DownStream Of Tss Distance_to_Tss_is:385 Exon:exon_Position_Number_is:1 Distance_to_GeneEnd: -242
chr10	37240053	37240219	167	37240136	4	42.42	6.26	LOC102724509	uncharacterized LOC102724509	gene_position:forward Proximal_Promoter Distance_to_Tss_is:-837 Distance_to_GeneEnd: -2742
chr10	37857239	37857438	200	37857339	8	89.21	12.52	ZNF248	Zinc finger protein 248, isoform CRA_a	gene_position:reverse Promoter DownStream Of Tss Distance_to_Tss_is:397 5UTR_Exon:exon_Position_Number_is:1 Distance_to_GeneEnd: -80713
chr10	37976703	37976991	289	37976847	7	42.42	10.95	ZNF25	Zinc finger protein 25	gene_position:reverse Proximal_Promoter Distance_to_Tss_is:-47 Distance_to_GeneEnd: -27131
chr10	42736002	42736170	169	42736086	4	42.42	6.26	RSU1P1	Ras suppressor protein 1 pseudogene 1	gene_position:forward Promoter DownStream Of Tss Distance_to_Tss_is:1295 Exon:exon_Position_Number_is:1 Distance_to_GeneEnd: -2793
chr10	43194707	43194856	150	43194782	4	50.96	6.26	RASGEF1A	cDNA FLJ45524 fis, clone BRTHA2026290, highly similar to Homo sapiens RasGEF domain family, member 1A (RASGEF1A), mRNA	gene_position:reverse Distance_to_Tss_is:72212 3UTR_Exon:exon_Position_Number_is:13 Distance_to_GeneEnd: -174
chr10	43908417	43908815	399	43908701	9	49.46	10.95	LINC00841	long intergenic non-protein coding RNA 841	gene_position:forward Proximal_Promoter Distance_to_Tss_is:-887 Distance_to_GeneEnd: -61490
chr10	44293845	44293994	150	44293920	4	50.96	6.26	LOC101929465	uncharacterized LOC101929465	gene_position:reverse Proximal_Promoter Distance_to_Tss_is:-500 Distance_to_GeneEnd: -1757
chr10	44293845	44293994	150	44293920	4	50.96	6.26	C10orf142	uncharacterized LOC100130539	gene_position:forward Promoter DownStream Of Tss Distance_to_Tss_is:1095 Intron_intron_Position_Number_is:2 Distance_to_GeneEnd: -804
chr10	46548431	46548942	512	46548798	16	42.2	5.57	GPRIN2	G protein-regulated inducer of neurite outgrowth 2	gene_position:reverse Distance_to_Tss_is:8183 Distance_to_GeneEnd: 31
chr10	47210640	47211258	619	47210883	12	54.05	7.82	LOC101929216	uncharacterized LOC101929216	gene_position:forward Proximal_Promoter Distance_to_Tss_is:-320 Distance_to_GeneEnd: -14509
chr10	47991581	47992387	807	47991728	20	72.01	10.86	ANXA8	cDNA FLJ58992, moderately similar to Annexin A8	gene_position:reverse Promoter DownStream Of Tss Distance_to_Tss_is:191 Intron_intron_Position_Number_is:1 Distance_to_GeneEnd: -523588
chr10	48651808	48652109	302	48651956	7	42.42	9.39	ARHGAP22	Rho GTPase activating protein 22, isoform CRA_a	gene_position:reverse Promoter DownStream Of Tss Distance_to_Tss_is:708 Intron_intron_Position_Number_is:1 Distance_to_GeneEnd: -205783
chr10	49439843	49440012	170	49439928	4	42.42	6.26	HSPD1P17	heat shock 60kDa protein 1 (chaperonin) pseudogene 17	gene_position:forward Proximal_Promoter Distance_to_Tss_is:-973 Distance_to_GeneEnd: -1113
chr10	50010563	50010772	210	50010668	5	42.42	7.82	AGAP6	Arf-GAP with GTPase, ANK repeat and PH domain-containing protein 6	gene_position:forward Distance_to_Tss_is:37427 Distance_to_GeneEnd: 64
chr10	50027993	50028246	254	50028120	6	42.42	9.39	SLC9A3P3	solute carrier family 9, subfamily A (NHE3, cation proton antiporter 3), member 3 pseudogene 3	gene_position:reverse Proximal_Promoter Distance_to_Tss_is:-826 Distance_to_GeneEnd: -2601
chr10	50657484	50657698	215	50657591	7	50.07	8.43	BEND3P1	BEN domain containing 3 pseudogene 1	gene_position:forward Proximal_Promoter Distance_to_Tss_is:-619 Distance_to_GeneEnd: -6462
chr10	55600752	55601349	598	55600951	10	41.63	9.39	MTRNR2L5	Humanin-like 5	gene_position:forward Distance_to_Tss_is:1762 Distance_to_GeneEnd: 24
chr10	55745353	55745520	168	55745437	4	42.42	6.26	LOC100419872	zinc finger, MYM-type 4 pseudogene	gene_position:forward Proximal_Promoter Distance_to_Tss_is:-955 Distance_to_GeneEnd: -2457
chr10	58270005	58270377	373	58270144	9	41.78	8.28	CISD1	Chromosome 10 open reading frame 70, isoform CRA_b	gene_position:forward Promoter DownStream Of Tss Distance_to_Tss_is:903 Intron_intron_Position_Number_is:1 Distance_to_GeneEnd: -19254
chr10	62375688	62375944	257	62375816	8	59.95	12.52	LOC283045	uncharacterized LOC283045	gene_position:reverse Proximal_Promoter Distance_to_Tss_is:-561 Distance_to_GeneEnd: -36100
chr10	63887516	63887672	157	63887594	4	42.42	6.26	LOC101928859	uncharacterized LOC101928859	gene_position:reverse Proximal_Promoter Distance_to_Tss_is:-527 Distance_to_GeneEnd: -26767
chr10	68902536	68903375	840	68902854	15	44.67	5.91	DDX50	cDNA FLJ56545, highly similar to ATP-dependent RNA helicase DDX50 (EC 3.6.1.-)	gene_position:forward Promoter DownStream Of Tss Distance_to_Tss_is:1258 Intron_intron_Position_Number_is:1 Distance_to_GeneEnd: -44311
chr10	69426129	69426365	237	69426247	6	42.42	9.39	TSPAN15	Tetraspanin-15	gene_position:forward Promoter DownStream Of Tss Distance_to_Tss_is:947 Intron_intron_Position_Number_is:1 Distance_to_GeneEnd: -81538
chr10	70282573	70283204	632	70282756	13	57.31	13.25	NPFFR1	Neuropeptide FF receptor 1	gene_position:reverse Promoter DownStream Of Tss Distance_to_Tss_is:1121 Intron_intron_Position_Number_is:1 Distance_to_GeneEnd: -27616
chr10	70478247	70478457	211	70478352	6	50.96	9.39	PALD1	Paladin	gene_position:forward Proximal_Promoter Distance_to_Tss_is:-561 Distance_to_GeneEnd: -90203
chr10	73744011	73744167	157	73744089	4	41.27	6.02	SEC24C	SEC24 related gene family, member C (S. cerevisiae), isoform CRA_a	gene_position:forward Proximal_Promoter Distance_to_Tss_is:-362 Distance_to_GeneEnd: -28164
chr10	73783624	73783943	320	73783814	9	57.73	12.52	CHCHD1	Coiled-coil-helix-coiled-coil-helix domain-containing protein 1	gene_position:forward Distance_to_Tss_is:1574 3UTR_Exon:exon_Position_Number_is:3 Distance_to_GeneEnd: -24
chr10	73812957	73813122	166	73813040	4	42.42	6.26	NDST2	cDNA FLJ61027, highly similar to Bifunctional heparan sulfateN-deacetylase/N-sulfotransferase 2 (EC 2.8.2.8)	gene_position:reverse Proximal_Promoter Distance_to_Tss_is:-1126 Distance_to_GeneEnd: -11046
chr10	75072864	75073251	388	75072950	8	42.06	9.24	DUPD1	Dual specificity phosphatase DUPD1	gene_position:reverse Promoter DownStream Of Tss Distance_to_Tss_is:761 Intron_intron_Position_Number_is:1 Distance_to_GeneEnd: -35392
chr10	75089346	75089504	159	75089425	5	59.95	7.82	PPIAP13	peptidylprolyl isomerase A (cyclophilin A) pseudogene 13	gene_position:reverse Promoter DownStream Of Tss Distance_to_Tss_is:498 Exon:exon_Position_Number_is:1 Distance_to_GeneEnd: -353
chr10	75382654	75382866	213	75382760	5	42.42	7.82	SPA17P1	sperm autoantigenic protein 17 pseudogene 1	gene_position:reverse Promoter DownStream Of Tss Distance_to_Tss_is:249 Exon:exon_Position_Number_is:1 Distance_to_GeneEnd: -444
chr10	79444833	79444985	153	79444909	4	42.42	6.26	ZCCHC24	Chromosome 10 open reading frame 56, isoform CRA_a	gene_position:reverse Promoter DownStream Of Tss Distance_to_Tss_is:794 Intron_intron_Position_Number_is:1 Distance_to_GeneEnd: -62508
chr10	79583757	79583970	214	79583864	6	50.96	9.39	MBL3P	mannose-binding lectin family member 3, pseudogene	gene_position:reverse Promoter DownStream Of Tss Distance_to_Tss_is:1120 Exon:exon_Position_Number_is:1 Distance_to_GeneEnd: -1459
chr10	79667247	79667448	202	79667348	7	69.34	10.95	LOC101929506	uncharacterized LOC101929506	gene_position:forward Promoter DownStream Of Tss Distance_to_Tss_is:408 Intron_intron_Position_Number_is:1 Distance_to_GeneEnd: -6258
chr10	79906309	79906458	150	79906384	4	50.96	6.26	BMS1P21	BMS1 homolog, ribosome assembly protein (yeast) pseudogene	gene_position:forward Promoter DownStream Of Tss Distance_to_Tss_is:1411 Intron_intron_Position_Number_is:1 Distance_to_GeneEnd: -25492
chr10	80296696	80296866	171	80296781	4	42.42	6.26	LOC100419873		gene_position:forward Proximal_Promoter Distance_to_Tss_is:-1482 Distance_to_GeneEnd: -2765
chr10	87376618	87377143	526	87376998	10	46.56	10.95	NPAP1P3	nuclear pore associated protein 1 pseudogene 3	gene_position:forward Proximal_Promoter Distance_to_Tss_is:-955 Distance_to_GeneEnd: -1830
chr10	88820359	88820510	152	88820435	4	42.42	6.26	LIPM	Lipase member M	gene_position:forward Distance_to_Tss_is:17629 Exon:exon_Position_Number_is:9 Distance_to_GeneEnd: -187
chr10	89064774	89064930	157	89064852	5	59.95	7.82	MIR4679-2	microRNA 4679-2	gene_position:reverse Proximal_Promoter Distance_to_Tss_is:-1363 Distance_to_GeneEnd: -1439
chr10	90872855	90873016	162	90872936	5	59.95	7.82	RPP30	cDNA FLJ57382, highly similar to Ribonuclease P protein subunit p30 (EC 3.1.26.5)	gene_position:forward Promoter DownStream Of Tss Distance_to_Tss_is:903 Intron_intron_Position_Number_is:1 Distance_to_GeneEnd: -35700
chr10	93107871	93108259	389	93108163	11	67.38	9.39	NIP7P1	NIP7, nucleolar pre-rRNA processing protein pseudogene 1	gene_position:reverse Proximal_Promoter Distance_to_Tss_is:-445 Distance_to_GeneEnd: -2125
chr10	94536225	94536818	594	94536528	10	41.88	6.26	TBC1D12	TBC1 domain family, member 12	gene_position:forward Distance_to_Tss_is:133796 3UTR_Exon:exon_Position_Number_is:13 Distance_to_GeneEnd: -107
chr10	95657273	95657425	153	95657349	4	42.42	6.26	ALDH18A1	Delta-1-pyrroline-5-carboxylate synthase	gene_position:reverse Proximal_Promoter Distance_to_Tss_is:-463 Distance_to_GeneEnd: -51344
chr10	97293878	97294468	591	97294132	10	42.07	7.82	ARHGAP19	Rho GTPase-activating protein 19	gene_position:reverse Proximal_Promoter Distance_to_Tss_is:-1205 Distance_to_GeneEnd: -71705
chr10	97433603	97433846	244	97433725	6	42.42	9.39	PGAM1	cDNA FLJ53048, highly similar to Phosphoglycerate mutase 1 (EC 5.4.2.1)	gene_position:forward Distance_to_Tss_is:7333 Distance_to_GeneEnd: 162
chr10	97585702	97585869	168	97585786	4	42.42	6.26	HOGA1	4-hydroxy-2-oxoglutarate aldolase, mitochondrial	gene_position:forward Promoter DownStream Of Tss Distance_to_Tss_is:1357 Intron_intron_Position_Number_is:1 Distance_to_GeneEnd: -27100
chr10	99526245	99526415	171	99526330	5	50.96	7.82	LINC01475	long intergenic non-protein coding RNA 1475	gene_position:reverse Distance_to_Tss_is:5021 Distance_to_GeneEnd: 105
chr10	100008671	100008926	256	100008799	6	42.42	9.39	DNMBP	cDNA FLJ46735 fis, clone TRACH3020605, highly similar to Dynamin-binding protein	gene_position:reverse Promoter DownStream Of Tss Distance_to_Tss_is:1282 Intron_intron_Position_Number_is:1 Distance_to_GeneEnd: -133094
chr10	100913468	100913917	450	100913609	10	51.21	10.54	SLF2	Protein FAM178A	gene_position:forward Promoter DownStream Of Tss Distance_to_Tss_is:899 Intron_intron_Position_Number_is:1 Distance_to_GeneEnd: -51666
chr10	101062204	101062353	150	101062279	4	50.43	6.16	KAZALD1	Kazal-type serine protease inhibitor domain-containing protein 1	gene_position:forward Promoter DownStream Of Tss Distance_to_Tss_is:423 Intron_intron_Position_Number_is:1 Distance_to_GeneEnd: -5927
chr10	102242576	102242780	205	102242678	5	41.27	7.53	PITX3	Paired-like homeodomain transcription factor 3, isoform CRA_a	gene_position:reverse Proximal_Promoter Distance_to_Tss_is:-1102 Distance_to_GeneEnd: -12387
chr10	103367355	103367510	156	103367433	4	41.27	6.02	TAF5	Transcription initiation factor TFIID subunit 5	gene_position:forward Proximal_Promoter Distance_to_Tss_is:-612 Distance_to_GeneEnd: -21710
chr10	103458093	103458244	152	103458169	4	42.42	6.26	CALHM1	Calcium homeostasis modulator protein 1	gene_position:reverse Promoter DownStream Of Tss Distance_to_Tss_is:798 Intron_intron_Position_Number_is:1 Distance_to_GeneEnd: -4706
chr10	103966733	103967095	363	103966974	9	52.97	10.95	LOC102724351	uncharacterized LOC102724351	gene_position:reverse Promoter DownStream Of Tss Distance_to_Tss_is:277 Exon:exon_Position_Number_is:1 Distance_to_GeneEnd: -27467
chr10	103966733	103967095	363	103966974	9	52.97	10.95	SLK	cDNA FLJ61681, highly similar to STE20-like serine/threonine-protein kinase (EC2.7.11.1)	gene_position:forward Proximal_Promoter Distance_to_Tss_is:-452 Distance_to_GeneEnd: -62500
chr10	112304917	112305066	150	112304992	4	50.96	6.26	TECTB	Beta-tectorin	gene_position:forward Distance_to_Tss_is:21462 3UTR_Exon:exon_Position_Number_is:11 Distance_to_GeneEnd: -118
chr10	112946219	112946368	150	112946294	4	50.96	6.26	LOC102724518	uncharacterized LOC102724518	gene_position:forward Promoter DownStream Of Tss Distance_to_Tss_is:721 Intron_intron_Position_Number_is:1 Distance_to_GeneEnd: -3528
chr10	113167612	113167782	171	113167697	4	42.42	6.26	TCF7L2	cDNA FLJ90224 fis, clone NT2RM1000789, highly similar to Mus musculus transcription factor 7-like 2, T-cell specific, HMG-box (Tcf7l2), mRNA	gene_position:forward Distance_to_Tss_is:217393 3UTR_Exon:exon_Position_Number_is:16 Distance_to_GeneEnd: -66
chr10	114936929	114937140	212	114937035	5	42.42	7.82	TRUB1	cDNA FLJ43566 fis, clone PUAEN2007044, highly similar to Homo sapiens TruB pseudouridine (psi) synthase homolog 1 (TRUB1), mRNA	gene_position:forward Proximal_Promoter Distance_to_Tss_is:-1264 Distance_to_GeneEnd: -40751
chr10	117126008	117126163	156	117126086	4	42.42	6.26	SHTN1	Shootin-1	gene_position:reverse Promoter DownStream Of Tss Distance_to_Tss_is:578 Intron_intron_Position_Number_is:1 Distance_to_GeneEnd: -225696
chr10	117546542	117546711	170	117546627	4	42.42	6.26	EMX2OS	EMX2 opposite strand/antisense RNA	gene_position:reverse Proximal_Promoter Distance_to_Tss_is:-1474 Distance_to_GeneEnd: -62249
chr10	118932308	118932490	183	118932399	5	50.96	7.82	LDHAP5	lactate dehydrogenase A pseudogene 5	gene_position:reverse Promoter DownStream Of Tss Distance_to_Tss_is:975 Exon:exon_Position_Number_is:1 Distance_to_GeneEnd: -212
chr10	120596490	120596687	198	120596589	6	59.95	9.39	LINC01561	long intergenic non-protein coding RNA 1561	gene_position:forward Proximal_Promoter Distance_to_Tss_is:-1459 Distance_to_GeneEnd: -3633
chr10	133453948	133454110	163	133454029	4	42.42	6.26	SCART1	Scavenger receptor cysteine-rich domain-containing protein SCART1	gene_position:forward Promoter DownStream Of Tss Distance_to_Tss_is:20 Exon:exon_Position_Number_is:1 Distance_to_GeneEnd: -14497
chr10	133625926	133626078	153	133626002	4	42.42	6.26	FRG2B	Protein FRG2-like-1	gene_position:reverse Promoter DownStream Of Tss Distance_to_Tss_is:869 Exon:exon_Position_Number_is:3 Distance_to_GeneEnd: -827
chr10	133667006	133667745	740	133667606	21	59.94	9.24	DUX4L25	double homeobox 4 like 25	gene_position:forward Proximal_Promoter Distance_to_Tss_is:-145 Distance_to_GeneEnd: -1478
chr10	133753025	133754221	1197	133753731	26	68.39	10.71	DUX4L13	double homeobox 4 like 13	gene_position:forward Proximal_Promoter Distance_to_Tss_is:-126 Distance_to_GeneEnd: -1499
chr11	305324	305495	172	305410	4	42.42	6.26	MRPS24P1	mitochondrial ribosomal protein S24 pseudogene 1	gene_position:reverse Proximal_Promoter Distance_to_Tss_is:-948 Distance_to_GeneEnd: -1614
chr11	3638333	3638661	329	3638475	8	48.06	10.95	ART5	NAD(P)(+)--arginine ADP-ribosyltransferase	gene_position:reverse Distance_to_Tss_is:3983 Distance_to_GeneEnd: 173
chr11	3796514	3796685	172	3796600	4	42.42	6.26	NUP98	Nucleoporin 98kDa, isoform CRA_a	gene_position:reverse Promoter DownStream Of Tss Distance_to_Tss_is:1278 Intron_intron_Position_Number_is:1 Distance_to_GeneEnd: -121504
chr11	3796514	3796685	172	3796600	4	42.42	6.26	PGAP2	FGF receptor activating protein 1, isoform CRA_d	gene_position:forward Proximal_Promoter Distance_to_Tss_is:-1210 Distance_to_GeneEnd: -29857
chr11	4489508	4490142	635	4489889	13	60.11	9.39	OR52K1	Olfactory receptor 52K1	gene_position:forward Promoter DownStream Of Tss Distance_to_Tss_is:629 Exon:exon_Position_Number_is:1 Distance_to_GeneEnd: -400
chr11	4639672	4639833	162	4639753	4	40.6	5.89	OR51D1	Olfactory receptor 51D1	gene_position:forward Proximal_Promoter Distance_to_Tss_is:-43 Distance_to_GeneEnd: -1166
chr11	4724302	4724825	524	4724432	10	41.09	6.76	KRT8P49	keratin 8 pseudogene 49	gene_position:reverse Proximal_Promoter Distance_to_Tss_is:-61 Distance_to_GeneEnd: -1811
chr11	4881888	4882122	235	4882005	6	42.42	9.39	OR51T1	Olfactory receptor 51T1	gene_position:forward Promoter DownStream Of Tss Distance_to_Tss_is:69 Exon:exon_Position_Number_is:1 Distance_to_GeneEnd: -995
chr11	5059441	5059590	150	5059516	4	47.42	5.64	OR52E2	Olfactory receptor 52E2	gene_position:reverse Promoter DownStream Of Tss Distance_to_Tss_is:186 Exon:exon_Position_Number_is:1 Distance_to_GeneEnd: -791
chr11	5172376	5172526	151	5172451	4	50.43	6.16	OR51A1P	Olfactory receptor	gene_position:reverse Proximal_Promoter Distance_to_Tss_is:-1053 Distance_to_GeneEnd: -2319
chr11	5201630	5201848	219	5201739	8	70.44	10.39	OR51V1	Olfactory receptor 51V1	gene_position:reverse Proximal_Promoter Distance_to_Tss_is:-930 Distance_to_GeneEnd: -1895
chr11	5329992	5330145	154	5330069	4	41.27	6.02	OR51B8P	olfactory receptor, family 51, subfamily B, member 8 pseudogene	gene_position:reverse Distal_Promoter Distance_to_Tss_is:1353 Distance_to_GeneEnd: 596
chr11	5354848	5355608	761	5355501	14	45.68	7.36	LOC100418885	amphiphysin pseudogene	gene_position:forward Promoter DownStream Of Tss Distance_to_Tss_is:156 Exon:exon_Position_Number_is:1 Distance_to_GeneEnd: -773
chr11	5726343	5727215	873	5726465	16	49.21	9.63	OR52P1P	Putative olfactory receptor 52P1	gene_position:forward Proximal_Promoter Distance_to_Tss_is:-158 Distance_to_GeneEnd: -1117
chr11	6068332	6068499	168	6068416	4	42.42	6.26	OR52X1P	olfactory receptor, family 52, subfamily X, member 1 pseudogene	gene_position:reverse Proximal_Promoter Distance_to_Tss_is:-440 Distance_to_GeneEnd: -1619
chr11	6721969	6722145	177	6722057	5	40.48	5.71	GVINP1	Interferon-induced very large GTPase 1	gene_position:reverse Proximal_Promoter Distance_to_Tss_is:-90 Distance_to_GeneEnd: -8830
chr11	6767970	6768139	170	6768055	5	50.96	7.82	OR2AG2	Olfactory receptor 2AG2	gene_position:reverse Proximal_Promoter Distance_to_Tss_is:987 Distance_to_GeneEnd: 37
chr11	7986699	7987329	631	7987107	11	42.8	8.64	EIF3F	Eukaryotic translation initiation factor 3 subunit F	gene_position:forward Proximal_Promoter Distance_to_Tss_is:-621 Distance_to_GeneEnd: -9472
chr11	8679268	8679417	150	8679343	4	44.69	5.19	TRIM66	Tripartite motif-containing protein 66	gene_position:reverse Promoter DownStream Of Tss Distance_to_Tss_is:671 Intron_intron_Position_Number_is:2 Distance_to_GeneEnd: -67228
chr11	9095810	9096311	502	9095930	12	48.49	10.1	KRT8P41	cDNA FLJ46111 fis, clone TESTI2034913, moderately similar to Keratin, type II cytoskeletal 8	gene_position:forward Promoter DownStream Of Tss Distance_to_Tss_is:1447 Exon:exon_Position_Number_is:1 Distance_to_GeneEnd: -380
chr11	9460745	9460954	210	9460850	11	84.82	9.59	LOC644656	uncharacterized LOC644656	gene_position:reverse Proximal_Promoter Distance_to_Tss_is:-47 Distance_to_GeneEnd: -1189
chr11	9460745	9460954	210	9460850	11	84.82	9.59	ZNF143	Zinc finger protein 143	gene_position:forward Proximal_Promoter Distance_to_Tss_is:-220 Distance_to_GeneEnd: -67779
chr11	9758993	9759176	184	9759085	5	40.48	5.71	LOC440028	uncharacterized LOC440028	gene_position:reverse Promoter DownStream Of Tss Distance_to_Tss_is:540 Intron_intron_Position_Number_is:1 Distance_to_GeneEnd: -4223
chr11	10295170	10295983	814	10295314	17	46.06	6.72	SBF2	Myotubularin-related protein 13	gene_position:reverse Proximal_Promoter Distance_to_Tss_is:-963 Distance_to_GeneEnd: -516503
chr11	11622756	11623173	418	11622872	13	61.14	9.46	GALNT18	Polypeptide N-acetylgalactosaminyltransferase 18	gene_position:reverse Proximal_Promoter Distance_to_Tss_is:-715 Distance_to_GeneEnd: -351881
chr11	13925713	13925943	231	13925828	6	42.42	9.39	LOC101928132	uncharacterized LOC101928132	gene_position:reverse Proximal_Promoter Distance_to_Tss_is:-850 Distance_to_GeneEnd: -4263
chr11	17477701	17478249	549	17478101	10	44.9	7.82	ABCC8	cDNA FLJ56497, highly similar to ATP-binding cassette transporter sub-family C member 8	gene_position:reverse Proximal_Promoter Distance_to_Tss_is:-856 Distance_to_GeneEnd: -84816
chr11	18451084	18451372	289	18451228	7	42.42	10.95	LDHC	L-lactate dehydrogenase C chain	gene_position:forward Distance_to_Tss_is:38780 Exon:exon_Position_Number_is:7 Distance_to_GeneEnd: -162
chr11	18863477	18863626	150	18863552	4	50.96	6.26	LOC441592	MAS-related GPR, member X1 pseudogene	gene_position:reverse Distal_Promoter Distance_to_Tss_is:1247 Distance_to_GeneEnd: 69
chr11	20159720	20159876	157	20159798	4	42.42	6.26	DBX1	Homeobox protein DBX1	gene_position:reverse Promoter DownStream Of Tss Distance_to_Tss_is:604 Intron_intron_Position_Number_is:1 Distance_to_GeneEnd: -3506
chr11	22283210	22283361	152	22283286	4	42.42	6.26	ANO5	Anoctamin-5	gene_position:forward Distance_to_Tss_is:90543 3UTR_Exon:exon_Position_Number_is:22 Distance_to_GeneEnd: -147
chr11	23790117	23790326	210	23790222	5	42.42	7.82	LOC100288844	zinc finger protein 133-like	gene_position:forward Promoter DownStream Of Tss Distance_to_Tss_is:861 Exon:exon_Position_Number_is:1 Distance_to_GeneEnd: -595
chr11	33892059	33892265	207	33892162	5	42.42	7.82	LMO2	Rhombotin-2	gene_position:reverse Promoter DownStream Of Tss Distance_to_Tss_is:230 5UTR_Exon:exon_Position_Number_is:1 Distance_to_GeneEnd: -33483
chr11	37727076	37727392	317	37727262	7	40.98	9.39	RPL7AP56	ribosomal protein L7a pseudogene 56	gene_position:forward Distal_Promoter Distance_to_Tss_is:1431 Distance_to_GeneEnd: 586
chr11	42253751	42253931	181	42253841	5	50.96	7.82	LOC100507205	uncharacterized LOC100507205	gene_position:reverse Proximal_Promoter Distance_to_Tss_is:-61 Distance_to_GeneEnd: -66008
chr11	44728075	44728696	622	44728565	12	53.83	10.95	TSPAN18	Tetraspanin-18	gene_position:forward Promoter DownStream Of Tss Distance_to_Tss_is:894 Intron_intron_Position_Number_is:1 Distance_to_GeneEnd: -204268
chr11	46274529	46274868	340	46274730	9	47.08	6.25	LOC101928919	uncharacterized LOC101928919	gene_position:reverse Proximal_Promoter Distance_to_Tss_is:-62 Distance_to_GeneEnd: -18018
chr11	46593173	46593324	152	46593249	4	42.42	6.26	AMBRA1	Activating molecule in BECN1-regulated autophagy protein 1	gene_position:reverse Promoter DownStream Of Tss Distance_to_Tss_is:896 Intron_intron_Position_Number_is:1 Distance_to_GeneEnd: -196761
chr11	46845228	46845534	307	46845386	12	57.41	9.88	CKAP5	Cytoskeleton-associated protein 5	gene_position:reverse Promoter DownStream Of Tss Distance_to_Tss_is:1080 Intron_intron_Position_Number_is:1 Distance_to_GeneEnd: -101694
chr11	47766757	47767238	482	47767094	10	43.5	9.27	FNBP4	Formin-binding protein 4	gene_position:reverse Promoter DownStream Of Tss Distance_to_Tss_is:703 Intron_intron_Position_Number_is:1 Distance_to_GeneEnd: -50254
chr11	48353063	48353215	153	48353139	4	42.42	6.26	OR4C4P	olfactory receptor, family 4, subfamily C, member 4 pseudogene	gene_position:reverse Proximal_Promoter Distance_to_Tss_is:-616 Distance_to_GeneEnd: -7715
chr11	48366990	48367242	253	48367116	6	42.42	9.39	OR4C5	Olfactory receptor 4C5	gene_position:reverse Proximal_Promoter Distance_to_Tss_is:-602 Distance_to_GeneEnd: -1593
chr11	48990461	48990618	158	48990540	4	42.42	6.26	TRIM53CP	tripartite motif containing 53C, pseudogene	gene_position:reverse Promoter DownStream Of Tss Distance_to_Tss_is:1420 Intron_intron_Position_Number_is:2 Distance_to_GeneEnd: -4708
chr11	50247005	50247273	269	50247139	7	42.42	10.95	PHKG1P3	phosphorylase kinase, gamma 1 pseudogene 3	gene_position:reverse Promoter DownStream Of Tss Distance_to_Tss_is:757 Exon:exon_Position_Number_is:1 Distance_to_GeneEnd: -528
chr11	54692322	54692625	304	54692435	8	50.74	10.95	OR4A7P	olfactory receptor, family 4, subfamily A, member 7 pseudogene	gene_position:forward Proximal_Promoter Distance_to_Tss_is:-129 Distance_to_GeneEnd: -1038
chr11	54725531	54725698	168	54725615	4	42.42	6.26	OR4A6P	olfactory receptor, family 4, subfamily A, member 6 pseudogene	gene_position:forward Promoter DownStream Of Tss Distance_to_Tss_is:683 Exon:exon_Position_Number_is:1 Distance_to_GeneEnd: -286
chr11	55949584	55949760	177	55949672	5	50.96	7.82	OR10AF1P	olfactory receptor, family 10, subfamily AF, member 1 pseudogene	gene_position:reverse Proximal_Promoter Distance_to_Tss_is:-661 Distance_to_GeneEnd: -1465
chr11	56205255	56205416	162	56205336	4	42.42	6.26	LOC642890	N(alpha)-acetyltransferase 50, NatE catalytic subunit pseudogene	gene_position:reverse Promoter DownStream Of Tss Distance_to_Tss_is:369 Exon:exon_Position_Number_is:1 Distance_to_GeneEnd: -131
chr11	56392704	56392855	152	56392780	4	42.42	6.26	OR5AL2P	olfactory receptor, family 5, subfamily AL, member 2 pseudogene	gene_position:forward Proximal_Promoter Distance_to_Tss_is:-1026 Distance_to_GeneEnd: -1945
chr11	56578469	56578621	153	56578545	4	42.42	6.26	OR5M10	Olfactory receptor 5M10	gene_position:reverse Proximal_Promoter Distance_to_Tss_is:-748 Distance_to_GeneEnd: -1695
chr11	57382584	57382733	150	57382659	4	50.96	6.26	PRG3	Proteoglycan 3	gene_position:reverse Proximal_Promoter Distance_to_Tss_is:-1434 Distance_to_GeneEnd: -5815
chr11	57391806	57391958	153	57391882	4	42.42	6.26	PRG2	Bone marrow proteoglycan	gene_position:reverse Proximal_Promoter Distance_to_Tss_is:-1149 Distance_to_GeneEnd: -4445
chr11	57517202	57517561	360	57517338	9	53.28	9.39	SLC43A1	Solute carrier family 43, member 1, isoform CRA_b	gene_position:reverse Proximal_Promoter Distance_to_Tss_is:-1483 Distance_to_GeneEnd: -32671
chr11	57537672	57537905	234	57537789	6	42.42	9.39	SMTNL1	Smoothelin-like protein 1	gene_position:forward Promoter DownStream Of Tss Distance_to_Tss_is:101 Intron_intron_Position_Number_is:1 Distance_to_GeneEnd: -12597
chr11	58191250	58191566	317	58191423	7	40.98	7.82	OR9Q2	Olfactory receptor 9Q2	gene_position:forward Promoter DownStream Of Tss Distance_to_Tss_is:816 Exon:exon_Position_Number_is:1 Distance_to_GeneEnd: -268
chr11	58267163	58267402	240	58267283	7	50.96	10.95	OR10W1	Olfactory receptor 10W1	gene_position:reverse Promoter DownStream Of Tss Distance_to_Tss_is:1097 Exon:exon_Position_Number_is:1 Distance_to_GeneEnd: -371
chr11	58292106	58292309	204	58292208	5	42.42	7.82	OR10Q2P	olfactory receptor, family 10, subfamily Q, member 2 pseudogene	gene_position:reverse Promoter DownStream Of Tss Distance_to_Tss_is:665 Exon:exon_Position_Number_is:1 Distance_to_GeneEnd: -277
chr11	59211722	59211883	162	59211803	4	42.42	6.26	MPEG1	Macrophage-expressed gene 1 protein	gene_position:reverse Promoter DownStream Of Tss Distance_to_Tss_is:1299 Exon:exon_Position_Number_is:1 Distance_to_GeneEnd: -3212
chr11	59714005	59714200	196	59714103	5	42.42	7.82	OR10V1	Olfactory receptor 10V1	gene_position:reverse Proximal_Promoter Distance_to_Tss_is:-160 Distance_to_GeneEnd: -1089
chr11	59727250	59727403	154	59727327	4	42.42	6.26	OR10Y1P	olfactory receptor, family 10, subfamily Y, member 1 pseudogene	gene_position:forward Proximal_Promoter Distance_to_Tss_is:-1270 Distance_to_GeneEnd: -2243
chr11	60040159	60040308	150	60040234	4	50.96	6.26	OOSP2	Oocyte-secreted protein 2	gene_position:forward Proximal_Promoter Distance_to_Tss_is:-116 Distance_to_GeneEnd: -7885
chr11	60089324	60089480	157	60089402	4	42.42	6.26	MS4A2	High affinity immunoglobulin epsilon receptor subunit beta	gene_position:forward Promoter DownStream Of Tss Distance_to_Tss_is:660 Intron_intron_Position_Number_is:1 Distance_to_GeneEnd: -9143
chr11	60242918	60243123	206	60243021	6	50.96	9.39	MS4A4E	Putative membrane-spanning 4-domains subfamily A member 4E	gene_position:reverse Promoter DownStream Of Tss Distance_to_Tss_is:184 Intron_intron_Position_Number_is:1 Distance_to_GeneEnd: -29934
chr11	60733074	60733265	192	60733170	5	42.42	7.82	MS4A18	Membrane-spanning 4-domains subfamily A member 18	gene_position:forward Promoter DownStream Of Tss Distance_to_Tss_is:553 Intron_intron_Position_Number_is:1 Distance_to_GeneEnd: -10920
chr11	61160957	61161106	150	61161032	4	50.96	6.26	VPS37C	Vacuolar protein sorting-associated protein 37C	gene_position:reverse Promoter DownStream Of Tss Distance_to_Tss_is:487 Intron_intron_Position_Number_is:1 Distance_to_GeneEnd: -30701
chr11	61582210	61582522	313	61582431	7	41.35	7.82	SYT7	Synaptotagmin VII, isoform CRA_b	gene_position:reverse Proximal_Promoter Distance_to_Tss_is:-1159 Distance_to_GeneEnd: -68488
chr11	61679127	61679292	166	61679210	4	42.42	6.26	DAGLA	Chromosome 11 open reading frame 11, isoform CRA_b	gene_position:forward Proximal_Promoter Distance_to_Tss_is:-1306 Distance_to_GeneEnd: -67875
chr11	62081546	62082149	604	62081666	13	56.36	9.66	LOC100507521	uncharacterized LOC100507521	gene_position:reverse Promoter DownStream Of Tss Distance_to_Tss_is:638 Intron_intron_Position_Number_is:1 Distance_to_GeneEnd: -4266
chr11	63162963	63163864	902	63163358	17	61.2	6.9	SLC22A25	UST6 protein	gene_position:reverse Distance_to_Tss_is:74980 Distance_to_GeneEnd: 88
chr11	63239319	63239895	577	63239466	11	46.49	8.64	SLC22A25	UST6 protein	gene_position:reverse Proximal_Promoter Distance_to_Tss_is:-1376 Distance_to_GeneEnd: -76268
chr11	63291350	63291619	270	63291485	7	42.42	10.95	SLC22A10	cDNA FLJ60017, highly similar to Solute carrier family 22 member 10	gene_position:forward Promoter DownStream Of Tss Distance_to_Tss_is:1392 Intron_intron_Position_Number_is:1 Distance_to_GeneEnd: -20424
chr11	63489897	63490111	215	63490004	6	50.43	9.24	HRASLS5	Ca(2+)-independent N-acyltransferase	gene_position:reverse Promoter DownStream Of Tss Distance_to_Tss_is:1311 Intron_intron_Position_Number_is:2 Distance_to_GeneEnd: -28493
chr11	64227545	64227720	176	64227633	5	50.96	7.82	TRPT1	tRNA phosphotransferase 1, isoform CRA_b	gene_position:reverse Proximal_Promoter Distance_to_Tss_is:-1291 Distance_to_GeneEnd: -3746
chr11	64227545	64227720	176	64227633	5	50.96	7.82	NUDT22	Nucleoside diphosphate-linked moiety X motif 22	gene_position:forward Promoter DownStream Of Tss Distance_to_Tss_is:1266 Intron_intron_Position_Number_is:2 Distance_to_GeneEnd: -2681
chr11	64590103	64590312	210	64590208	6	50.96	9.39	SLC22A12	cDNA FLJ31175 fis, clone KIDNE2000167, highly similar to Homo sapiens solute carrier family 22 (organic anion/cation transporter), member 12 (SLC22A12), transcript variant 2, mRNA	gene_position:forward Proximal_Promoter Distance_to_Tss_is:-707 Distance_to_GeneEnd: -12250
chr11	64889157	64889306	150	64889232	4	50.96	6.26	LOC100653200	putative uncharacterized protein FLJ38264-like	gene_position:reverse Distal_Promoter Distance_to_Tss_is:1289 Distance_to_GeneEnd: 669
chr11	65725862	65726024	163	65725943	5	57.61	7.36	KRT8P26	keratin 8 pseudogene 26	gene_position:forward Proximal_Promoter Distance_to_Tss_is:-1005 Distance_to_GeneEnd: -2153
chr11	65899881	65900550	670	65900229	13	51.32	9.66	FOSL1	cDNA, FLJ94314, highly similar to Homo sapiens FOS-like antigen 1 (FOSL1), mRNA	gene_position:reverse Promoter DownStream Of Tss Distance_to_Tss_is:636 Intron_intron_Position_Number_is:1 Distance_to_GeneEnd: -7740
chr11	65918583	65918733	151	65918658	4	50.96	6.26	C11orf68	UPF0696 protein C11orf68	gene_position:reverse Promoter DownStream Of Tss Distance_to_Tss_is:477 Intron_intron_Position_Number_is:1 Distance_to_GeneEnd: -1773
chr11	65918583	65918733	151	65918658	4	50.96	6.26	DRAP1	Dr1-associated corepressor	gene_position:forward Proximal_Promoter Distance_to_Tss_is:-674 Distance_to_GeneEnd: -2994
chr11	66011922	66012108	187	66012015	5	50.96	7.82	CST6	Cystatin-M	gene_position:forward Proximal_Promoter Distance_to_Tss_is:-69 Distance_to_GeneEnd: -1583
chr11	66013022	66013240	219	66013131	6	50.96	9.39	CST6	Cystatin-M	gene_position:forward Promoter DownStream Of Tss Distance_to_Tss_is:1031 Intron_intron_Position_Number_is:2 Distance_to_GeneEnd: -483
chr11	66373242	66373510	269	66373376	9	59.1	11.04	SLC29A2	Solute carrier family 29 (Nucleoside transporters), member 2, isoform CRA_d	gene_position:reverse Proximal_Promoter Distance_to_Tss_is:-977 Distance_to_GeneEnd: -10721
chr11	66677910	66678072	163	66677991	4	41.27	6.02	RBM4B	RNA-binding protein 4B	gene_position:reverse Promoter DownStream Of Tss Distance_to_Tss_is:11 5UTR_Exon:exon_Position_Number_is:1 Distance_to_GeneEnd: -12916
chr11	67120414	67120823	410	67120519	9	48.46	7.82	KDM2A	cDNA FLJ51294, highly similar to JmjC domain-containing histone demethylation protein 1A (EC 1.14.11.-)	gene_position:forward Promoter DownStream Of Tss Distance_to_Tss_is:1198 Intron_intron_Position_Number_is:1 Distance_to_GeneEnd: -137661
chr11	67522154	67522510	357	67522280	8	45.32	6.26	CABP2	Calcium binding protein 2, isoform CRA_c	gene_position:reverse Promoter DownStream Of Tss Distance_to_Tss_is:1460 Intron_intron_Position_Number_is:2 Distance_to_GeneEnd: -3206
chr11	67682977	67683142	166	67683060	5	49.41	5.91	RPL37P2	ribosomal protein L37 pseudogene 2	gene_position:reverse Promoter DownStream Of Tss Distance_to_Tss_is:81 Exon:exon_Position_Number_is:1 Distance_to_GeneEnd: -284
chr11	67934304	67934655	352	67934424	8	45.79	9.39	LOC101060001	40S ribosomal protein S24-like	gene_position:forward Proximal_Promoter Distance_to_Tss_is:-1254 Distance_to_GeneEnd: -1623
chr11	67974457	67974619	163	67974538	5	59.95	7.82	OR7E1P	olfactory receptor, family 7, subfamily E, member 1 pseudogene	gene_position:reverse Promoter DownStream Of Tss Distance_to_Tss_is:799 Exon:exon_Position_Number_is:1 Distance_to_GeneEnd: -223
chr11	68261353	68261553	201	68261453	5	42.42	7.82	C11orf24	Uncharacterized protein C11orf24	gene_position:reverse Distance_to_Tss_is:10648 3UTR_Exon:exon_Position_Number_is:5 Distance_to_GeneEnd: -18
chr11	69304223	69304390	168	69304307	4	42.42	6.26	IFITM9P	interferon induced transmembrane protein 9 pseudogene	gene_position:reverse Proximal_Promoter Distance_to_Tss_is:-417 Distance_to_GeneEnd: -872
chr11	69659282	69659449	168	69659366	4	42.42	6.26	FLJ42258	FLJ42258 protein	gene_position:reverse Promoter DownStream Of Tss Distance_to_Tss_is:119 Exon:exon_Position_Number_is:1 Distance_to_GeneEnd: -4601
chr11	69665572	69665745	174	69665659	5	50.96	7.82	ORAOV1	Oral cancer-overexpressed protein 1	gene_position:reverse Distance_to_Tss_is:9825 3UTR_Exon:exon_Position_Number_is:5 Distance_to_GeneEnd: -9
chr11	69820286	69820520	235	69820403	7	50.96	10.95	FGF3	Fibroblast growth factor 3	gene_position:reverse Proximal_Promoter Distance_to_Tss_is:-862 Distance_to_GeneEnd: -10318
chr11	71434593	71434747	155	71434670	4	42.42	6.26	DHCR7	7-dehydrocholesterol reductase, isoform CRA_a	gene_position:reverse Distance_to_Tss_is:13838 3UTR_Exon:exon_Position_Number_is:9 Distance_to_GeneEnd: -182
chr11	71669980	71670129	150	71670055	4	50.96	6.26	RPS3AP41	ribosomal protein S3a pseudogene 41	gene_position:forward Promoter DownStream Of Tss Distance_to_Tss_is:484 Exon:exon_Position_Number_is:1 Distance_to_GeneEnd: -361
chr11	72170954	72171107	154	72171031	4	42.42	6.26	FOLR3P1	folate receptor 3 (gamma) pseudogene 1	gene_position:forward Proximal_Promoter Distance_to_Tss_is:-1486 Distance_to_GeneEnd: -7088
chr11	72576317	72576487	171	72576402	4	41.95	6.16	PDE2A	cDNA FLJ37705 fis, clone BRHIP2017404, highly similar to cGMP-dependent 3',5'-cyclic phosphodiesterase (EC 3.1.4.17)	gene_position:reverse Distance_to_Tss_is:98136 3UTR_Exon:exon_Position_Number_is:31 Distance_to_GeneEnd: -177
chr11	74169589	74169758	170	74169674	4	42.42	6.26	C2CD3	C2 domain-containing protein 3	gene_position:reverse Promoter DownStream Of Tss Distance_to_Tss_is:1430 Intron_intron_Position_Number_is:1 Distance_to_GeneEnd: -156875
chr11	74169589	74169758	170	74169674	4	42.42	6.26	PPME1	Protein phosphatase methylesterase 1	gene_position:forward Proximal_Promoter Distance_to_Tss_is:-1474 Distance_to_GeneEnd: -85114
chr11	74310207	74310514	308	74310385	9	59.2	10.95	P4HA3	Prolyl 4-hydroxylase subunit alpha-3	gene_position:reverse Promoter DownStream Of Tss Distance_to_Tss_is:1469 Intron_intron_Position_Number_is:1 Distance_to_GeneEnd: -43558
chr11	74310207	74310514	308	74310385	9	59.2	10.95	LOC101928580	uncharacterized LOC101928580	gene_position:forward Proximal_Promoter Distance_to_Tss_is:-1155 Distance_to_GeneEnd: -14498
chr11	75081431	75081645	215	75081538	6	50.96	9.39	NPM1P50	nucleophosmin 1 (nucleolar phosphoprotein B23, numatrin) pseudogene 50	gene_position:reverse Proximal_Promoter Distance_to_Tss_is:-1305 Distance_to_GeneEnd: -2060
chr11	75131717	75132026	310	75131862	9	50.48	8.75	OR2AT1P	olfactory receptor, family 2, subfamily AT, member 1 pseudogene	gene_position:reverse Promoter DownStream Of Tss Distance_to_Tss_is:155 Exon:exon_Position_Number_is:1 Distance_to_GeneEnd: -614
chr11	75352986	75353135	150	75353061	4	50.96	6.26	ARRB1	cDNA FLJ75454, highly similar to Homo sapiens arrestin, beta 1 (ARRB1), transcript variant 1, mRNA	gene_position:reverse Proximal_Promoter Distance_to_Tss_is:-1155 Distance_to_GeneEnd: -92864
chr11	75399447	75400176	730	75399680	13	43.55	7.64	RPS3	RPS3 protein	gene_position:forward Proximal_Promoter Distance_to_Tss_is:-44 Distance_to_GeneEnd: -22855
chr11	75669495	75669658	164	75669577	4	42.42	6.26	MAP6	Microtubule-associated protein 6	gene_position:reverse Proximal_Promoter Distance_to_Tss_is:-1061 Distance_to_GeneEnd: -82577
chr11	75716651	75716812	162	75716732	4	40.6	5.89	MOGAT2	2-acylglycerol O-acyltransferase 2	gene_position:forward Proximal_Promoter Distance_to_Tss_is:-1238 Distance_to_GeneEnd: -14635
chr11	75718622	75718772	151	75718697	4	47.42	5.64	MOGAT2	2-acylglycerol O-acyltransferase 2	gene_position:forward Promoter DownStream Of Tss Distance_to_Tss_is:733 Intron_intron_Position_Number_is:1 Distance_to_GeneEnd: -12664
chr11	75769963	75770357	395	75770224	8	41.99	7.82	LOC283214	uncharacterized LOC283214	gene_position:reverse Proximal_Promoter Distance_to_Tss_is:-1316 Distance_to_GeneEnd: -11508
chr11	75769963	75770357	395	75770224	8	41.99	7.82	DGAT2	Diacylglycerol O-acyltransferase 2	gene_position:forward Promoter DownStream Of Tss Distance_to_Tss_is:1230 Intron_intron_Position_Number_is:1 Distance_to_GeneEnd: -31573
chr11	75816485	75816642	158	75816564	4	42.42	6.26	UVRAG	cDNA FLJ77656, highly similar to Homo sapiens UV radiation resistance associated gene (UVRAG), mRNA	gene_position:forward Promoter DownStream Of Tss Distance_to_Tss_is:1318 Intron_intron_Position_Number_is:1 Distance_to_GeneEnd: -327753
chr11	77066176	77066395	220	77066286	6	50.96	9.39	CAPN5	cDNA FLJ36831 fis, clone ASTRO2010615, highly similar to Calpain-5 (EC 3.4.22.-)	gene_position:forward Proximal_Promoter Distance_to_Tss_is:-769 Distance_to_GeneEnd: -59979
chr11	77474478	77475223	746	77474710	13	52.19	7.82	PAK1	Non-specific serine/threonine protein kinase	gene_position:reverse Proximal_Promoter Distance_to_Tss_is:-415 Distance_to_GeneEnd: -152463
chr11	77821806	77822302	497	77821934	12	56.51	7.95	RSF1	Remodeling and spacing factor 1	gene_position:reverse Proximal_Promoter Distance_to_Tss_is:-937 Distance_to_GeneEnd: -161804
chr11	77821806	77822302	497	77821934	12	56.51	7.95	AAMDC	Mth938 domain-containing protein	gene_position:forward Promoter DownStream Of Tss Distance_to_Tss_is:692 Intron_intron_Position_Number_is:1 Distance_to_GeneEnd: -50546
chr11	78215410	78215576	167	78215493	5	59.95	7.82	GAB2	GRB2-associated-binding protein 2	gene_position:reverse Distance_to_Tss_is:202412 3UTR_Exon:exon_Position_Number_is:10 Distance_to_GeneEnd: -120
chr11	78653334	78653587	254	78653461	7	50.96	10.95	TENM4	Teneurin-4	gene_position:reverse Distance_to_Tss_is:787317 3UTR_Exon:exon_Position_Number_is:34 Distance_to_GeneEnd: -51
chr11	82902067	82902221	155	82902144	4	42.42	6.26	PRCP	Prolylcarboxypeptidase (Angiotensinase C), isoform CRA_a	gene_position:reverse Proximal_Promoter Distance_to_Tss_is:-376 Distance_to_GeneEnd: -77700
chr11	82902067	82902221	155	82902144	4	42.42	6.26	DDIAS	cDNA FLJ61316	gene_position:forward Promoter DownStream Of Tss Distance_to_Tss_is:372 Intron_intron_Position_Number_is:1 Distance_to_GeneEnd: -32592
chr11	85810574	85810889	316	85810747	7	41.07	9.39	SYTL2	Synaptotagmin-like 2, isoform CRA_b	gene_position:reverse Promoter DownStream Of Tss Distance_to_Tss_is:561 Intron_intron_Position_Number_is:1 Distance_to_GeneEnd: -116353
chr11	85935690	85936284	595	85936094	11	48.68	6.26	SLC25A1P1	solute carrier family 25 (mitochondrial carrier; citrate transporter), member 1 pseudogene 1	gene_position:forward Promoter DownStream Of Tss Distance_to_Tss_is:1023 Exon:exon_Position_Number_is:1 Distance_to_GeneEnd: -160
chr11	86293778	86294421	644	86293922	13	52.23	9.46	SETP17	SET pseudogene 17	gene_position:forward Proximal_Promoter Distance_to_Tss_is:-1010 Distance_to_GeneEnd: -1800
chr11	89776410	89776921	512	89776542	13	69.11	9.03	TRIM64DP	tripartite motif containing 64D, pseudogene	gene_position:forward Proximal_Promoter Distance_to_Tss_is:-571 Distance_to_GeneEnd: -6150
chr11	92161071	92161410	340	92161282	8	46.95	9.39	RPL7AP57	ribosomal protein L7a pseudogene 57	gene_position:forward Proximal_Promoter Distance_to_Tss_is:-10 Distance_to_GeneEnd: -876
chr11	93543546	93543695	150	93543621	4	50.96	6.26	SMCO4	Single-pass membrane and coiled-coil domain-containing protein 4	gene_position:reverse Proximal_Promoter Distance_to_Tss_is:-166 Distance_to_GeneEnd: -65074
chr11	93611911	93612572	662	93612143	11	41.75	5.89	LOC642897	N-6 adenine-specific DNA methyltransferase 1 (putative) pseudogene	gene_position:reverse Proximal_Promoter Distance_to_Tss_is:-1497 Distance_to_GeneEnd: -2479
chr11	93998356	93999559	1204	93998499	25	61.5	6.72	HPRT1P3	hypoxanthine phosphoribosyltransferase pseudogene 3	gene_position:reverse Proximal_Promoter Distance_to_Tss_is:864 Distance_to_GeneEnd: 293
chr11	94020634	94021282	649	94020914	13	40.91	6.41	HEPHL1	Hephaestin-like protein 1	gene_position:forward Proximal_Promoter Distance_to_Tss_is:-578 Distance_to_GeneEnd: -93574
chr11	95232321	95232745	425	95232417	9	44.14	10.08	SESN3	Sestrin-3	gene_position:reverse Promoter DownStream Of Tss Distance_to_Tss_is:220 5UTR_Exon:exon_Position_Number_is:1 Distance_to_GeneEnd: -66808
chr11	95790400	95790989	590	95790626	13	46	7.6	FAM76B	Protein FAM76B	gene_position:reverse Proximal_Promoter Distance_to_Tss_is:-598 Distance_to_GeneEnd: -21447
chr11	95790400	95790989	590	95790626	13	46	7.6	CEP57	Centrosomal protein 57kDa, isoform CRA_a	gene_position:forward Proximal_Promoter Distance_to_Tss_is:-61 Distance_to_GeneEnd: -42293
chr11	98132354	98132533	180	98132444	5	46.02	6.76	LOC100289416	zinc finger protein 793	gene_position:reverse Proximal_Promoter Distance_to_Tss_is:-1154 Distance_to_GeneEnd: -2205
chr11	100665288	100665852	565	100665410	14	61.83	8.75	LOC440063	peptidylprolyl isomerase A (cyclophilin A) pseudogene	gene_position:forward Proximal_Promoter Distance_to_Tss_is:-1177 Distance_to_GeneEnd: -1671
chr11	102346661	102346844	184	102346753	5	50.96	7.82	BIRC2	Baculoviral IAP repeat-containing protein 2	gene_position:forward Proximal_Promoter Distance_to_Tss_is:-521 Distance_to_GeneEnd: -32009
chr11	105195318	105195477	160	105195398	4	42.42	6.26	OR2AL1P	olfactory receptor, family 2, subfamily AL, member 1 pseudogene	gene_position:reverse Proximal_Promoter Distance_to_Tss_is:-282 Distance_to_GeneEnd: -1218
chr11	106249730	106249985	256	106249858	6	42.42	9.39	LOC101928535	uncharacterized LOC101928535	gene_position:forward Proximal_Promoter Distance_to_Tss_is:-289 Distance_to_GeneEnd: -13498
chr11	106673886	106674045	160	106673966	4	42.42	6.26	GUCY1A2	Guanylate cyclase soluble subunit alpha-2	gene_position:reverse Distance_to_Tss_is:344559 Distance_to_GeneEnd: 126
chr11	107019578	107019727	150	107019653	4	50.96	6.26	GUCY1A2	Guanylate cyclase soluble subunit alpha-2	gene_position:reverse Proximal_Promoter Distance_to_Tss_is:-1133 Distance_to_GeneEnd: -345566
chr11	108008086	108008235	150	108008161	4	50.96	6.26	CUL5	Cullin-5	gene_position:forward Proximal_Promoter Distance_to_Tss_is:-596 Distance_to_GeneEnd: -99675
chr11	108499489	108499638	150	108499564	4	50.96	6.26	KDELC2	KDEL motif-containing protein 2	gene_position:reverse Proximal_Promoter Distance_to_Tss_is:-1057 Distance_to_GeneEnd: -27383
chr11	110295873	110296044	172	110295959	5	50.96	7.82	RDX	Radixin, isoform CRA_b	gene_position:reverse Promoter DownStream Of Tss Distance_to_Tss_is:839 Intron_intron_Position_Number_is:1 Distance_to_GeneEnd: -120993
chr11	111297739	111297901	163	111297820	4	42.42	6.26	COLCA2	Colorectal cancer-associated protein 2	gene_position:forward Proximal_Promoter Distance_to_Tss_is:-807 Distance_to_GeneEnd: -10996
chr11	113387966	113388265	300	113388116	7	42.42	7.82	ANKK1	Ankyrin repeat and protein kinase domain-containing protein 1	gene_position:forward Promoter DownStream Of Tss Distance_to_Tss_is:175 Exon:exon_Position_Number_is:1 Distance_to_GeneEnd: -12452
chr11	118088236	118088417	182	118088327	5	50.96	7.82	TMPRSS4-AS1	TMPRSS4 antisense RNA 1	gene_position:reverse Proximal_Promoter Distance_to_Tss_is:-1443 Distance_to_GeneEnd: -72464
chr11	119318130	119318342	213	119318236	5	42.42	7.82	MCAM	Melanoma cell adhesion molecule, isoform CRA_a	gene_position:reverse Promoter DownStream Of Tss Distance_to_Tss_is:247 5UTR_Exon:exon_Position_Number_is:1 Distance_to_GeneEnd: -9601
chr11	120168046	120168450	405	120168161	9	48.91	7.82	LOC729173	uncharacterized LOC729173	gene_position:forward Proximal_Promoter Distance_to_Tss_is:-937 Distance_to_GeneEnd: -3633
chr11	121251546	121251695	150	121251621	4	50.96	6.26	RPS4XP12	ribosomal protein S4X pseudogene 12	gene_position:reverse Proximal_Promoter Distance_to_Tss_is:-573 Distance_to_GeneEnd: -1282
chr11	123036273	123036422	150	123036348	4	50.96	6.26	RPL34P23	ribosomal protein L34 pseudogene 23	gene_position:forward Proximal_Promoter Distance_to_Tss_is:404 Distance_to_GeneEnd: 59
chr11	124053939	124054413	475	124054296	11	58.41	9.39	OR10D5P	olfactory receptor, family 10, subfamily D, member 5 pseudogene	gene_position:forward Proximal_Promoter Distance_to_Tss_is:-854 Distance_to_GeneEnd: -1787
chr11	128587223	128587385	163	128587304	4	42.42	6.26	ETS1	cDNA FLJ75737, highly similar to Homo sapiens v-ets erythroblastosis virus E26 oncogene homolog 1 (avian) (ETS1), mRNA	gene_position:reverse Promoter DownStream Of Tss Distance_to_Tss_is:335 Intron_intron_Position_Number_is:1 Distance_to_GeneEnd: -128462
chr11	129536899	129537177	279	129537038	8	50.96	12.52	RPS27P20	ribosomal protein S27 pseudogene 20	gene_position:forward Proximal_Promoter Distance_to_Tss_is:-938 Distance_to_GeneEnd: -1274
chr12	12417	13596	1180	12762	23	43.76	5.87	DDX11L8	Putative ATP-dependent RNA helicase DDX11-like protein 8	gene_position:forward Promoter DownStream Of Tss Distance_to_Tss_is:107 Exon:exon_Position_Number_is:1 Distance_to_GeneEnd: -2103
chr12	215625	215776	152	215701	4	42.42	6.26	SLC6A12	Sodium- and chloride-dependent betaine transporter	gene_position:reverse Proximal_Promoter Distance_to_Tss_is:-1420 Distance_to_GeneEnd: -25548
chr12	388400	388581	182	388491	6	59.95	9.39	KDM5A	cDNA FLJ50247, highly similar to Jumonji/ARID domain-containing protein 1A	gene_position:reverse Promoter DownStream Of Tss Distance_to_Tss_is:1055 Intron_intron_Position_Number_is:1 Distance_to_GeneEnd: -108343
chr12	388400	388581	182	388491	6	59.95	9.39	CCDC77	Coiled-coil domain-containing protein 77	gene_position:forward Proximal_Promoter Distance_to_Tss_is:-950 Distance_to_GeneEnd: -54242
chr12	662794	662958	165	662876	4	42.42	6.26	NINJ2	cDNA, FLJ78894, highly similar to Homo sapiens ninjurin 2 (NINJ2), mRNA	gene_position:reverse Promoter DownStream Of Tss Distance_to_Tss_is:795 Intron_intron_Position_Number_is:1 Distance_to_GeneEnd: -98498
chr12	1500122	1500339	218	1500231	6	50.96	9.39	LINC00942	long intergenic non-protein coding RNA 942	gene_position:forward Proximal_Promoter Distance_to_Tss_is:-369 Distance_to_GeneEnd: -4302
chr12	2812010	2812889	880	2812480	15	50.54	9.39	ITFG2	Integrin-alpha FG-GAP repeat-containing protein 2	gene_position:forward Proximal_Promoter Distance_to_Tss_is:-611 Distance_to_GeneEnd: -13061
chr12	3076308	3077092	785	3076453	12	43.42	9.39	TSPAN9	Tetraspanin-9	gene_position:forward Proximal_Promoter Distance_to_Tss_is:-1047 Distance_to_GeneEnd: -210256
chr12	4687557	4687785	229	4687671	6	42.42	9.39	NDUFA9	NADH dehydrogenase [ubiquinone] 1 alpha subcomplex subunit 9, mitochondrial	gene_position:forward Distance_to_Tss_is:38459 Distance_to_GeneEnd: 3
chr12	6533091	6533245	155	6533168	4	41.27	6.02	GAPDH	Glyceraldehyde-3-phosphate dehydrogenase	gene_position:forward Proximal_Promoter Distance_to_Tss_is:-1328 Distance_to_GeneEnd: -5280
chr12	6666431	6666580	150	6666506	4	50.96	6.26	ZNF384	Nuclear matrix protein 4	gene_position:reverse Distance_to_Tss_is:23141 Distance_to_GeneEnd: 46
chr12	6852543	6852776	234	6852660	6	42.42	9.39	CDCA3	cDNA, FLJ93285, highly similar to Homo sapiens cell division cycle associated 3 (CDCA3), mRNA	gene_position:reverse Proximal_Promoter Distance_to_Tss_is:-579 Distance_to_GeneEnd: -3710
chr12	6852543	6852776	234	6852660	6	42.42	9.39	USP5	Ubiquitin carboxyl-terminal hydrolase 5	gene_position:forward Promoter DownStream Of Tss Distance_to_Tss_is:422 Intron_intron_Position_Number_is:1 Distance_to_GeneEnd: -14089
chr12	6943659	6943829	171	6943744	4	42.42	6.26	RNU7-1	RNA, U7 small nuclear 1	gene_position:forward Proximal_Promoter Distance_to_Tss_is:-157 Distance_to_GeneEnd: -219
chr12	7689695	7689913	219	7689804	6	50.96	9.39	GDF3	Growth differentiation factor 3A	gene_position:reverse Distance_to_Tss_is:6069 Distance_to_GeneEnd: 90
chr12	7712472	7712627	156	7712550	5	59.95	7.82	DPPA3	Developmental pluripotency-associated protein 3	gene_position:forward Promoter DownStream Of Tss Distance_to_Tss_is:979 Intron_intron_Position_Number_is:1 Distance_to_GeneEnd: -5087
chr12	8663322	8663480	159	8663401	4	42.42	6.26	MFAP5	cDNA FLJ75548, highly similar to Homo sapiens microfibrillar associated protein 5 (MFAP5), mRNA	gene_position:reverse Proximal_Promoter Distance_to_Tss_is:-434 Distance_to_GeneEnd: -17378
chr12	11270645	11270856	212	11270751	5	42.42	7.82	PRB3	Basic salivary proline-rich protein 3	gene_position:reverse Proximal_Promoter Distance_to_Tss_is:-938 Distance_to_GeneEnd: -4721
chr12	11546590	11546765	176	11546678	5	50.96	7.82	RNU7-60P	RNA, U7 small nuclear 60 pseudogene	gene_position:forward Proximal_Promoter Distance_to_Tss_is:112 Distance_to_GeneEnd: 53
chr12	11546590	11546765	176	11546678	5	50.96	7.82	LINC01252	long intergenic non-protein coding RNA 1252	gene_position:forward Proximal_Promoter Distance_to_Tss_is:-1440 Distance_to_GeneEnd: -17813
chr12	13979528	13979679	152	13979604	5	59.95	7.82	GRIN2B	Glutamate receptor ionotropic, NMDA 2B	gene_position:reverse Promoter DownStream Of Tss Distance_to_Tss_is:560 Intron_intron_Position_Number_is:1 Distance_to_GeneEnd: -418052
chr12	14803766	14803931	166	14803849	4	42.42	6.26	WBP11	WW domain binding protein 11, isoform CRA_a	gene_position:reverse Proximal_Promoter Distance_to_Tss_is:-299 Distance_to_GeneEnd: -17288
chr12	14803766	14803931	166	14803849	4	42.42	6.26	C12orf60	chromosome 12 open reading frame 60	gene_position:forward Promoter DownStream Of Tss Distance_to_Tss_is:703 Intron_intron_Position_Number_is:1 Distance_to_GeneEnd: -20092
chr12	17004175	17004340	166	17004258	4	41.27	6.02	LOC102724204	uncharacterized LOC102724204	gene_position:reverse Promoter DownStream Of Tss Distance_to_Tss_is:749 Intron_intron_Position_Number_is:1 Distance_to_GeneEnd: -11928
chr12	18089552	18089721	170	18089637	4	42.42	6.26	RERGL	Ras-related and estrogen-regulated growth inhibitor-like protein	gene_position:reverse Promoter DownStream Of Tss Distance_to_Tss_is:641 Intron_intron_Position_Number_is:1 Distance_to_GeneEnd: -8683
chr12	19128968	19129177	210	19129073	6	50.96	9.39	PLEKHA5	cDNA FLJ61590, moderately similar to Pleckstrin homology domain-containing family A member 5	gene_position:forward Proximal_Promoter Distance_to_Tss_is:-724 Distance_to_GeneEnd: -247432
chr12	19604566	19604733	168	19604650	4	42.42	6.26	LOC101928387	uncharacterized LOC101928387	gene_position:forward Promoter DownStream Of Tss Distance_to_Tss_is:1403 Intron_intron_Position_Number_is:1 Distance_to_GeneEnd: -46833
chr12	20368082	20368239	158	20368161	4	42.42	6.26	PDE3A	cGMP-inhibited 3',5'-cyclic phosphodiesterase A	gene_position:forward Proximal_Promoter Distance_to_Tss_is:-1163 Distance_to_GeneEnd: -316025
chr12	20370732	20370974	243	20370853	6	42.42	9.39	PDE3A	cGMP-inhibited 3',5'-cyclic phosphodiesterase A	gene_position:forward Promoter DownStream Of Tss Distance_to_Tss_is:1487 Intron_intron_Position_Number_is:1 Distance_to_GeneEnd: -313375
chr12	20694999	20695476	478	20695205	10	47.06	7.2	SLCO1C1	Solute carrier organic anion transporter family member 1C1	gene_position:forward Proximal_Promoter Distance_to_Tss_is:-356 Distance_to_GeneEnd: -58387
chr12	21942156	21942311	156	21942234	4	42.42	6.26	ABCC9	ATP-binding cassette, sub-family C (CFTR/MRP), member 9, isoform CRA_b	gene_position:reverse Proximal_Promoter Distance_to_Tss_is:-293 Distance_to_GeneEnd: -144767
chr12	22545740	22545944	205	22545842	5	40.6	7.36	C2CD5	C2 domain-containing protein 5	gene_position:reverse Proximal_Promoter Distance_to_Tss_is:-1194 Distance_to_GeneEnd: -97194
chr12	25205282	25205489	208	25205386	6	46.02	8.11	KRAS	V-Ki-ras2 Kirsten rat sarcoma viral oncogene homolog, isoform CRA_b	gene_position:reverse Distance_to_Tss_is:45638 3UTR_Exon:exon_Position_Number_is:6 Distance_to_GeneEnd: -36
chr12	25873275	25873442	168	25873359	4	42.42	6.26	MIR4302	microRNA 4302	gene_position:reverse Proximal_Promoter Distance_to_Tss_is:804 Distance_to_GeneEnd: 745
chr12	30454217	30454379	163	30454298	4	42.42	6.26	LOC100422352	transmembrane and tetratricopeptide repeat containing 1 pseudogene	gene_position:forward Proximal_Promoter Distance_to_Tss_is:-702 Distance_to_GeneEnd: -66236
chr12	31263010	31263181	172	31263096	4	42.42	6.26	LOC100419525	ribosomal protein S3A pseudogene	gene_position:forward Proximal_Promoter Distance_to_Tss_is:-1204 Distance_to_GeneEnd: -1775
chr12	31728993	31729401	409	31729231	12	65.76	9.27	AMN1	antagonist of mitotic exit network 1 homolog (S. cerevisiae)	gene_position:reverse Promoter DownStream Of Tss Distance_to_Tss_is:181 5UTR_Exon:exon_Position_Number_is:1 Distance_to_GeneEnd: -57856
chr12	33375254	33375418	165	33375336	4	42.42	6.26	SYT10	Synaptotagmin-10	gene_position:reverse Distance_to_Tss_is:64565 Distance_to_GeneEnd: 159
chr12	39620488	39620772	285	39620630	7	42.42	10.95	ABCD2	ATP-binding cassette sub-family D member 2	gene_position:reverse Proximal_Promoter Distance_to_Tss_is:-447 Distance_to_GeneEnd: -69268
chr12	40392379	40392528	150	40392454	4	50.96	6.26	MUC19	MUC19 variant 12	gene_position:forward Proximal_Promoter Distance_to_Tss_is:-1015 Distance_to_GeneEnd: -178378
chr12	41698339	41698506	168	41698423	4	42.42	6.26	MTND2P17	MT-ND2 pseudogene 17	gene_position:reverse Proximal_Promoter Distance_to_Tss_is:843 Distance_to_GeneEnd: 156
chr12	42146036	42146227	192	42146132	5	42.42	7.82	GXYLT1	Glucoside xylosyltransferase 1	gene_position:reverse Proximal_Promoter Distance_to_Tss_is:-1165 Distance_to_GeneEnd: -64191
chr12	42615622	42615834	213	42615728	6	46.71	8.28	LOC101927058	uncharacterized LOC101927058	gene_position:reverse Distance_to_Tss_is:30876 Exon:exon_Position_Number_is:6 Distance_to_GeneEnd: -119
chr12	45072415	45072571	157	45072493	4	42.42	6.26	LOC100533757	Sjogren syndrome antigen B (autoantigen La) pseudogene	gene_position:forward Promoter DownStream Of Tss Distance_to_Tss_is:646 Exon:exon_Position_Number_is:1 Distance_to_GeneEnd: -423
chr12	45444746	45445231	486	45445122	10	49.68	9.39	LOC100128248	mesoderm development candidate 2 pseudogene	gene_position:forward Proximal_Promoter Distance_to_Tss_is:-50 Distance_to_GeneEnd: -689
chr12	46183064	46183247	184	46183156	5	46.71	6.9	SLC38A1	Solute carrier family 38, member 1, isoform CRA_a	gene_position:reverse Distance_to_Tss_is:86361 3UTR_Exon:exon_Position_Number_is:16 Distance_to_GeneEnd: -9
chr12	48025721	48026201	481	48026064	11	45.14	6.97	LOC728114	uncharacterized LOC728114	gene_position:reverse Proximal_Promoter Distance_to_Tss_is:-339 Distance_to_GeneEnd: -5950
chr12	48206601	48206995	395	48206749	9	43.77	7.95	OR10AD1	Olfactory receptor 10AD1	gene_position:reverse Proximal_Promoter Distance_to_Tss_is:-1281 Distance_to_GeneEnd: -4764
chr12	48766130	48766648	519	48766262	10	47.09	9.39	ADCY6	cDNA FLJ57105, highly similar to Adenylate cyclase type 6 (EC 4.6.1.1)	gene_position:reverse Distance_to_Tss_is:22907 Distance_to_GeneEnd: 68
chr12	49324008	49324740	733	49324595	11	40.11	7.82	TROAP	Tastin	gene_position:forward Promoter DownStream Of Tss Distance_to_Tss_is:820 Exon:exon_Position_Number_is:3 Distance_to_GeneEnd: -7723
chr12	49569552	49569758	207	49569655	6	50.96	9.39	MCRS1	Microspherule protein 1	gene_position:reverse Proximal_Promoter Distance_to_Tss_is:-1407 Distance_to_GeneEnd: -11258
chr12	50168449	50168681	233	50168565	6	41.27	9.03	CERS5	cDNA FLJ59877, highly similar to LAG1 longevity assurance homolog 5	gene_position:reverse Proximal_Promoter Distance_to_Tss_is:-916 Distance_to_GeneEnd: -39143
chr12	50953256	50953424	169	50953340	4	42.42	6.26	HIGD1C	HIG1 domain family member 1C	gene_position:forward Promoter DownStream Of Tss Distance_to_Tss_is:839 5UTR_Exon:exon_Position_Number_is:1 Distance_to_GeneEnd: -17629
chr12	52191727	52191894	168	52191811	5	49.65	7.53	KRT80	Keratin, type II cytoskeletal 80	gene_position:reverse Promoter DownStream Of Tss Distance_to_Tss_is:287 Exon:exon_Position_Number_is:1 Distance_to_GeneEnd: -22731
chr12	52264020	52264593	574	52264157	10	43.19	9.39	KRT88P	keratin 88 pseudogene	gene_position:forward Promoter DownStream Of Tss Distance_to_Tss_is:239 Exon:exon_Position_Number_is:1 Distance_to_GeneEnd: -4477
chr12	52275824	52276081	258	52275953	6	41.27	9.03	KRT86	cDNA FLJ77849, highly similar to Homo sapiens keratin, hair, basic, 6 (monilethrix) (KRTHB6), mRNA	gene_position:forward Promoter DownStream Of Tss Distance_to_Tss_is:1173 Exon:exon_Position_Number_is:2 Distance_to_GeneEnd: -33339
chr12	52835696	52835986	291	52835841	8	50.96	12.52	KRT79	Keratin, type II cytoskeletal 79	gene_position:reverse Proximal_Promoter Distance_to_Tss_is:-1403 Distance_to_GeneEnd: -14249
chr12	52953066	52953447	382	52953226	8	43.08	6.26	KRT18	Keratin 18, isoform CRA_a	gene_position:forward Distance_to_Tss_is:4195 Distance_to_GeneEnd: 165
chr12	53080621	53081532	912	53081433	14	46.85	6.02	SPRYD3	cDNA FLJ90085 fis, clone HEMBA1005084, weakly similar to NON-RECEPTOR TYROSINE KINASE SPORE LYSIS A (EC 2.7.1.112)	gene_position:reverse Proximal_Promoter Distance_to_Tss_is:-1201 Distance_to_GeneEnd: -16305
chr12	53152621	53152790	170	53152706	4	42.42	6.26	EIF4A1P4	eukaryotic translation initiation factor 4A1 pseudogene 4	gene_position:forward Proximal_Promoter Distance_to_Tss_is:-651 Distance_to_GeneEnd: -1866
chr12	53207408	53208067	660	53207770	12	48.37	8.83	ITGB7	Integrin b7 subunit	gene_position:reverse Proximal_Promoter Distance_to_Tss_is:-101 Distance_to_GeneEnd: -16090
chr12	53425043	53425523	481	53425375	9	40.53	11.77	AMHR2	Receptor protein serine/threonine kinase	gene_position:forward Promoter DownStream Of Tss Distance_to_Tss_is:1188 Intron_intron_Position_Number_is:3 Distance_to_GeneEnd: -6611
chr12	53997444	53997823	380	53997699	8	43.25	7.82	HOXC-AS2	HOXC cluster antisense RNA 2	gene_position:reverse Proximal_Promoter Distance_to_Tss_is:-659 Distance_to_GeneEnd: -2236
chr12	54012606	54013184	579	54013045	10	42.86	12.52	HOXC8	Homeobox protein Hox-C8	gene_position:forward Distance_to_Tss_is:3500 3UTR_Exon:exon_Position_Number_is:2 Distance_to_GeneEnd: -157
chr12	54189691	54190034	344	54189791	9	53.54	9.03	SMUG1	Single-strand-selective monofunctional uracil-DNA glycosylase 1, isoform CRA_a	gene_position:reverse Proximal_Promoter Distance_to_Tss_is:-697 Distance_to_GeneEnd: -9333
chr12	54323803	54323952	150	54323878	4	47.42	5.64	NFE2	cDNA FLJ78141, highly similar to nuclear factor erythroid 2 isoform f=basic leucine zipper protein	gene_position:reverse Promoter DownStream Of Tss Distance_to_Tss_is:1282 Intron_intron_Position_Number_is:1 Distance_to_GeneEnd: -31696
chr12	54323803	54323952	150	54323878	4	47.42	5.64	COPZ1	Coatomer protein complex, subunit zeta 1, isoform CRA_a	gene_position:forward Proximal_Promoter Distance_to_Tss_is:-1287 Distance_to_GeneEnd: -28048
chr12	55647232	55647848	617	55647722	12	40.99	6.97	OR10AE3P	olfactory receptor, family 10, subfamily AE, member 3 pseudogene	gene_position:reverse Proximal_Promoter Distance_to_Tss_is:-570 Distance_to_GeneEnd: -1038
chr12	55974294	55974526	233	55974410	7	57.61	10.3	RAB5B	RAB5B, member RAS oncogene family, isoform CRA_a	gene_position:forward Promoter DownStream Of Tss Distance_to_Tss_is:381 Intron_intron_Position_Number_is:1 Distance_to_GeneEnd: -22389
chr12	56006119	56006277	159	56006198	4	40.6	5.89	IKZF4	cDNA, FLJ95365, highly similar to Homo sapiens zinc finger protein, subfamily 1A, 4 (Eos) (ZNFN1A4), mRNA	gene_position:forward Proximal_Promoter Distance_to_Tss_is:-1356 Distance_to_GeneEnd: -32316
chr12	56115706	56115875	170	56115791	4	42.42	6.26	RPL41	Ribosomal protein L41, isoform CRA_a	gene_position:forward Proximal_Promoter Distance_to_Tss_is:-884 Distance_to_GeneEnd: -2126
chr12	56127756	56127922	167	56127839	4	42.42	6.26	ESYT1	Extended synaptotagmin-1	gene_position:forward Proximal_Promoter Distance_to_Tss_is:-446 Distance_to_GeneEnd: -16920
chr12	56230995	56231578	584	56231449	10	42.53	7.82	SLC39A5	Solute carrier family 39 (Metal ion transporter), member 5, isoform CRA_a	gene_position:forward Promoter DownStream Of Tss Distance_to_Tss_is:959 Intron_intron_Position_Number_is:3 Distance_to_GeneEnd: -6851
chr12	56315843	56316430	588	56316079	14	60.73	10.19	CNPY2	Protein canopy homolog 2	gene_position:reverse Promoter DownStream Of Tss Distance_to_Tss_is:501 5UTR_Exon:exon_Position_Number_is:1 Distance_to_GeneEnd: -5415
chr12	56512412	56512660	249	56512536	7	50.96	10.95	HSPD1P4	heat shock 60kDa protein 1 (chaperonin) pseudogene 4	gene_position:forward Promoter DownStream Of Tss Distance_to_Tss_is:1471 Exon:exon_Position_Number_is:1 Distance_to_GeneEnd: -778
chr12	56942878	56943034	157	56942956	4	42.42	6.26	LOC100420982	retinol dehydrogenase 16 (all-trans) pseudogene	gene_position:reverse Proximal_Promoter Distance_to_Tss_is:-1396 Distance_to_GeneEnd: -4428
chr12	57110508	57110998	491	57110882	9	41.96	7.82	STAT6	Signal transducer and activator of transcription 6	gene_position:reverse Promoter DownStream Of Tss Distance_to_Tss_is:905 Intron_intron_Position_Number_is:1 Distance_to_GeneEnd: -15104
chr12	57521091	57521248	158	57521170	4	42.42	6.26	DDIT3	DNA damage-inducible transcript 3 protein	gene_position:reverse Proximal_Promoter Distance_to_Tss_is:-574 Distance_to_GeneEnd: -4503
chr12	57521091	57521248	158	57521170	4	42.42	6.26	MBD6	Methyl-CpG binding domain protein 6, isoform CRA_a	gene_position:forward Promoter DownStream Of Tss Distance_to_Tss_is:381 Intron_intron_Position_Number_is:1 Distance_to_GeneEnd: -9057
chr12	57548802	57548957	156	57548880	4	42.42	6.26	DCTN2	cDNA FLJ77785	gene_position:reverse Proximal_Promoter Distance_to_Tss_is:-1471 Distance_to_GeneEnd: -18752
chr12	57548802	57548957	156	57548880	4	42.42	6.26	KIF5A	Kinesin-like protein	gene_position:forward Proximal_Promoter Distance_to_Tss_is:-1262 Distance_to_GeneEnd: -35969
chr12	57745180	57745331	152	57745256	4	42.42	6.26	TSPAN31	cDNA FLJ55837, highly similar to Tetraspanin-31	gene_position:forward Promoter DownStream Of Tss Distance_to_Tss_is:179 Exon:exon_Position_Number_is:1 Distance_to_GeneEnd: -3063
chr12	57762213	57762384	172	57762299	4	42.42	6.26	CYP27B1	25-hydroxyvitamin D-1 alpha hydroxylase, mitochondrial	gene_position:reverse Distance_to_Tss_is:4980 Distance_to_GeneEnd: 121
chr12	57985667	57985827	161	57985747	4	42.42	6.26	ST13P8	suppression of tumorigenicity 13 (colon carcinoma) (Hsp70 interacting protein) pseudogene 8	gene_position:reverse Proximal_Promoter Distance_to_Tss_is:-906 Distance_to_GeneEnd: -1872
chr12	58362951	58363109	159	58363030	6	73.24	8.28	LOC101060021	ADP-ribosylation factor 1-like	gene_position:forward Proximal_Promoter Distance_to_Tss_is:-1443 Distance_to_GeneEnd: -32189
chr12	58919111	58919261	151	58919186	4	50.96	6.26	LRIG3	Leucine-rich repeats and immunoglobulin-like domains protein 3	gene_position:reverse Promoter DownStream Of Tss Distance_to_Tss_is:1427 Intron_intron_Position_Number_is:1 Distance_to_GeneEnd: -46956
chr12	63153540	63153689	150	63153615	4	50.96	6.26	AVPR1A	Vasopressin V1a receptor	gene_position:reverse Promoter DownStream Of Tss Distance_to_Tss_is:651 Intron_intron_Position_Number_is:1 Distance_to_GeneEnd: -11253
chr12	67730522	67730789	268	67730656	7	42.42	10.95	LOC101927901	uncharacterized LOC101927901	gene_position:reverse Proximal_Promoter Distance_to_Tss_is:-1047 Distance_to_GeneEnd: -21475
chr12	67930670	67931231	562	67931122	12	58.54	7.82	LINC01479	long intergenic non-protein coding RNA 1479	gene_position:forward Promoter DownStream Of Tss Distance_to_Tss_is:1411 Intron_intron_Position_Number_is:1 Distance_to_GeneEnd: -39347
chr12	68036417	68036566	150	68036492	4	50.96	6.26	HNRNPA1P70	heterogeneous nuclear ribonucleoprotein A1 pseudogene 70	gene_position:forward Promoter DownStream Of Tss Distance_to_Tss_is:650 Exon:exon_Position_Number_is:1 Distance_to_GeneEnd: -357
chr12	68143894	68144047	154	68143971	4	42.42	6.26	LOC100509370	39S ribosomal protein L21, mitochondrial-like	gene_position:forward Distal_Promoter Distance_to_Tss_is:1315 Distance_to_GeneEnd: 199
chr12	68687003	68687156	154	68687080	4	42.42	6.26	LOC100507250	uncharacterized LOC100507250	gene_position:reverse Proximal_Promoter Distance_to_Tss_is:-144 Distance_to_GeneEnd: -12632
chr12	68687003	68687156	154	68687080	4	42.42	6.26	NUP107	cDNA FLJ11217 fis, clone PLACE1008044, highly similar to NUCLEAR PORE COMPLEX PROTEIN NUP107	gene_position:forward Promoter DownStream Of Tss Distance_to_Tss_is:52 5UTR_Exon:exon_Position_Number_is:1 Distance_to_GeneEnd: -55690
chr12	68806152	68806312	161	68806232	4	42.42	6.26	LOC100130075	SUZ RNA binding domain containing 1 pseudogene	gene_position:reverse Proximal_Promoter Distance_to_Tss_is:-658 Distance_to_GeneEnd: -1715
chr12	70225649	70226428	780	70226024	13	49.31	6.16	LINC01481	long intergenic non-protein coding RNA 1481	gene_position:reverse Proximal_Promoter Distance_to_Tss_is:-157 Distance_to_GeneEnd: -6516
chr12	70516927	70517184	258	70517056	6	42.42	9.39	PTPRB	Protein-tyrosine-phosphatase	gene_position:reverse Distance_to_Tss_is:120513 3UTR_Exon:exon_Position_Number_is:34 Distance_to_GeneEnd: -77
chr12	72253660	72253984	325	72253844	7	40.24	9.39	TRHDE-AS1	TRHDE antisense RNA 1	gene_position:reverse Distance_to_Tss_is:19849 Exon:exon_Position_Number_is:2 Distance_to_GeneEnd: -153
chr12	75481933	75482084	152	75482009	4	40.6	5.89	GLIPR1	Glioma pathogenesis-related protein 1	gene_position:forward Promoter DownStream Of Tss Distance_to_Tss_is:1200 Exon:exon_Position_Number_is:2 Distance_to_GeneEnd: -20003
chr12	75689772	75690091	320	75689959	7	40.7	7.82	RPL10P13	ribosomal protein L10 pseudogene	gene_position:reverse Proximal_Promoter Distance_to_Tss_is:-676 Distance_to_GeneEnd: -1047
chr12	85301699	85302190	492	85302043	9	41.89	6.26	ALX1	ALX homeobox protein 1	gene_position:forward Distance_to_Tss_is:21769 3UTR_Exon:exon_Position_Number_is:5 Distance_to_GeneEnd: -85
chr12	87784552	87784787	236	87784670	6	42.42	9.39	MKRN9P	makorin ring finger protein 9, pseudogene	gene_position:reverse Promoter DownStream Of Tss Distance_to_Tss_is:159 Exon:exon_Position_Number_is:1 Distance_to_GeneEnd: -1667
chr12	88581931	88582622	692	88582062	11	42.43	6.26	KITLG	KIT ligand, isoform CRA_a	gene_position:reverse Proximal_Promoter Distance_to_Tss_is:-1458 Distance_to_GeneEnd: -89138
chr12	89020855	89021023	169	89020939	4	42.42	6.26	LOC728084	uncharacterized LOC728084	gene_position:reverse Proximal_Promoter Distance_to_Tss_is:-1163 Distance_to_GeneEnd: -9729
chr12	90918151	90918303	153	90918227	4	42.42	6.26	LINC00615	long intergenic non-protein coding RNA 615	gene_position:forward Promoter DownStream Of Tss Distance_to_Tss_is:128 Intron_intron_Position_Number_is:1 Distance_to_GeneEnd: -30518
chr12	91004891	91005094	204	91004993	5	42.42	7.82	EPYC	Epiphycan	gene_position:reverse Promoter DownStream Of Tss Distance_to_Tss_is:135 Intron_intron_Position_Number_is:1 Distance_to_GeneEnd: -41212
chr12	91113077	91113243	167	91113160	6	69.34	9.39	LUM	Lumican variant	gene_position:reverse Proximal_Promoter Distance_to_Tss_is:-1312 Distance_to_GeneEnd: -9622
chr12	96061535	96062060	526	96061726	10	46.56	7.82	LOC100653396		gene_position:reverse Proximal_Promoter Distance_to_Tss_is:-1105 Distance_to_GeneEnd: -2195
chr12	99984963	99985128	166	99985046	4	42.42	6.26	ANKS1B	Ankyrin repeat and sterile alpha motif domain-containing protein 1B	gene_position:reverse Proximal_Promoter Distance_to_Tss_is:-309 Distance_to_GeneEnd: -1250172
chr12	101280767	101280927	161	101280847	4	42.42	6.26	UTP20	Small subunit processome component 20 homolog	gene_position:forward Promoter DownStream Of Tss Distance_to_Tss_is:640 Intron_intron_Position_Number_is:1 Distance_to_GeneEnd: -105852
chr12	101473795	101474405	611	101474286	12	54.65	9.39	SPIC	Transcription factor Spi-C	gene_position:forward Proximal_Promoter Distance_to_Tss_is:-740 Distance_to_GeneEnd: -13202
chr12	102481973	102482135	163	102482054	4	42.42	6.26	IGF1	Insulin-like growth factor I	gene_position:reverse Proximal_Promoter Distance_to_Tss_is:-1373 Distance_to_GeneEnd: -86106
chr12	103504537	103505383	847	103504792	15	56.92	9.03	LOC644203	glutaryl-CoA dehydrogenase, mitochondrial-like	gene_position:forward Promoter DownStream Of Tss Distance_to_Tss_is:841 Exon:exon_Position_Number_is:1 Distance_to_GeneEnd: -396
chr12	103548211	103548360	150	103548286	4	50.96	6.26	LOC101929084	uncharacterized LOC101929084	gene_position:forward Promoter DownStream Of Tss Distance_to_Tss_is:417 Intron_intron_Position_Number_is:1 Distance_to_GeneEnd: -11604
chr12	103965277	103965485	209	103965381	5	42.42	7.82	TDG	cDNA, FLJ93738, highly similar to Homo sapiens thymine-DNA glycosylase (TDG), mRNA	gene_position:forward Proximal_Promoter Distance_to_Tss_is:-538 Distance_to_GeneEnd: -23601
chr12	104457007	104457171	165	104457089	4	42.42	6.26	CHST11	Carbohydrate (Chondroitin 4) sulfotransferase 11, isoform CRA_a	gene_position:forward Promoter DownStream Of Tss Distance_to_Tss_is:93 5UTR_Exon:exon_Position_Number_is:1 Distance_to_GeneEnd: -305007
chr12	106246794	106247282	489	106247058	9	42.1	9.39	CKAP4	Cytoskeleton-associated protein 4, isoform CRA_c	gene_position:reverse Promoter DownStream Of Tss Distance_to_Tss_is:1141 Intron_intron_Position_Number_is:1 Distance_to_GeneEnd: -8913
chr12	107685950	107686198	249	107686074	6	42.42	9.39	PWP1	Periodic tryptophan protein 1 homolog	gene_position:forward Promoter DownStream Of Tss Distance_to_Tss_is:137 Exon:exon_Position_Number_is:1 Distance_to_GeneEnd: -26530
chr12	108560897	108561046	150	108560972	4	50.96	6.26	SART3	cDNA FLJ51951, highly similar to Squamous cell carcinoma antigen recognized by T-cells 3	gene_position:reverse Promoter DownStream Of Tss Distance_to_Tss_is:492 Exon:exon_Position_Number_is:1 Distance_to_GeneEnd: -38683
chr12	108560897	108561046	150	108560972	4	50.96	6.26	ISCU	NifU-like N-terminal domain containing, isoform CRA_c	gene_position:forward Proximal_Promoter Distance_to_Tss_is:-566 Distance_to_GeneEnd: -8471
chr12	109999814	109999963	150	109999889	4	50.96	6.26	ANKRD13A	NY-REN-25 antigen	gene_position:forward Promoter DownStream Of Tss Distance_to_Tss_is:645 Intron_intron_Position_Number_is:1 Distance_to_GeneEnd: -39618
chr12	110613449	110613601	153	110613525	7	99.64	10.95	TCTN1	Tectonic-1	gene_position:forward Proximal_Promoter Distance_to_Tss_is:-578 Distance_to_GeneEnd: -35681
chr12	117191415	117191564	150	117191490	4	46.02	5.41	FBXO21	F-box protein 21, isoform CRA_c	gene_position:reverse Proximal_Promoter Distance_to_Tss_is:-920 Distance_to_GeneEnd: -47635
chr12	118375622	118375824	203	118375723	5	42.42	7.82	SUDS3	SUDS3 protein	gene_position:forward Proximal_Promoter Distance_to_Tss_is:-931 Distance_to_GeneEnd: -42413
chr12	120445362	120446450	1089	120445731	16	51.44	6.26	TRIAP1	TP53-regulated inhibitor of apoptosis 1	gene_position:reverse Promoter DownStream Of Tss Distance_to_Tss_is:1050 Intron_intron_Position_Number_is:1 Distance_to_GeneEnd: -1401
chr12	120445362	120446450	1089	120445731	16	51.44	6.26	GATC	Glutamyl-tRNA(Gln) amidotransferase subunit C, mitochondrial	gene_position:forward Proximal_Promoter Distance_to_Tss_is:-1076 Distance_to_GeneEnd: -18391
chr12	120702062	120702226	165	120702144	4	42.42	6.26	MLEC	Malectin	gene_position:forward Distance_to_Tss_is:14916 Distance_to_GeneEnd: 198
chr12	120971587	120972178	592	120971918	10	42.01	7.82	HNF1A-AS1	HNF1A antisense RNA 1	gene_position:reverse Promoter DownStream Of Tss Distance_to_Tss_is:705 Exon:exon_Position_Number_is:1 Distance_to_GeneEnd: -1749
chr12	120977485	120977661	177	120977573	5	50.96	7.82	HNF1A	cDNA FLJ56500, highly similar to Hepatocyte nuclear factor 1-alpha	gene_position:forward Proximal_Promoter Distance_to_Tss_is:-573 Distance_to_GeneEnd: -25020
chr12	123466395	123467461	1067	123466767	19	55.41	6.13	SNRNP35	U11/U12 snRNP 35K, isoform CRA_a	gene_position:forward Distance_to_Tss_is:8461 Distance_to_GeneEnd: 5
chr12	126770804	126770953	150	126770879	4	50.96	6.26	LINC00944	long intergenic non-protein coding RNA 944	gene_position:reverse Promoter DownStream Of Tss Distance_to_Tss_is:1458 Intron_intron_Position_Number_is:1 Distance_to_GeneEnd: -40103
chr12	128245513	128245672	160	128245593	4	42.42	6.26	MIR4419B	microRNA 4419b	gene_position:forward Distal_Promoter Distance_to_Tss_is:1007 Distance_to_GeneEnd: 940
chr12	130160689	130160860	172	130160775	4	42.42	6.26	FZD10-AS1	FZD10 antisense RNA 1 (head to head)	gene_position:reverse Promoter DownStream Of Tss Distance_to_Tss_is:989 Exon:exon_Position_Number_is:1 Distance_to_GeneEnd: -9096
chr12	130218508	130218661	154	130218585	4	42.42	6.26	RPS20P30	ribosomal protein S20 pseudogene 30	gene_position:reverse Proximal_Promoter Distance_to_Tss_is:-1351 Distance_to_GeneEnd: -1701
chr12	131347496	131347840	345	131347635	8	46.46	9.39	LOC338797	uncharacterized LOC338797	gene_position:forward Promoter DownStream Of Tss Distance_to_Tss_is:26 Exon:exon_Position_Number_is:1 Distance_to_GeneEnd: -20059
chr12	131348967	131349116	150	131349042	4	50.96	6.26	LOC338797	uncharacterized LOC338797	gene_position:forward Promoter DownStream Of Tss Distance_to_Tss_is:1497 Intron_intron_Position_Number_is:1 Distance_to_GeneEnd: -18588
chr12	131666891	131667060	170	131666976	4	42.42	6.26	RPS6P21	ribosomal protein S6 pseudogene 21	gene_position:forward Proximal_Promoter Distance_to_Tss_is:-589 Distance_to_GeneEnd: -1390
chr12	131800915	131801309	395	131801208	8	40.73	10.54	RNA5SP378	RNA, 5S ribosomal pseudogene 378	gene_position:reverse Proximal_Promoter Distance_to_Tss_is:519 Distance_to_GeneEnd: 400
chr12	132083427	132083725	299	132083576	8	47.42	11.27	EP400NL	EP400 N-terminal like	gene_position:forward Proximal_Promoter Distance_to_Tss_is:-856 Distance_to_GeneEnd: -42913
chr12	132085382	132085532	151	132085457	4	44.05	5.09	EP400NL	EP400 N-terminal like	gene_position:forward Promoter DownStream Of Tss Distance_to_Tss_is:1099 Intron_intron_Position_Number_is:2 Distance_to_GeneEnd: -40958
chr12	133107490	133107675	186	133107583	5	50.43	7.7	ZNF140	cDNA, FLJ93636, highly similar to Homo sapiens zinc finger protein 140 (clone pHZ-39) (ZNF140), mRNA	gene_position:forward Distance_to_Tss_is:27039 3UTR_Exon:exon_Position_Number_is:5 Distance_to_GeneEnd: -184
chr13	18723753	18724198	446	18724085	9	45.39	10.95	GXYLT1P1	glucoside xylosyltransferase 1 pseudogene 1	gene_position:reverse Promoter DownStream Of Tss Distance_to_Tss_is:949 Exon:exon_Position_Number_is:1 Distance_to_GeneEnd: -33
chr13	18906201	18906352	152	18906277	4	42.42	6.26	LINC00408	long intergenic non-protein coding RNA 408	gene_position:forward Promoter DownStream Of Tss Distance_to_Tss_is:762 Intron_intron_Position_Number_is:2 Distance_to_GeneEnd: -20540
chr13	27251420	27251615	196	27251518	5	42.42	7.82	LINC00412	long intergenic non-protein coding RNA 412	gene_position:reverse Proximal_Promoter Distance_to_Tss_is:-772 Distance_to_GeneEnd: -15238
chr13	27251420	27251615	196	27251518	5	42.42	7.82	RPL21	Ribosomal protein L21, isoform CRA_f	gene_position:forward Proximal_Promoter Distance_to_Tss_is:-135 Distance_to_GeneEnd: -5148
chr13	28100497	28100660	164	28100579	4	42.42	6.26	FLT3	Receptor-type tyrosine-protein kinase FLT3	gene_position:reverse Promoter DownStream Of Tss Distance_to_Tss_is:95 Exon:exon_Position_Number_is:1 Distance_to_GeneEnd: -97223
chr13	45059974	45060154	181	45060064	5	50.96	7.82	RN7SKP3	RNA, 7SK small nuclear pseudogene 3	gene_position:forward Proximal_Promoter Distance_to_Tss_is:-755 Distance_to_GeneEnd: -1112
chr13	46796219	46796368	150	46796294	4	50.96	6.26	ESD	S-formylglutathione hydrolase	gene_position:reverse Promoter DownStream Of Tss Distance_to_Tss_is:1069 Intron_intron_Position_Number_is:1 Distance_to_GeneEnd: -24963
chr13	49690814	49690974	161	49690894	4	42.42	6.26	EBPL	Emopamil-binding protein-like	gene_position:reverse Promoter DownStream Of Tss Distance_to_Tss_is:673 Intron_intron_Position_Number_is:1 Distance_to_GeneEnd: -30138
chr13	50909885	50910076	192	50909981	6	59.95	9.39	RNASEH2B-AS1	RNASEH2B antisense RNA 1	gene_position:reverse Promoter DownStream Of Tss Distance_to_Tss_is:827 Intron_intron_Position_Number_is:1 Distance_to_GeneEnd: -27507
chr13	50909885	50910076	192	50909981	6	59.95	9.39	RNASEH2B	Ribonuclease H2 subunit B	gene_position:forward Promoter DownStream Of Tss Distance_to_Tss_is:207 5UTR_Exon:exon_Position_Number_is:1 Distance_to_GeneEnd: -60575
chr13	52454569	52454740	172	52454655	4	42.42	6.26	CKAP2	Cytoskeleton-associated protein 2	gene_position:forward Proximal_Promoter Distance_to_Tss_is:-791 Distance_to_GeneEnd: -22062
chr13	54311708	54311857	150	54311783	4	50.96	6.26	MIR1297	microRNA 1297	gene_position:reverse Proximal_Promoter Distance_to_Tss_is:340 Distance_to_GeneEnd: 264
chr13	54441747	54441896	150	54441822	4	50.96	6.26	RPL13AP25	ribosomal protein L13a pseudogene 25	gene_position:reverse Proximal_Promoter Distance_to_Tss_is:-410 Distance_to_GeneEnd: -1069
chr13	60613036	60613224	189	60613130	5	42.42	7.82	RNA5SP31	RNA, 5S ribosomal pseudogene 31	gene_position:forward Proximal_Promoter Distance_to_Tss_is:-572 Distance_to_GeneEnd: -698
chr13	63974952	63975116	165	63975034	4	42.42	6.26	NFYAP1	nuclear transcription factor Y, alpha pseudogene 1	gene_position:reverse Distal_Promoter Distance_to_Tss_is:1471 Distance_to_GeneEnd: 828
chr13	73100937	73101088	152	73101013	4	42.42	6.26	FABP5P1	fatty acid binding protein 5 pseudogene 1	gene_position:reverse Promoter DownStream Of Tss Distance_to_Tss_is:108 Exon:exon_Position_Number_is:1 Distance_to_GeneEnd: -574
chr13	74553680	74553846	167	74553763	4	42.42	6.26	LINC00347	long intergenic non-protein coding RNA 347	gene_position:forward Promoter DownStream Of Tss Distance_to_Tss_is:837 Intron_intron_Position_Number_is:1 Distance_to_GeneEnd: -3440
chr13	74827261	74827412	152	74827337	4	42.42	6.26	RIOK3P1	RIO kinase 3 pseudogene 1	gene_position:forward Proximal_Promoter Distance_to_Tss_is:-1232 Distance_to_GeneEnd: -3027
chr13	76982994	76983153	160	76983074	4	42.42	6.26	RPL7P44	ribosomal protein L7 pseudogene 44	gene_position:reverse Proximal_Promoter Distance_to_Tss_is:-1057 Distance_to_GeneEnd: -1882
chr13	77535141	77535389	249	77535265	6	42.42	9.39	SCEL	Sciellin	gene_position:forward Proximal_Promoter Distance_to_Tss_is:-533 Distance_to_GeneEnd: -110122
chr13	78908334	78908492	159	78908413	4	42.42	6.26	CCT5P2	chaperonin containing TCP1, subunit 5 (epsilon) pseudogene 2	gene_position:forward Proximal_Promoter Distance_to_Tss_is:-596 Distance_to_GeneEnd: -2213
chr13	79558877	79559028	152	79558953	4	42.42	6.26	LOC102724065	uncharacterized LOC102724065	gene_position:forward Promoter DownStream Of Tss Distance_to_Tss_is:565 Intron_intron_Position_Number_is:1 Distance_to_GeneEnd: -12716
chr13	80882232	80882429	198	80882331	5	42.42	7.82	ARF4P4	ADP-ribosylation factor 4 pseudogene 4	gene_position:forward Promoter DownStream Of Tss Distance_to_Tss_is:669 Exon:exon_Position_Number_is:1 Distance_to_GeneEnd: -6653
chr13	86725231	86725472	242	86725352	6	42.42	9.39	TXNL1P1	thioredoxin-like 1 pseudogene 1	gene_position:forward Proximal_Promoter Distance_to_Tss_is:-307 Distance_to_GeneEnd: -825
chr13	88979527	88979731	205	88979629	5	42.42	7.82	GRPEL2P1	GrpE-like 2, mitochondrial (E. coli) pseudogene 1	gene_position:reverse Proximal_Promoter Distance_to_Tss_is:-763 Distance_to_GeneEnd: -1178
chr13	91023011	91023160	150	91023086	4	50.96	6.26	BRK1P2	BRICK1, SCAR/WAVE actin-nucleating complex subunit pseudogene 2	gene_position:reverse Proximal_Promoter Distance_to_Tss_is:940 Distance_to_GeneEnd: 732
chr13	91398607	91398770	164	91398689	4	42.42	6.26	GPC5	Glypican-5	gene_position:forward Proximal_Promoter Distance_to_Tss_is:-74 Distance_to_GeneEnd: -1468630
chr13	94513221	94513384	164	94513303	4	42.42	6.26	LOC102724113	uncharacterized LOC102724113	gene_position:reverse Proximal_Promoter Distance_to_Tss_is:-122 Distance_to_GeneEnd: -8207
chr13	97148040	97148208	169	97148124	4	42.42	6.26	LOC101927361	uncharacterized LOC101927361	gene_position:forward Distal_Promoter Distance_to_Tss_is:1301 Distance_to_GeneEnd: 547
chr13	108207537	108207747	211	108207642	5	42.42	7.82	LIG4	DNA ligase 4	gene_position:reverse Distance_to_Tss_is:10831 3UTR_Exon:exon_Position_Number_is:2 Distance_to_GeneEnd: -95
chr13	110712036	110712280	245	110712158	6	42.42	9.39	ING1	Inhibitor of growth protein 1	gene_position:forward Proximal_Promoter Distance_to_Tss_is:-587 Distance_to_GeneEnd: -9038
chr13	110714779	110714931	153	110714855	4	42.42	6.26	CARS2	Probable cysteine--tRNA ligase, mitochondrial	gene_position:reverse Proximal_Promoter Distance_to_Tss_is:-1178 Distance_to_GeneEnd: -73367
chr13	113121551	113121714	164	113121633	4	42.42	6.26	F10	Coagulation factor X, isoform CRA_a	gene_position:forward Proximal_Promoter Distance_to_Tss_is:-1248 Distance_to_GeneEnd: -27978
chr13	113210061	113210220	160	113210141	4	42.42	6.26	PCID2	Uncharacterized protein	gene_position:reverse Proximal_Promoter Distance_to_Tss_is:-595 Distance_to_GeneEnd: -32450
chr13	114272915	114273225	311	114273083	7	41.54	7.82	MIR4502	microRNA 4502	gene_position:forward Proximal_Promoter Distance_to_Tss_is:-913 Distance_to_GeneEnd: -993
chr14	19104778	19104929	152	19104854	4	42.42	6.26	DUXAP9	double homeobox A pseudogene 9	gene_position:forward Promoter DownStream Of Tss Distance_to_Tss_is:720 Exon:exon_Position_Number_is:1 Distance_to_GeneEnd: -1546
chr14	19316975	19317150	176	19317063	6	69.34	9.39	BMS1P17	BMS1 pseudogene 17	gene_position:forward Distance_to_Tss_is:10285 Distance_to_GeneEnd: 61
chr14	19489561	19489722	162	19489642	4	42.42	6.26	MED15P1	mediator complex subunit 15 pseudogene 1	gene_position:forward Distance_to_Tss_is:4238 Exon:exon_Position_Number_is:1 Distance_to_GeneEnd: -126
chr14	19906725	19907015	291	19906870	7	42.42	10.95	OR4K4P	olfactory receptor, family 4, subfamily K, member 4 pseudogene	gene_position:forward Distal_Promoter Distance_to_Tss_is:1013 Distance_to_GeneEnd: 81
chr14	19976090	19976252	163	19976171	4	42.42	6.26	OR4K15	Olfactory receptor 4K15	gene_position:forward Promoter DownStream Of Tss Distance_to_Tss_is:571 Exon:exon_Position_Number_is:1 Distance_to_GeneEnd: -475
chr14	20528368	20528593	226	20528481	6	50.96	9.39	SETP1	SET pseudogene 1	gene_position:reverse Promoter DownStream Of Tss Distance_to_Tss_is:592 Exon:exon_Position_Number_is:1 Distance_to_GeneEnd: -255
chr14	20616495	20616646	152	20616571	4	40.6	5.89	RPS26P9	ribosomal protein S26 pseudogene 9	gene_position:reverse Proximal_Promoter Distance_to_Tss_is:496 Distance_to_GeneEnd: 149
chr14	21070786	21070937	152	21070862	4	42.42	6.26	NDRG2	Protein NDRG2	gene_position:reverse Promoter DownStream Of Tss Distance_to_Tss_is:86 Intron_intron_Position_Number_is:1 Distance_to_GeneEnd: -54023
chr14	21070786	21070937	152	21070862	4	42.42	6.26	ARHGEF40	Uncharacterized protein	gene_position:forward Promoter DownStream Of Tss Distance_to_Tss_is:526 Intron_intron_Position_Number_is:1 Distance_to_GeneEnd: -19462
chr14	21288680	21288974	295	21288827	7	42.42	10.95	RPGRIP1	X-linked retinitis pigmentosa GTPase regulator-interacting protein 1	gene_position:forward Promoter DownStream Of Tss Distance_to_Tss_is:703 Intron_intron_Position_Number_is:1 Distance_to_GeneEnd: -62621
chr14	22701438	22701609	172	22701524	4	41.27	6.02	OR6E1P	olfactory receptor, family 6, subfamily E, member 1 pseudogene	gene_position:forward Proximal_Promoter Distance_to_Tss_is:-706 Distance_to_GeneEnd: -1631
chr14	22767027	22767197	171	22767112	4	42.42	6.26	OXA1L	cDNA FLJ57367, highly similar to Inner membrane protein OXA1L, mitochondrial	gene_position:forward Promoter DownStream Of Tss Distance_to_Tss_is:505 Intron_intron_Position_Number_is:1 Distance_to_GeneEnd: -4762
chr14	23230149	23230319	171	23230234	4	42.42	6.26	RPL39P2	ribosomal protein L39 pseudogene 2	gene_position:reverse Proximal_Promoter Distance_to_Tss_is:-17 Distance_to_GeneEnd: -381
chr14	23293058	23293253	196	23293156	5	42.42	7.82	H3F3AP2	H3 histone, family 3A pseudogene 2	gene_position:forward Proximal_Promoter Distance_to_Tss_is:-1488 Distance_to_GeneEnd: -2742
chr14	23470734	23470891	158	23470813	4	42.42	6.26	NGDN	Neuroguidin	gene_position:forward Promoter DownStream Of Tss Distance_to_Tss_is:1045 Intron_intron_Position_Number_is:2 Distance_to_GeneEnd: -7459
chr14	23629449	23629619	171	23629534	5	50.96	7.82	DHRS2	Dehydrogenase/reductase SDR family member 2, mitochondrial	gene_position:forward Proximal_Promoter Distance_to_Tss_is:-666 Distance_to_GeneEnd: -16190
chr14	23630871	23631357	487	23631219	10	47.19	8.83	DHRS2	Dehydrogenase/reductase SDR family member 2, mitochondrial	gene_position:forward Promoter DownStream Of Tss Distance_to_Tss_is:756 Intron_intron_Position_Number_is:1 Distance_to_GeneEnd: -14768
chr14	23954930	23955081	152	23955006	4	42.42	6.26	DHRS4-AS1	DHRS4 antisense RNA 1	gene_position:reverse Promoter DownStream Of Tss Distance_to_Tss_is:182 Exon:exon_Position_Number_is:1 Distance_to_GeneEnd: -16199
chr14	23954930	23955081	152	23955006	4	42.42	6.26	DHRS4	cDNA FLJ54180, highly similar to Homo sapiens dehydrogenase/reductase (SDR family) member 4 (DHRS4), mRNA	gene_position:forward Promoter DownStream Of Tss Distance_to_Tss_is:1195 Intron_intron_Position_Number_is:1 Distance_to_GeneEnd: -14349
chr14	24148258	24148442	185	24148350	5	50.96	7.82	PSME2	Proteasome activator complex subunit 2	gene_position:reverse Proximal_Promoter Distance_to_Tss_is:-942 Distance_to_GeneEnd: -4893
chr14	24148258	24148442	185	24148350	5	50.96	7.82	RNF31	cDNA FLJ16199 fis, clone CTONG1000241, highly similar to RING finger protein 31	gene_position:forward Promoter DownStream Of Tss Distance_to_Tss_is:808 Exon:exon_Position_Number_is:3 Distance_to_GeneEnd: -12403
chr14	24160560	24160881	322	24160782	8	40.51	7.82	RNF31	cDNA FLJ16199 fis, clone CTONG1000241, highly similar to RING finger protein 31	gene_position:forward Distance_to_Tss_is:13110 Exon:exon_Position_Number_is:21 Distance_to_GeneEnd: -101
chr14	24160560	24160881	322	24160782	8	40.51	7.82	IRF9	cDNA FLJ61271, highly similar to Transcriptional regulator ISGF3 subunit gamma	gene_position:forward Proximal_Promoter Distance_to_Tss_is:-653 Distance_to_GeneEnd: -6005
chr14	24608406	24608871	466	24608738	12	67.5	12.52	GZMH	Granzyme H	gene_position:reverse Promoter DownStream Of Tss Distance_to_Tss_is:1314 Exon:exon_Position_Number_is:2 Distance_to_GeneEnd: -1926
chr14	25049079	25049244	166	25049162	4	42.42	6.26	STXBP6	Syntaxin-binding protein 6	gene_position:reverse Promoter DownStream Of Tss Distance_to_Tss_is:810 Intron_intron_Position_Number_is:1 Distance_to_GeneEnd: -236992
chr14	31027707	31027931	225	31027819	6	50.96	9.39	STRN3	Striatin-3	gene_position:reverse Proximal_Promoter Distance_to_Tss_is:-1306 Distance_to_GeneEnd: -133928
chr14	34416938	34417162	225	34417050	6	50.96	9.39	LOC100421787	sulfotransferase family, cytosolic, 1C, member 2 pseudogene	gene_position:reverse Promoter DownStream Of Tss Distance_to_Tss_is:628 Exon:exon_Position_Number_is:1 Distance_to_GeneEnd: -171
chr14	35385709	35385873	165	35385791	4	42.42	6.26	LOC102723388	uncharacterized LOC102723388	gene_position:forward Promoter DownStream Of Tss Distance_to_Tss_is:626 Intron_intron_Position_Number_is:1 Distance_to_GeneEnd: -2567
chr14	36215785	36215987	203	36215886	6	50.96	9.39	LOC101927199	uncharacterized LOC101927199	gene_position:forward Distance_to_Tss_is:21329 Distance_to_GeneEnd: 190
chr14	37551130	37551296	167	37551213	4	42.42	6.26	MIPOL1	Mirror-image polydactyly gene 1 protein	gene_position:forward Distance_to_Tss_is:353217 3UTR_Exon:exon_Position_Number_is:15 Distance_to_GeneEnd: -129
chr14	38972659	38972826	168	38972743	5	50.96	7.82	RIPPLY3P1	DSCR6 pseudogene 1	gene_position:reverse Distal_Promoter Distance_to_Tss_is:1371 Distance_to_GeneEnd: 869
chr14	39233417	39234268	852	39233547	13	45.9	9.39	MIA2	cDNA, FLJ94735, Homo sapiens melanoma inhibitory activity protein 2 (MIA2), mRNA	gene_position:forward Proximal_Promoter Distance_to_Tss_is:-504 Distance_to_GeneEnd: -19954
chr14	42807740	42808070	331	42807881	9	47.38	8.58	YWHAQP1	YWHAQ pseudogene 1	gene_position:reverse Promoter DownStream Of Tss Distance_to_Tss_is:281 Exon:exon_Position_Number_is:1 Distance_to_GeneEnd: -623
chr14	44290520	44290938	419	44290651	8	40.07	9.39	YWHAZP1	tyrosine 3-monooxygenase/tryptophan 5-monooxygenase activation protein, zeta pseudogene 1	gene_position:reverse Distal_Promoter Distance_to_Tss_is:1311 Distance_to_GeneEnd: 139
chr14	44887348	44887497	150	44887423	4	46.02	5.41	LOC401770	DET1 and DDB1 associated 1 pseudogene	gene_position:reverse Promoter DownStream Of Tss Distance_to_Tss_is:455 Exon:exon_Position_Number_is:1 Distance_to_GeneEnd: -509
chr14	44888132	44888733	602	44888462	12	49.6	6.9	LOC401770	DET1 and DDB1 associated 1 pseudogene	gene_position:reverse Proximal_Promoter Distance_to_Tss_is:-329 Distance_to_GeneEnd: -1293
chr14	44888132	44888733	602	44888462	12	49.6	6.9	RRAGAP1	Ras-related GTP binding A pseudogene 1	gene_position:reverse Proximal_Promoter Distance_to_Tss_is:921 Distance_to_GeneEnd: 426
chr14	44963258	44963412	155	44963335	4	42.42	6.26	KLHL28	kelch-like family member 28	gene_position:reverse Proximal_Promoter Distance_to_Tss_is:-1282 Distance_to_GeneEnd: -38934
chr14	44963258	44963412	155	44963335	4	42.42	6.26	FAM179B	family with sequence similarity 179, member B	gene_position:forward Promoter DownStream Of Tss Distance_to_Tss_is:1045 Exon:exon_Position_Number_is:1 Distance_to_GeneEnd: -111173
chr14	49863321	49863632	312	49863467	7	41.45	9.39	RN7SL2	RNA, 7SL, cytoplasmic 2	gene_position:reverse Proximal_Promoter Distance_to_Tss_is:-472 Distance_to_GeneEnd: -770
chr14	50719793	50720307	515	50719940	10	47.39	12.52	NIN	Ninein isoform 6	gene_position:reverse Distance_to_Tss_is:111328 3UTR_Exon:exon_Position_Number_is:31 Distance_to_GeneEnd: -30
chr14	51434569	51434746	178	51434658	5	48.14	7.2	SETP2	SET pseudogene 2	gene_position:forward Proximal_Promoter Distance_to_Tss_is:-1400 Distance_to_GeneEnd: -4744
chr14	51757097	51757249	153	51757173	4	42.42	6.26	OR7E105P	olfactory receptor, family 7, subfamily E, member 105 pseudogene	gene_position:forward Promoter DownStream Of Tss Distance_to_Tss_is:106 Exon:exon_Position_Number_is:1 Distance_to_GeneEnd: -889
chr14	51989737	51990047	311	51989843	7	41.54	9.39	C14orf166	UPF0568 protein C14orf166	gene_position:forward Promoter DownStream Of Tss Distance_to_Tss_is:227 Intron_intron_Position_Number_is:1 Distance_to_GeneEnd: -14965
chr14	52707781	52708261	481	52707913	9	42.69	10.95	PSMC6	26S protease regulatory subunit 10B	gene_position:forward Promoter DownStream Of Tss Distance_to_Tss_is:603 Intron_intron_Position_Number_is:1 Distance_to_GeneEnd: -20217
chr14	55441424	55442104	681	55441514	12	49	6.16	TBPL2	TATA box-binding protein-like protein 2	gene_position:reverse Proximal_Promoter Distance_to_Tss_is:-879 Distance_to_GeneEnd: -27214
chr14	55767638	55767789	152	55767714	4	40.6	5.89	RPL13AP3	Putative 60S ribosomal protein L13a protein RPL13AP3	gene_position:forward Promoter DownStream Of Tss Distance_to_Tss_is:1393 Exon:exon_Position_Number_is:1 Distance_to_GeneEnd: -79
chr14	57495296	57495505	210	57495401	5	42.42	7.82	C14orf105	chromosome 14 open reading frame 105	gene_position:reverse Proximal_Promoter Distance_to_Tss_is:-1433 Distance_to_GeneEnd: -25996
chr14	58639032	58639546	515	58639179	11	54.87	9.39	DACT1	Dapper homolog 1	gene_position:forward Promoter DownStream Of Tss Distance_to_Tss_is:1115 Intron_intron_Position_Number_is:1 Distance_to_GeneEnd: -9289
chr14	58749391	58749852	462	58749678	9	44.13	7.82	LOC102723725	uncharacterized LOC102723725	gene_position:forward Promoter DownStream Of Tss Distance_to_Tss_is:640 Intron_intron_Position_Number_is:2 Distance_to_GeneEnd: -107
chr14	59504898	59505393	496	59505270	9	41.6	7.82	CCDC175	coiled-coil domain containing 175	gene_position:reverse Distance_to_Tss_is:71933 Distance_to_GeneEnd: 169
chr14	60322738	60322893	156	60322816	4	41.27	6.02	LOC101927729	uncharacterized LOC101927729	gene_position:forward Proximal_Promoter Distance_to_Tss_is:-458 Distance_to_GeneEnd: -1169
chr14	60545340	60545505	166	60545423	4	42.42	6.26	VN1R59P	vomeronasal 1 receptor 59 pseudogene	gene_position:forward Proximal_Promoter Distance_to_Tss_is:946 Distance_to_GeneEnd: 584
chr14	60603330	60603529	200	60603430	7	69.34	10.95	RPS15AP4	ribosomal protein S15a pseudogene 4	gene_position:reverse Proximal_Promoter Distance_to_Tss_is:-779 Distance_to_GeneEnd: -1224
chr14	61322790	61322951	162	61322871	4	42.42	6.26	PRKCH	cDNA FLJ57605, highly similar to Protein kinase C eta type (EC 2.7.11.13)	gene_position:forward Promoter DownStream Of Tss Distance_to_Tss_is:993 Intron_intron_Position_Number_is:1 Distance_to_GeneEnd: -228190
chr14	62140611	62140763	153	62140687	5	54.38	6.76	LINC00644	long intergenic non-protein coding RNA 644	gene_position:reverse Proximal_Promoter Distance_to_Tss_is:-638 Distance_to_GeneEnd: -6462
chr14	62150849	62151017	169	62150933	5	50.96	7.82	LOC100419079	tubulin, alpha 1c pseudogene	gene_position:reverse Promoter DownStream Of Tss Distance_to_Tss_is:437 Exon:exon_Position_Number_is:1 Distance_to_GeneEnd: -69
chr14	63046123	63046325	203	63046224	6	43.42	7.5	KCNH5	KCNH5 protein	gene_position:reverse Proximal_Promoter Distance_to_Tss_is:-885 Distance_to_GeneEnd: -339550
chr14	63734265	63734444	180	63734355	5	50.96	7.82	EIF2S2P1	eukaryotic translation initiation factor 2, subunit 2 beta pseudogene 1	gene_position:forward Proximal_Promoter Distance_to_Tss_is:-410 Distance_to_GeneEnd: -1954
chr14	64505396	64505592	197	64505494	5	41.27	7.53	ZBTB1	Zinc finger and BTB domain-containing protein 1	gene_position:forward Promoter DownStream Of Tss Distance_to_Tss_is:822 Intron_intron_Position_Number_is:1 Distance_to_GeneEnd: -28294
chr14	64550831	64550980	150	64550906	4	50.96	6.26	PPP1R36	Protein phosphatase 1 regulatory subunit 36	gene_position:forward Promoter DownStream Of Tss Distance_to_Tss_is:929 Intron_intron_Position_Number_is:1 Distance_to_GeneEnd: -38547
chr14	64602831	64603543	713	64603248	16	75.31	9.24	NUP50P1	nucleoporin 50 pseudogene 1	gene_position:reverse Proximal_Promoter Distance_to_Tss_is:-880 Distance_to_GeneEnd: -5939
chr14	65335257	65335437	181	65335347	6	69.34	9.39	MIR4708	microRNA 4708	gene_position:reverse Proximal_Promoter Distance_to_Tss_is:-74 Distance_to_GeneEnd: -140
chr14	67675350	67675521	172	67675436	4	42.42	6.26	VTI1B	cDNA FLJ75725, highly similar to Homo sapiens vesicle transport through interaction with t-SNAREs homolog 1B (yeast) (VTI1B), mRNA	gene_position:reverse Proximal_Promoter Distance_to_Tss_is:-465 Distance_to_GeneEnd: -24201
chr14	67820986	67821765	780	67821626	13	40.55	6.37	RAD51B	RAD51-like 1 (S. cerevisiae), isoform CRA_a	gene_position:forward Promoter DownStream Of Tss Distance_to_Tss_is:1207 Intron_intron_Position_Number_is:1 Distance_to_GeneEnd: -862186
chr14	68693389	68693552	164	68693471	4	42.42	6.26	RPL12P7	ribosomal protein L12 pseudogene 7	gene_position:forward Promoter DownStream Of Tss Distance_to_Tss_is:318 Exon:exon_Position_Number_is:1 Distance_to_GeneEnd: -237
chr14	69259399	69259548	150	69259474	4	50.96	6.26	GALNT16	cDNA FLJ57424, highly similar to polypeptideN-acetylgalactosaminyltransferase-like protein 1 (EC 2.4.1.41)	gene_position:forward Proximal_Promoter Distance_to_Tss_is:-565 Distance_to_GeneEnd: -95074
chr14	69462590	69462750	161	69462670	4	42.42	6.26	SLC39A9	cDNA FLJ52219, highly similar to Homo sapiens solute carrier family 39 (zinc transporter), member 9 (SLC39A9), mRNA	gene_position:forward Distance_to_Tss_is:64211 Distance_to_GeneEnd: 200
chr14	71512837	71513060	224	71512949	6	46.71	8.28	SIPA1L1	SIPA1L1 protein	gene_position:forward Promoter DownStream Of Tss Distance_to_Tss_is:94 5UTR_Exon:exon_Position_Number_is:1 Distance_to_GeneEnd: -228207
chr14	73028227	73028393	167	73028310	4	42.42	6.26	ZFYVE1	Zinc finger FYVE domain-containing protein 1	gene_position:reverse Proximal_Promoter Distance_to_Tss_is:-1015 Distance_to_GeneEnd: -58782
chr14	73464607	73464772	166	73464690	5	59.95	7.82	LOC101928143	uncharacterized LOC101928143	gene_position:reverse Promoter DownStream Of Tss Distance_to_Tss_is:1361 Intron_intron_Position_Number_is:1 Distance_to_GeneEnd: -5616
chr14	73828978	73829381	404	73829109	10	57.14	12.52	LOC100506498	uncharacterized LOC100506498	gene_position:reverse Promoter DownStream Of Tss Distance_to_Tss_is:1185 Intron_intron_Position_Number_is:1 Distance_to_GeneEnd: -6419
chr14	74303685	74303834	150	74303760	4	50.96	6.26	ABCD4	ATP-binding cassette, sub-family D (ALD), member 4, isoform CRA_b	gene_position:reverse Proximal_Promoter Distance_to_Tss_is:-621 Distance_to_GeneEnd: -18408
chr14	77143163	77143366	204	77143265	6	50.96	9.39	ZDHHC22	Palmitoyltransferase ZDHHC22	gene_position:reverse Proximal_Promoter Distance_to_Tss_is:-1372 Distance_to_GeneEnd: -15336
chr14	80955731	80956127	397	80955855	8	41.82	9.39	TSHR	Thyrotropin receptor	gene_position:forward Promoter DownStream Of Tss Distance_to_Tss_is:742 Exon:exon_Position_Number_is:2 Distance_to_GeneEnd: -190194
chr14	90398398	90398550	153	90398474	4	41.95	6.16	CALM1	cDNA FLJ75174, highly similar to Homo sapiens calmodulin 1 (phosphorylase kinase, delta), mRNA	gene_position:forward Promoter DownStream Of Tss Distance_to_Tss_is:1415 Intron_intron_Position_Number_is:1 Distance_to_GeneEnd: -9877
chr14	93138541	93138697	157	93138619	4	42.42	6.26	CYB5AP3	cytochrome b5 type A (microsomal) pseudogene 3	gene_position:forward Promoter DownStream Of Tss Distance_to_Tss_is:586 Exon:exon_Position_Number_is:1 Distance_to_GeneEnd: -236
chr14	94128450	94128617	168	94128534	4	42.42	6.26	IFI27L2	Interferon alpha-inducible protein 27-like protein 2	gene_position:reverse Promoter DownStream Of Tss Distance_to_Tss_is:1170 Intron_intron_Position_Number_is:3 Distance_to_GeneEnd: -669
chr14	94487248	94487399	152	94487324	4	42.42	6.26	SERPINA12	Serpin A12	gene_position:reverse Distance_to_Tss_is:30596 Distance_to_GeneEnd: 35
chr14	94641799	94641958	160	94641879	4	42.42	6.26	SERPINA13P	Putative serpin A13	gene_position:forward Promoter DownStream Of Tss Distance_to_Tss_is:1074 Exon:exon_Position_Number_is:2 Distance_to_GeneEnd: -5195
chr14	95516690	95516886	197	95516788	5	42.42	7.82	SYNE3	Nesprin-3	gene_position:reverse Proximal_Promoter Distance_to_Tss_is:-27 Distance_to_GeneEnd: -99196
chr14	95516690	95516886	197	95516788	5	42.42	7.82	LOC101929107	uncharacterized LOC101929107	gene_position:forward Promoter DownStream Of Tss Distance_to_Tss_is:567 Intron_intron_Position_Number_is:1 Distance_to_GeneEnd: -1221
chr14	95517755	95518021	267	95517888	7	42.42	10.95	SYNE3	Nesprin-3	gene_position:reverse Proximal_Promoter Distance_to_Tss_is:-1092 Distance_to_GeneEnd: -100261
chr14	95517755	95518021	267	95517888	7	42.42	10.95	LOC101929107	uncharacterized LOC101929107	gene_position:forward Distance_to_Tss_is:1632 Exon:exon_Position_Number_is:2 Distance_to_GeneEnd: -156
chr14	96567198	96567391	194	96567295	5	42.42	7.82	PAPOLA	Poly(A) polymerase alpha, isoform CRA_b	gene_position:forward Distance_to_Tss_is:64822 Distance_to_GeneEnd: 82
chr14	100655811	100656268	458	100656165	9	44.44	9.39	LINC00523	long intergenic non-protein coding RNA 523	gene_position:forward Proximal_Promoter Distance_to_Tss_is:-1457 Distance_to_GeneEnd: -16933
chr14	101044328	101044833	506	101044440	9	40.9	10.95	MIR1185-2	microRNA 1185-2	gene_position:forward Proximal_Promoter Distance_to_Tss_is:130 Distance_to_GeneEnd: 45
chr14	101044328	101044833	506	101044440	9	40.9	10.95	MIR381HG	MIR381 host gene (non-protein coding)	gene_position:forward Proximal_Promoter Distance_to_Tss_is:-829 Distance_to_GeneEnd: -7467
chr14	101067972	101068423	452	101068299	9	44.91	9.39	MIR656	microRNA 656	gene_position:forward Distal_Promoter Distance_to_Tss_is:1248 Distance_to_GeneEnd: 1171
chr14	101120255	101120404	150	101120330	4	50.96	6.26	LOC101929422	uncharacterized LOC101929422	gene_position:forward Proximal_Promoter Distance_to_Tss_is:-614 Distance_to_GeneEnd: -3290
chr14	101554695	101554920	226	101554808	6	50.96	9.39	DIO3OS	DIO3 opposite strand/antisense RNA (head to head)	gene_position:reverse Promoter DownStream Of Tss Distance_to_Tss_is:981 Exon:exon_Position_Number_is:1 Distance_to_GeneEnd: -2472
chr14	101677949	101678318	370	101678076	10	48.7	6.97	RPL26P4	ribosomal protein L26 pseudogene 4	gene_position:forward Promoter DownStream Of Tss Distance_to_Tss_is:12 Exon:exon_Position_Number_is:1 Distance_to_GeneEnd: -474
chr14	101965770	101965995	226	101965883	6	50.43	9.24	DYNC1H1	cDNA FLJ52684, highly similar to Dynein heavy chain, cytosolic	gene_position:forward Promoter DownStream Of Tss Distance_to_Tss_is:1242 Intron_intron_Position_Number_is:1 Distance_to_GeneEnd: -85028
chr14	103187662	103188019	358	103187783	10	62.15	12.52	LINC00605	long intergenic non-protein coding RNA 605	gene_position:reverse Promoter DownStream Of Tss Distance_to_Tss_is:1366 Exon:exon_Position_Number_is:3 Distance_to_GeneEnd: -441
chr14	104086296	104086460	165	104086378	4	42.42	6.26	ASPG	HCG23215, isoform CRA_a	gene_position:forward Promoter DownStream Of Tss Distance_to_Tss_is:614 Intron_intron_Position_Number_is:1 Distance_to_GeneEnd: -26465
chr14	104690673	104690844	172	104690759	5	50.96	7.82	INF2	Inverted formin-2	gene_position:forward Promoter DownStream Of Tss Distance_to_Tss_is:1067 Intron_intron_Position_Number_is:1 Distance_to_GeneEnd: -28937
chr14	105182094	105182417	324	105182215	7	40.33	7.82	NUDT14	cDNA FLJ46324 fis, clone TESTI4043223, highly similar to Uridine diphosphate glucose pyrophosphatase	gene_position:reverse Proximal_Promoter Distance_to_Tss_is:-771 Distance_to_GeneEnd: -9157
chr15	20073662	20073988	327	20073792	7	40.06	7.82	LOC100533717		gene_position:reverse Promoter DownStream Of Tss Distance_to_Tss_is:672 Exon:exon_Position_Number_is:1 Distance_to_GeneEnd: -737
chr15	20524932	20525553	622	20525146	10	40.14	7.82	LOC102724926	uncharacterized LOC102724926	gene_position:forward Proximal_Promoter Distance_to_Tss_is:-845 Distance_to_GeneEnd: -8954
chr15	21468139	21468848	710	21468720	13	54.59	7.82	LOC102724610	putative vomeronasal receptor-like protein 4-like	gene_position:reverse Proximal_Promoter Distance_to_Tss_is:-375 Distance_to_GeneEnd: -1296
chr15	22250608	22250764	157	22250686	6	52.64	5.23	LOC101928039	uncharacterized LOC101928039	gene_position:reverse Distance_to_Tss_is:7496 Exon:exon_Position_Number_is:4 Distance_to_GeneEnd: -18
chr15	23083913	23084306	394	23084180	9	49.92	9.39	ELMO2P1	engulfment and cell motility 2 pseudogene 1	gene_position:forward Promoter DownStream Of Tss Distance_to_Tss_is:819 Exon:exon_Position_Number_is:1 Distance_to_GeneEnd: -11658
chr15	28920620	28920789	170	28920705	4	42.42	6.26	APBA2	Amyloid beta A4 precursor protein-binding family A member 2	gene_position:forward Promoter DownStream Of Tss Distance_to_Tss_is:1253 Intron_intron_Position_Number_is:1 Distance_to_GeneEnd: -197695
chr15	31419185	31419472	288	31419329	7	42.42	10.95	UBE2CP4	ubiquitin-conjugating enzyme E2C pseudogene 4	gene_position:forward Proximal_Promoter Distance_to_Tss_is:-932 Distance_to_GeneEnd: -1983
chr15	32209139	32209353	215	32209246	5	42.42	7.82	LOC102724078	uncharacterized LOC102724078	gene_position:reverse Proximal_Promoter Distance_to_Tss_is:-1120 Distance_to_GeneEnd: -2715
chr15	34210730	34210940	211	34210835	5	42.42	7.82	KATNBL1	KATNB1-like protein 1	gene_position:reverse Proximal_Promoter Distance_to_Tss_is:-634 Distance_to_GeneEnd: -70056
chr15	34373533	34373697	165	34373615	5	59.95	7.82	ACTG1P15	actin, gamma 1 pseudogene	gene_position:reverse Distal_Promoter Distance_to_Tss_is:1063 Distance_to_GeneEnd: 11
chr15	34754087	34754587	501	34754330	9	41.25	9.39	GJD2	Gap junction protein	gene_position:reverse Promoter DownStream Of Tss Distance_to_Tss_is:494 Intron_intron_Position_Number_is:1 Distance_to_GeneEnd: -1646
chr15	40481356	40481505	150	40481431	4	50.96	6.26	RPL9P27	ribosomal protein L9 pseudogene 27	gene_position:reverse Proximal_Promoter Distance_to_Tss_is:-6 Distance_to_GeneEnd: -705
chr15	40754894	40755122	229	40755008	6	42.42	9.39	RMDN3	Family with sequence similarity 82, member C, isoform CRA_a	gene_position:reverse Promoter DownStream Of Tss Distance_to_Tss_is:366 Intron_intron_Position_Number_is:1 Distance_to_GeneEnd: -19006
chr15	42051388	42051599	212	42051494	5	42.42	7.82	PLA2G4E	Cytosolic phospholipase A2 epsilon	gene_position:reverse Proximal_Promoter Distance_to_Tss_is:-685 Distance_to_GeneEnd: -69806
chr15	42920040	42920343	304	42920232	7	40.41	7.36	TTBK2	Tau-tubulin kinase 2	gene_position:reverse Promoter DownStream Of Tss Distance_to_Tss_is:955 Intron_intron_Position_Number_is:1 Distance_to_GeneEnd: -176087
chr15	43370739	43371057	319	43370832	7	40.33	7.7	ZSCAN29	Zinc finger and SCAN domain-containing protein 29	gene_position:reverse Proximal_Promoter Distance_to_Tss_is:-179 Distance_to_GeneEnd: -12567
chr15	43370739	43371057	319	43370832	7	40.33	7.7	TUBGCP4	Gamma-tubulin complex component 4	gene_position:forward Proximal_Promoter Distance_to_Tss_is:-320 Distance_to_GeneEnd: -36356
chr15	43685742	43685970	229	43685856	7	50.07	8.43	PPIP5K1P1	diphosphoinositol pentakisphosphate kinase 1 pseudogene 1	gene_position:reverse Proximal_Promoter Distance_to_Tss_is:-914 Distance_to_GeneEnd: -21425
chr15	44664343	44664936	594	44664824	12	55.96	9.39	SPG11	Spatacsin	gene_position:reverse Proximal_Promoter Distance_to_Tss_is:-665 Distance_to_GeneEnd: -101647
chr15	45251423	45251633	211	45251528	5	42.42	7.82	SLC28A2	Sodium/nucleoside cotransporter 2	gene_position:forward Proximal_Promoter Distance_to_Tss_is:-807 Distance_to_GeneEnd: -24511
chr15	49046152	49046362	211	49046257	7	63.15	9.46	SECISBP2L	Selenocysteine insertion sequence-binding protein 2-like	gene_position:reverse Promoter DownStream Of Tss Distance_to_Tss_is:411 Intron_intron_Position_Number_is:1 Distance_to_GeneEnd: -57514
chr15	50360173	50360324	152	50360249	4	42.42	6.26	MIR4712	microRNA 4712	gene_position:forward Proximal_Promoter Distance_to_Tss_is:-156 Distance_to_GeneEnd: -237
chr15	50685485	50686148	664	50685882	13	40.61	6.51	TRPM7	Transient receptor potential cation channel, subfamily M, member 7, isoform CRA_a	gene_position:reverse Promoter DownStream Of Tss Distance_to_Tss_is:1330 Intron_intron_Position_Number_is:1 Distance_to_GeneEnd: -128331
chr15	57377304	57377464	161	57377384	4	42.42	6.26	CGNL1	Cingulin-like protein 1	gene_position:forward Promoter DownStream Of Tss Distance_to_Tss_is:799 Intron_intron_Position_Number_is:1 Distance_to_GeneEnd: -173423
chr15	59103689	59103838	150	59103764	4	47.42	5.64	CCNB2	G2/mitotic-specific cyclin-B2	gene_position:forward Proximal_Promoter Distance_to_Tss_is:-1396 Distance_to_GeneEnd: -21356
chr15	62204603	62204947	345	62204703	8	44.43	8.83	LOC255177	uncharacterized LOC255177	gene_position:reverse Proximal_Promoter Distance_to_Tss_is:-1285 Distance_to_GeneEnd: -8442
chr15	62298194	62298345	152	62298270	4	42.42	6.26	LOC102724953	uncharacterized LOC102724953	gene_position:reverse Promoter DownStream Of Tss Distance_to_Tss_is:106 Intron_intron_Position_Number_is:1 Distance_to_GeneEnd: -15098
chr15	62954027	62954329	303	62954199	11	75.06	12.96	LOC100287243	nuclease-sensitive element-binding protein 1-like	gene_position:forward Promoter DownStream Of Tss Distance_to_Tss_is:854 Exon:exon_Position_Number_is:1 Distance_to_GeneEnd: -88354
chr15	63120585	63120798	214	63120692	8	79.11	12.52	LACTB	Serine beta-lactamase-like protein LACTB, mitochondrial	gene_position:forward Proximal_Promoter Distance_to_Tss_is:-1215 Distance_to_GeneEnd: -21480
chr15	64910634	64910802	169	64910718	4	42.42	6.26	ANKDD1A	ANKDD1A protein	gene_position:forward Proximal_Promoter Distance_to_Tss_is:-1268 Distance_to_GeneEnd: -48066
chr15	65029813	65030081	269	65029947	7	42.42	10.95	MTFMT	Methionyl-tRNA formyltransferase, mitochondrial	gene_position:reverse Proximal_Promoter Distance_to_Tss_is:-174 Distance_to_GeneEnd: -28301
chr15	65210444	65210652	209	65210548	5	42.42	7.82	CILP	Cartilage intermediate layer protein 1	gene_position:reverse Promoter DownStream Of Tss Distance_to_Tss_is:1058 Intron_intron_Position_Number_is:1 Distance_to_GeneEnd: -14445
chr15	65288187	65288357	171	65288272	4	42.42	6.26	PARP16	Poly (ADP-ribose) polymerase family, member 16, isoform CRA_a	gene_position:reverse Proximal_Promoter Distance_to_Tss_is:-1313 Distance_to_GeneEnd: -53482
chr15	65304578	65305085	508	65304667	11	55.47	7.82	RNU5B-1	RNA, U5B small nuclear 1	gene_position:forward Proximal_Promoter Distance_to_Tss_is:-99 Distance_to_GeneEnd: -215
chr15	66566620	66566789	170	66566705	6	69.34	9.39	LCTL	Lactase-like protein	gene_position:reverse Proximal_Promoter Distance_to_Tss_is:-641 Distance_to_GeneEnd: -19152
chr15	67522503	67522653	151	67522578	4	50.96	6.26	C15orf61	Uncharacterized protein C15orf61	gene_position:forward Promoter DownStream Of Tss Distance_to_Tss_is:1319 Intron_intron_Position_Number_is:1 Distance_to_GeneEnd: -4800
chr15	67840249	67840435	187	67840342	5	50.96	7.82	RNU6-1	RNA, U6 small nuclear 1	gene_position:reverse Proximal_Promoter Distance_to_Tss_is:-204 Distance_to_GeneEnd: -309
chr15	69454231	69454643	413	69454542	9	48.19	9.39	RPLP1	Ribosomal protein, large, P1, isoform CRA_a	gene_position:forward Promoter DownStream Of Tss Distance_to_Tss_is:1411 Intron_intron_Position_Number_is:2 Distance_to_GeneEnd: -1314
chr15	70763949	70764189	241	70764069	6	42.42	9.39	UACA	Uveal autoantigen with coiled-coil domains and ankyrin repeats	gene_position:reverse Proximal_Promoter Distance_to_Tss_is:-356 Distance_to_GeneEnd: -109395
chr15	70851928	70852085	158	70852007	4	42.42	6.26	LRRC49	Leucine-rich repeat-containing protein 49	gene_position:forward Proximal_Promoter Distance_to_Tss_is:-1311 Distance_to_GeneEnd: -198169
chr15	72399334	72399643	310	72399439	7	41.64	9.39	TMEM202	Transmembrane protein 202	gene_position:forward Promoter DownStream Of Tss Distance_to_Tss_is:1007 Intron_intron_Position_Number_is:2 Distance_to_GeneEnd: -9033
chr15	72784462	72785068	607	72784964	11	47.84	7.82	ADPGK	cDNA FLJ55953, highly similar to ADP-dependent glucokinase (EC 2.7.1.147)	gene_position:reverse Proximal_Promoter Distance_to_Tss_is:-677 Distance_to_GeneEnd: -33095
chr15	75251894	75252043	150	75251969	4	50.96	6.26	NIFKP4	nucleolar protein interacting with the FHA domain of MKI67 pseudogene 4	gene_position:reverse Promoter DownStream Of Tss Distance_to_Tss_is:1085 Exon:exon_Position_Number_is:1 Distance_to_GeneEnd: -203
chr15	75323616	75323785	170	75323701	4	42.42	6.26	ANP32BP1	acidic (leucine-rich) nuclear phosphoprotein 32 family, member B pseudogene 1	gene_position:reverse Proximal_Promoter Distance_to_Tss_is:-1107 Distance_to_GeneEnd: -1840
chr15	80988826	80988975	150	80988901	4	50.96	6.26	MESDC2	LDLR chaperone MESD	gene_position:reverse Promoter DownStream Of Tss Distance_to_Tss_is:1038 Intron_intron_Position_Number_is:1 Distance_to_GeneEnd: -13072
chr15	81375491	81375722	232	81375607	8	69.34	12.52	TMC3	Transmembrane channel-like protein 3	gene_position:reverse Proximal_Promoter Distance_to_Tss_is:-1414 Distance_to_GeneEnd: -43072
chr15	82338840	82339045	206	82338943	7	69.34	10.95	DNM1P43	DNM1 pseudogene 43	gene_position:forward Promoter DownStream Of Tss Distance_to_Tss_is:1363 Exon:exon_Position_Number_is:1 Distance_to_GeneEnd: -454
chr15	82348121	82348337	217	82348229	9	89.21	14.08	GOLGA6L10	golgin A6 family-like 10	gene_position:reverse Promoter DownStream Of Tss Distance_to_Tss_is:1354 Intron_intron_Position_Number_is:1 Distance_to_GeneEnd: -8128
chr15	82848799	82848948	150	82848874	4	50.96	6.26	HOMER2	Homer protein homolog 2	gene_position:reverse Distance_to_Tss_is:137362 Distance_to_GeneEnd: 180
chr15	85755512	85755661	150	85755587	4	50.96	6.26	LOC101929679	uncharacterized LOC101929679	gene_position:reverse Promoter DownStream Of Tss Distance_to_Tss_is:1118 Intron_intron_Position_Number_is:2 Distance_to_GeneEnd: -3186
chr15	88603750	88604135	386	88604020	9	50.68	7.82	LINC01586	uncharacterized LOC101929743	gene_position:reverse Promoter DownStream Of Tss Distance_to_Tss_is:853 Intron_intron_Position_Number_is:1 Distance_to_GeneEnd: -18179
chr15	90285171	90285555	385	90285427	10	52.34	9.27	NIFKP5	nucleolar protein interacting with the FHA domain of MKI67 pseudogene 5	gene_position:reverse Promoter DownStream Of Tss Distance_to_Tss_is:453 Exon:exon_Position_Number_is:1 Distance_to_GeneEnd: -848
chr15	90530204	90530674	471	90530414	11	58.79	10.95	CRTC3	CREB-regulated transcription coactivator 3	gene_position:forward Promoter DownStream Of Tss Distance_to_Tss_is:318 Intron_intron_Position_Number_is:1 Distance_to_GeneEnd: -115141
chr15	90870053	90870359	307	90870254	7	41.93	9.39	FURIN	Furin (Paired basic amino acid cleaving enzyme), isoform CRA_a	gene_position:forward Promoter DownStream Of Tss Distance_to_Tss_is:1398 Intron_intron_Position_Number_is:1 Distance_to_GeneEnd: -13404
chr15	91034201	91034463	263	91034332	7	47.42	9.86	LOC390638	golgin A2 pseudogene	gene_position:reverse Promoter DownStream Of Tss Distance_to_Tss_is:1094 Exon:exon_Position_Number_is:1 Distance_to_GeneEnd: -2254
chr15	92572862	92573029	168	92572946	4	42.42	6.26	LINC00930	long intergenic non-protein coding RNA 930	gene_position:reverse Proximal_Promoter Distance_to_Tss_is:-599 Distance_to_GeneEnd: -5044
chr15	93430313	93430482	170	93430398	4	42.42	6.26	SEPHS1P2	selenophosphate synthetase 1 pseudogene 2	gene_position:reverse Proximal_Promoter Distance_to_Tss_is:904 Distance_to_GeneEnd: 344
chr15	96135477	96135641	165	96135559	4	42.42	6.26	NR2F2-AS1	NR2F2 antisense RNA 1	gene_position:reverse Proximal_Promoter Distance_to_Tss_is:-866 Distance_to_GeneEnd: -33293
chr16	76034	76230	197	76132	5	42.42	7.82	MPG	DNA-3-methyladenine glycosylase	gene_position:forward Proximal_Promoter Distance_to_Tss_is:-985 Distance_to_GeneEnd: -9817
chr16	172012	172163	152	172088	4	42.42	6.26	HBA2	Alpha-2 globin chain	gene_position:forward Proximal_Promoter Distance_to_Tss_is:-835 Distance_to_GeneEnd: -1698
chr16	523393	523737	345	523644	8	46.46	9.39	CAPN15	Calpain-15	gene_position:forward Proximal_Promoter Distance_to_Tss_is:-589 Distance_to_GeneEnd: -31243
chr16	729753	729902	150	729828	4	50.96	6.26	HAGHL	Hydroxyacylglutathione hydrolase-like protein	gene_position:forward Distance_to_Tss_is:2829 Distance_to_GeneEnd: 38
chr16	729753	729902	150	729828	4	50.96	6.26	NARFL	Cytosolic Fe-S cluster assembly factor NARFL	gene_position:reverse Distance_to_Tss_is:11244 Distance_to_GeneEnd: 14
chr16	1971813	1971979	167	1971896	4	42.42	6.26	TBL3	TBL3 protein	gene_position:forward Proximal_Promoter Distance_to_Tss_is:-250 Distance_to_GeneEnd: -6937
chr16	1984865	1985019	155	1984942	4	42.42	6.26	GFER	FAD-linked sulfhydryl oxidase ALR	gene_position:forward Promoter DownStream Of Tss Distance_to_Tss_is:716 Exon:exon_Position_Number_is:2 Distance_to_GeneEnd: -2884
chr16	2342230	2342827	598	2342529	10	41.63	9.39	ABCA3	ATP-binding cassette, sub-family A (ABC1), member 3	gene_position:reverse Proximal_Promoter Distance_to_Tss_is:-1484 Distance_to_GeneEnd: -66352
chr16	2342230	2342827	598	2342529	10	41.63	9.39	ABCA17P	ATP-binding cassette, sub-family A (ABC1), member 17, pseudogene	gene_position:forward Promoter DownStream Of Tss Distance_to_Tss_is:1308 Intron_intron_Position_Number_is:1 Distance_to_GeneEnd: -84469
chr16	2911561	2911722	162	2911642	4	42.42	6.26	FLYWCH1	FLYWCH-type zinc finger-containing protein 1	gene_position:forward Proximal_Promoter Distance_to_Tss_is:-418 Distance_to_GeneEnd: -39647
chr16	3086046	3086196	151	3086121	4	50.96	6.26	RNU1-22P	RNA, U1 small nuclear 22, pseudogene	gene_position:forward Proximal_Promoter Distance_to_Tss_is:-97 Distance_to_GeneEnd: -254
chr16	3284454	3284683	230	3284569	6	42.42	9.39	ZNF263	cDNA FLJ57935, highly similar to Zinc finger protein 263	gene_position:forward Promoter DownStream Of Tss Distance_to_Tss_is:1074 Intron_intron_Position_Number_is:1 Distance_to_GeneEnd: -14970
chr16	4474184	4474350	167	4474267	4	42.42	6.26	NMRAL1	NmrA-like family domain-containing protein 1	gene_position:reverse Promoter DownStream Of Tss Distance_to_Tss_is:711 Intron_intron_Position_Number_is:1 Distance_to_GeneEnd: -12490
chr16	4474184	4474350	167	4474267	4	42.42	6.26	HMOX2	cDNA FLJ36069 fis, clone TESTI2019406, highly similar to HEME OXYGENASE 2 (EC 1.14.99.3)	gene_position:forward Proximal_Promoter Distance_to_Tss_is:-519 Distance_to_GeneEnd: -36163
chr16	4623943	4624157	215	4624050	5	42.42	7.82	MGRN1	cDNA FLJ60814, highly similar to Probable E3 ubiquitin-protein ligase MGRN1(EC 6.3.2.-)	gene_position:forward Proximal_Promoter Distance_to_Tss_is:-881 Distance_to_GeneEnd: -67031
chr16	11830235	11830384	150	11830310	4	50.96	6.26	BCAR4	breast cancer anti-estrogen resistance 4 (non-protein coding)	gene_position:reverse Proximal_Promoter Distance_to_Tss_is:-1403 Distance_to_GeneEnd: -10405
chr16	14973494	14973643	150	14973569	4	48.88	5.89	PDXDC1	cDNA FLJ59515	gene_position:forward Proximal_Promoter Distance_to_Tss_is:-1097 Distance_to_GeneEnd: -165916
chr16	16377963	16378217	255	16378090	7	50.96	10.95	NPIPA7	nuclear pore complex interacting protein family, member A7	gene_position:forward Proximal_Promoter Distance_to_Tss_is:-1282 Distance_to_GeneEnd: -16009
chr16	16953822	16953973	152	16953898	4	42.42	6.26	LOC441750	chromosome 12 open reading frame 49 pseudogene	gene_position:reverse Proximal_Promoter Distance_to_Tss_is:-354 Distance_to_GeneEnd: -1319
chr16	18171799	18171999	201	18171899	5	42.42	7.82	LOC100133137	geminin, DNA replication inhibitor pseudogene 2	gene_position:forward Distal_Promoter Distance_to_Tss_is:1431 Distance_to_GeneEnd: 817
chr16	18800937	18801086	150	18801012	4	50.96	6.26	ARL6IP1	HCG1994130, isoform CRA_c	gene_position:reverse Promoter DownStream Of Tss Distance_to_Tss_is:598 Intron_intron_Position_Number_is:1 Distance_to_GeneEnd: -9268
chr16	20309501	20309650	150	20309576	4	50.96	6.26	GP2	cDNA, FLJ92575, Homo sapiens glycoprotein 2 (zymogen granule membrane) (GP2), mRNA	gene_position:reverse Distance_to_Tss_is:18861 Distance_to_GeneEnd: 73
chr16	21425552	21425722	171	21425637	4	42.42	6.26	NPIPB3	Nuclear pore complex-interacting protein family member B5	gene_position:reverse Proximal_Promoter Distance_to_Tss_is:-215 Distance_to_GeneEnd: -23418
chr16	21533046	21533203	158	21533125	4	42.42	6.26	LOC646828	carbonic anhydrase VA, mitochondrial pseudogene	gene_position:reverse Distance_to_Tss_is:17330 Exon:exon_Position_Number_is:1 Distance_to_GeneEnd: -161
chr16	22439064	22439235	172	22439150	4	42.42	6.26	RRN3P3	RNA polymerase I transcription factor homolog (S. cerevisiae) pseudogene 3	gene_position:reverse Proximal_Promoter Distance_to_Tss_is:-1349 Distance_to_GeneEnd: -19518
chr16	27133501	27133659	159	27133580	4	42.42	6.26	EEF1A1P38	eukaryotic translation elongation factor 1 alpha 1 pseudogene 38	gene_position:reverse Distance_to_Tss_is:1678 Exon:exon_Position_Number_is:1 Distance_to_GeneEnd: -18
chr16	28926446	28926595	150	28926521	4	50.96	6.26	RABEP2	cDNA FLJ34980 fis, clone OCBBF2000522, highly similar to Rab GTPase-binding effector protein 2	gene_position:reverse Proximal_Promoter Distance_to_Tss_is:-1235 Distance_to_GeneEnd: -22025
chr16	30122004	30122443	440	30122354	9	45.88	10.95	MAPK3	cDNA FLJ33690 fis, clone BRAWH2002967, highly similar to Mitogen-activated protein kinase 3 (EC 2.7.11.24)	gene_position:reverse Promoter DownStream Of Tss Distance_to_Tss_is:1305 Exon:exon_Position_Number_is:2 Distance_to_GeneEnd: -7899
chr16	30525670	30525845	176	30525758	5	50.96	7.82	ZNF768	Uncharacterized protein	gene_position:reverse Promoter DownStream Of Tss Distance_to_Tss_is:919 Exon:exon_Position_Number_is:2 Distance_to_GeneEnd: -1669
chr16	30921736	30922153	418	30922004	8	40.15	7.82	FBXL19	cDNA FLJ56421, highly similar to F-box/LRR-repeat protein 19	gene_position:forward Proximal_Promoter Distance_to_Tss_is:-1319 Distance_to_GeneEnd: -27047
chr16	31072942	31073099	158	31073021	4	42.42	6.26	ZNF668	Zinc finger protein 668, isoform CRA_a	gene_position:reverse Promoter DownStream Of Tss Distance_to_Tss_is:1378 Intron_intron_Position_Number_is:1 Distance_to_GeneEnd: -12099
chr16	31072942	31073099	158	31073021	4	42.42	6.26	ZNF646	cDNA FLJ61089, highly similar to Zinc finger protein 646	gene_position:forward Proximal_Promoter Distance_to_Tss_is:-1318 Distance_to_GeneEnd: -10570
chr16	31087602	31087752	151	31087677	4	50.96	6.26	PRSS53	Serine protease 53	gene_position:reverse Promoter DownStream Of Tss Distance_to_Tss_is:1207 Exon:exon_Position_Number_is:3 Distance_to_GeneEnd: -4178
chr16	31201398	31201609	212	31201504	5	42.42	7.82	PYCARD	cDNA, FLJ95208, highly similar to Homo sapiens PYD and CARD domain containing (PYCARD), transcript variant 1, mRNA	gene_position:reverse Distal_Promoter Distance_to_Tss_is:1378 Distance_to_GeneEnd: 88
chr16	34120980	34121194	215	34121087	5	42.42	7.82	LOC348210	mitochondrial ribosomal protein L57 pseudogene	gene_position:forward Promoter DownStream Of Tss Distance_to_Tss_is:491 Exon:exon_Position_Number_is:1 Distance_to_GeneEnd: -2018
chr16	35419219	35419414	196	35419317	5	42.42	7.82	AGGF1P5	angiogenic factor with G patch and FHA domains 1 pseudogene 5	gene_position:forward Proximal_Promoter Distance_to_Tss_is:-1005 Distance_to_GeneEnd: -1988
chr16	49465540	49465760	221	49465650	6	50.96	9.39	LOC101927228	uncharacterized LOC101927228	gene_position:forward Proximal_Promoter Distance_to_Tss_is:-566 Distance_to_GeneEnd: -4335
chr16	49858481	49858659	179	49858570	6	69.34	9.39	ZNF423	cDNA FLJ14573 fis, clone NT2RM4000734, highly similar to Homo sapiens zinc finger protein 423 (ZNF423), mRNA	gene_position:reverse Proximal_Promoter Distance_to_Tss_is:-562 Distance_to_GeneEnd: -367877
chr16	50047109	50047258	150	50047184	4	50.96	6.26	LOC100130602	regulation of nuclear pre-mRNA domain containing 1A pseudogene	gene_position:forward Promoter DownStream Of Tss Distance_to_Tss_is:462 Exon:exon_Position_Number_is:1 Distance_to_GeneEnd: -689
chr16	55477973	55478144	172	55478059	4	42.42	6.26	MMP2	Matrix metallopeptidase 2 (Gelatinase A, 72kDa gelatinase, 72kDa type IV collagenase), isoform CRA_a	gene_position:forward Proximal_Promoter Distance_to_Tss_is:-1196 Distance_to_GeneEnd: -28701
chr16	56634737	56634899	163	56634818	4	42.42	6.26	MT1JP	Metallothionein	gene_position:forward Proximal_Promoter Distance_to_Tss_is:-1002 Distance_to_GeneEnd: -2349
chr16	56730275	56730577	303	56730494	7	42.32	7.82	NUP93	cDNA FLJ78686, highly similar to Homo sapiens nucleoporin 93kDa (NUP93), mRNA	gene_position:forward Promoter DownStream Of Tss Distance_to_Tss_is:170 Intron_intron_Position_Number_is:1 Distance_to_GeneEnd: -114675
chr16	57372242	57372541	300	57372392	7	42.42	7.82	CX3CL1	Chemokine (C-X3-C motif) ligand 1 variant	gene_position:forward Proximal_Promoter Distance_to_Tss_is:-260 Distance_to_GeneEnd: -12802
chr16	57486307	57486456	150	57486382	4	50.96	6.26	DOK4	Docking protein 4, isoform CRA_a	gene_position:reverse Promoter DownStream Of Tss Distance_to_Tss_is:166 5UTR_Exon:exon_Position_Number_is:1 Distance_to_GeneEnd: -14349
chr16	58249787	58250586	800	58250178	14	55.39	10.95	CCDC113	Coiled-coil domain-containing protein 113	gene_position:forward Proximal_Promoter Distance_to_Tss_is:-149 Distance_to_GeneEnd: -34049
chr16	66845532	66845683	152	66845608	4	42.42	6.26	CA7	Carbonic anhydrase 7	gene_position:forward Promoter DownStream Of Tss Distance_to_Tss_is:1153 Intron_intron_Position_Number_is:1 Distance_to_GeneEnd: -8615
chr16	66961971	66962178	208	66962075	5	42.42	7.82	CES3	Carboxylesterase 3	gene_position:forward Promoter DownStream Of Tss Distance_to_Tss_is:742 Intron_intron_Position_Number_is:1 Distance_to_GeneEnd: -13178
chr16	67169990	67170139	150	67170065	4	50.96	6.26	HSF4	HCG2040102, isoform CRA_a	gene_position:forward Distance_to_Tss_is:6605 Distance_to_GeneEnd: 45
chr16	67169990	67170139	150	67170065	4	50.96	6.26	NOL3	Nucleolar protein 3 (Apoptosis repressor with CARD domain), isoform CRA_b	gene_position:forward Proximal_Promoter Distance_to_Tss_is:-507 Distance_to_GeneEnd: -5747
chr16	68261021	68261171	151	68261096	4	50.96	6.26	PLA2G15	cDNA FLJ58003, highly similar to 1-O-acylceramide synthase (EC 2.3.1.-)	gene_position:forward Distance_to_Tss_is:15677 3UTR_Exon:exon_Position_Number_is:6 Distance_to_GeneEnd: -37
chr16	70079635	70079848	214	70079742	5	42.42	7.82	RPS10P24	ribosomal protein S10 pseudogene 24	gene_position:reverse Promoter DownStream Of Tss Distance_to_Tss_is:26 Exon:exon_Position_Number_is:1 Distance_to_GeneEnd: -552
chr16	70577843	70578090	248	70577967	7	50.96	10.95	SF3B3	cDNA FLJ78677, highly similar to Homo sapiens splicing factor 3b, subunit 3, 130kDa (SF3B3), mRNA	gene_position:forward Distance_to_Tss_is:54055 Distance_to_GeneEnd: 175
chr16	71426278	71426440	163	71426359	4	42.42	6.26	TRM-CAT2-1	transfer RNA-Met (CAT) 2-1	gene_position:forward Proximal_Promoter Distance_to_Tss_is:-215 Distance_to_GeneEnd: -287
chr16	72000501	72000650	150	72000576	4	50.96	6.26	PKD1L3	Polycystic kidney disease protein 1-like 3	gene_position:reverse Proximal_Promoter Distance_to_Tss_is:-523 Distance_to_GeneEnd: -70963
chr16	72783005	72783372	368	72783130	9	52.46	12.52	ZFHX3	Zinc finger homeobox protein 3	gene_position:reverse Distance_to_Tss_is:275630 3UTR_Exon:exon_Position_Number_is:9 Distance_to_GeneEnd: -120
chr16	74447508	74447669	162	74447589	4	42.42	6.26	GLG1	Golgi apparatus protein 1, isoform CRA_c	gene_position:reverse Distance_to_Tss_is:159636 3UTR_Exon:exon_Position_Number_is:27 Distance_to_GeneEnd: -81
chr16	75534305	75534527	223	75534416	6	50.96	9.39	CHST5	Carbohydrate sulfotransferase 5	gene_position:reverse Promoter DownStream Of Tss Distance_to_Tss_is:865 Intron_intron_Position_Number_is:1 Distance_to_GeneEnd: -5775
chr16	75538202	75538364	163	75538283	4	42.42	6.26	TMEM231	Transmembrane protein 231	gene_position:reverse Distance_to_Tss_is:18084 3UTR_Exon:exon_Position_Number_is:7 Distance_to_GeneEnd: -85
chr16	75862578	75862802	225	75862690	6	50.96	9.39	RNA5SP430	RNA, 5S ribosomal pseudogene 430	gene_position:reverse Proximal_Promoter Distance_to_Tss_is:-1421 Distance_to_GeneEnd: -1530
chr16	82625324	82625569	246	82625447	6	42.42	9.39	CDH13	cDNA FLJ54304, highly similar to Cadherin-13	gene_position:forward Proximal_Promoter Distance_to_Tss_is:-1470 Distance_to_GeneEnd: -1171286
chr16	86344205	86344360	156	86344283	4	42.42	6.26	LINC00917	long intergenic non-protein coding RNA 917	gene_position:reverse Promoter DownStream Of Tss Distance_to_Tss_is:1474 Intron_intron_Position_Number_is:1 Distance_to_GeneEnd: -12355
chr16	86717658	86717810	153	86717734	4	42.42	6.26	LOC102724344	uncharacterized LOC102724344	gene_position:forward Proximal_Promoter Distance_to_Tss_is:-704 Distance_to_GeneEnd: -20183
chr16	87291729	87291943	215	87291836	5	42.42	7.82	LOC101928682	uncharacterized LOC101928682	gene_position:reverse Promoter DownStream Of Tss Distance_to_Tss_is:723 Exon:exon_Position_Number_is:2 Distance_to_GeneEnd: -19823
chr16	88570932	88571476	545	88571183	11	52.42	10.95	ZC3H18	cDNA FLJ52876, moderately similar to Homo sapiens conserved nuclear protein NHN1 (NHN1), mRNA	gene_position:forward Promoter DownStream Of Tss Distance_to_Tss_is:551 Intron_intron_Position_Number_is:1 Distance_to_GeneEnd: -61032
chr16	90075383	90075539	157	90075461	4	42.42	6.26	PRDM7	Probable histone-lysine N-methyltransferase PRDM7	gene_position:reverse Promoter DownStream Of Tss Distance_to_Tss_is:547 Exon:exon_Position_Number_is:2 Distance_to_GeneEnd: -18817
chr17	387721	387976	256	387849	7	50.96	10.95	RPH3AL	cDNA FLJ77349, highly similar to Homo sapiens rabphilin 3A-like (without C2 domains), mRNA	gene_position:reverse Proximal_Promoter Distance_to_Tss_is:-1467 Distance_to_GeneEnd: -175222
chr17	444985	445139	155	445062	5	59.95	7.82	FAM101B	Filamin-interacting protein FAM101B	gene_position:reverse Promoter DownStream Of Tss Distance_to_Tss_is:955 Intron_intron_Position_Number_is:1 Distance_to_GeneEnd: -5007
chr17	1230686	1231098	413	1230805	8	40.54	7.82	ABR	cDNA FLJ60543, highly similar to Active breakpoint cluster region-related protein	gene_position:reverse Proximal_Promoter Distance_to_Tss_is:-1056 Distance_to_GeneEnd: -227167
chr17	2336235	2336687	453	2336557	10	50.05	10.3	TSR1	Pre-rRNA-processing protein TSR1 homolog	gene_position:reverse Promoter DownStream Of Tss Distance_to_Tss_is:1149 Intron_intron_Position_Number_is:1 Distance_to_GeneEnd: -13557
chr17	2336235	2336687	453	2336557	10	50.05	10.3	SGSM2	RUN and TBC1 domain-containing protein 1	gene_position:forward Proximal_Promoter Distance_to_Tss_is:-1277 Distance_to_GeneEnd: -44819
chr17	2337738	2337909	172	2337824	4	42.42	6.26	TSR1	Pre-rRNA-processing protein TSR1 homolog	gene_position:reverse Proximal_Promoter Distance_to_Tss_is:-354 Distance_to_GeneEnd: -15060
chr17	2337738	2337909	172	2337824	4	42.42	6.26	SGSM2	RUN and TBC1 domain-containing protein 1	gene_position:forward Promoter DownStream Of Tss Distance_to_Tss_is:226 Exon:exon_Position_Number_is:1 Distance_to_GeneEnd: -43316
chr17	3963995	3964144	150	3964070	4	50.96	6.26	ATP2A3	Calcium-transporting ATPase	gene_position:reverse Promoter DownStream Of Tss Distance_to_Tss_is:469 Intron_intron_Position_Number_is:1 Distance_to_GeneEnd: -40126
chr17	7018275	7018439	165	7018357	4	40.6	5.89	MIR497HG	mir-497-195 cluster host gene (non-protein coding)	gene_position:reverse Promoter DownStream Of Tss Distance_to_Tss_is:1379 Intron_intron_Position_Number_is:1 Distance_to_GeneEnd: -2457
chr17	7352622	7352979	358	7352718	9	53.49	9.39	KCTD11	BTB/POZ domain-containing protein KCTD11	gene_position:forward Promoter DownStream Of Tss Distance_to_Tss_is:733 5UTR_Exon:exon_Position_Number_is:1 Distance_to_GeneEnd: -2322
chr17	7407456	7407659	204	7407558	5	42.42	7.82	NLGN2	Neuroligin-2	gene_position:forward Proximal_Promoter Distance_to_Tss_is:-727 Distance_to_GeneEnd: -12408
chr17	7435421	7435620	200	7435521	6	59.95	9.39	TMEM102	Transmembrane protein 102	gene_position:forward Proximal_Promoter Distance_to_Tss_is:-22 Distance_to_GeneEnd: -2258
chr17	13776438	13776587	150	13776513	4	50.96	6.26	LOC100506974	uncharacterized LOC100506974	gene_position:reverse Distance_to_Tss_is:16112 Distance_to_GeneEnd: 190
chr17	14235495	14235652	158	14235574	4	42.42	6.26	CDRT15	CMT1A duplicated region transcript 15	gene_position:reverse Distal_Promoter Distance_to_Tss_is:1367 Distance_to_GeneEnd: 178
chr17	14949008	14949220	213	14949114	6	50.96	9.39	RPL23AP76	ribosomal protein L23a pseudogene 76	gene_position:reverse Proximal_Promoter Distance_to_Tss_is:-810 Distance_to_GeneEnd: -1267
chr17	16667163	16667583	421	16667497	10	55.46	9.39	NEK4P2	NIMA-related kinase 4 pseudogene 2	gene_position:reverse Proximal_Promoter Distance_to_Tss_is:-50 Distance_to_GeneEnd: -1058
chr17	19445868	19446069	202	19445969	5	42.42	7.82	RPS2P46	ribosomal protein S2 pseudogene 46	gene_position:reverse Distal_Promoter Distance_to_Tss_is:1007 Distance_to_GeneEnd: 61
chr17	19532833	19533119	287	19532976	7	42.42	10.95	SLC47A1	cDNA FLJ55387	gene_position:forward Proximal_Promoter Distance_to_Tss_is:-1021 Distance_to_GeneEnd: -46200
chr17	19603578	19603826	249	19603702	7	50.96	10.95	NMTRQ-TTG12-1	nuclear-encoded mitochondrial transfer RNA-Gln (TTG) 12-1	gene_position:reverse Proximal_Promoter Distance_to_Tss_is:-233 Distance_to_GeneEnd: -304
chr17	19603578	19603826	249	19603702	7	50.96	10.95	MTND2P12	MT-ND2 pseudogene 12	gene_position:forward Proximal_Promoter Distance_to_Tss_is:-267 Distance_to_GeneEnd: -1466
chr17	19629601	19629750	150	19629676	4	50.96	6.26	LOC100996813	uncharacterized LOC100996813	gene_position:forward Promoter DownStream Of Tss Distance_to_Tss_is:165 Exon:exon_Position_Number_is:1 Distance_to_GeneEnd: -4224
chr17	20484496	20485197	702	20484622	12	48.34	7.82	LOC339257		gene_position:reverse Proximal_Promoter Distance_to_Tss_is:-484 Distance_to_GeneEnd: -3436
chr17	21691744	21691893	150	21691819	4	48.88	5.89	KCNJ18	Inward rectifier potassium channel 18	gene_position:forward Proximal_Promoter Distance_to_Tss_is:-779 Distance_to_GeneEnd: -12868
chr17	27056189	27056389	201	27056289	5	42.42	7.82	VN1R71P	vomeronasal 1 receptor 71 pseudogene	gene_position:forward Proximal_Promoter Distance_to_Tss_is:-1209 Distance_to_GeneEnd: -2156
chr17	27057745	27057901	157	27057823	4	42.42	6.26	VN1R71P	vomeronasal 1 receptor 71 pseudogene	gene_position:forward Promoter DownStream Of Tss Distance_to_Tss_is:347 Exon:exon_Position_Number_is:1 Distance_to_GeneEnd: -600
chr17	27351088	27351237	150	27351163	4	50.96	6.26	LOC100132972	synaptophysin-like 1 pseudogene	gene_position:reverse Distal_Promoter Distance_to_Tss_is:1488 Distance_to_GeneEnd: 773
chr17	27351481	27351860	380	27351597	8	43.25	9.39	LOC100132972	synaptophysin-like 1 pseudogene	gene_position:reverse Distal_Promoter Distance_to_Tss_is:1095 Distance_to_GeneEnd: 380
chr17	27457311	27457506	196	27457409	5	42.42	7.82	KSR1	Kinase suppressor of Ras 1	gene_position:forward Promoter DownStream Of Tss Distance_to_Tss_is:846 Intron_intron_Position_Number_is:1 Distance_to_GeneEnd: -169130
chr17	28271009	28271175	167	28271092	4	42.42	6.26	LOC101060106	leucine-rich repeat-containing protein 37A2-like	gene_position:reverse Proximal_Promoter Distance_to_Tss_is:-1352 Distance_to_GeneEnd: -2200
chr17	28468652	28468803	152	28468728	4	42.42	6.26	RPS7P1	ribosomal protein S7 pseudogene 1	gene_position:forward Proximal_Promoter Distance_to_Tss_is:874 Distance_to_GeneEnd: 198
chr17	28743983	28744141	159	28744062	4	41.27	6.02	TRAF4	TNF receptor-associated factor 4, isoform CRA_b	gene_position:forward Proximal_Promoter Distance_to_Tss_is:-22 Distance_to_GeneEnd: -6975
chr17	28904015	28904714	700	28904345	12	42.95	6.9	DHRS13	Dehydrogenase/reductase SDR family member 13	gene_position:reverse Proximal_Promoter Distance_to_Tss_is:-944 Distance_to_GeneEnd: -6234
chr17	29295100	29295344	245	29295222	7	50.96	10.95	NUFIP2	Nuclear fragile X mental retardation-interacting protein 2	gene_position:reverse Proximal_Promoter Distance_to_Tss_is:-952 Distance_to_GeneEnd: -39264
chr17	30555914	30556155	242	30556035	6	42.42	9.39	LOC101927037	uncharacterized LOC101927037	gene_position:forward Distance_to_Tss_is:3965 Exon:exon_Position_Number_is:5 Distance_to_GeneEnd: -35
chr17	30555914	30556155	242	30556035	6	42.42	9.39	TBC1D29	TBC1D29 protein	gene_position:forward Proximal_Promoter Distance_to_Tss_is:-1063 Distance_to_GeneEnd: -7579
chr17	30895285	30895744	460	30895615	11	59.83	12.52	ATAD5	ATPase family AAA domain-containing protein 5	gene_position:forward Distance_to_Tss_is:63283 Distance_to_GeneEnd: 8
chr17	30958002	30958499	498	30958377	10	48.71	9.39	RNF135	E3 ubiquitin-protein ligase RNF135	gene_position:forward Proximal_Promoter Distance_to_Tss_is:-290 Distance_to_GeneEnd: -41909
chr17	35460712	35460866	155	35460789	4	42.42	6.26	LOC100420061	adenylosuccinate synthase pseudogene	gene_position:reverse Proximal_Promoter Distance_to_Tss_is:-163 Distance_to_GeneEnd: -1232
chr17	35489966	35490172	207	35490069	5	42.42	7.82	E2F3P1	E2F transcription factor 3 pseudogene 1	gene_position:forward Proximal_Promoter Distance_to_Tss_is:-66 Distance_to_GeneEnd: -4415
chr17	35943683	35943896	214	35943790	7	59.95	10.95	LYZL6	Lysozyme-like 6	gene_position:reverse Promoter DownStream Of Tss Distance_to_Tss_is:27 5UTR_Exon:exon_Position_Number_is:1 Distance_to_GeneEnd: -9165
chr17	36088057	36088383	327	36088201	7	40.06	9.39	CCL3	C-C motif chemokine 3	gene_position:reverse Distance_to_Tss_is:2103 Distance_to_GeneEnd: 199
chr17	36862057	36862208	152	36862133	5	59.95	7.82	LOC102723456	uncharacterized LOC102723456	gene_position:reverse Promoter DownStream Of Tss Distance_to_Tss_is:1062 Intron_intron_Position_Number_is:1 Distance_to_GeneEnd: -383
chr17	38077526	38077692	167	38077609	4	42.42	6.26	LOC101929950	puromycin-sensitive aminopeptidase-like protein-like	gene_position:forward Proximal_Promoter Distance_to_Tss_is:-709 Distance_to_GeneEnd: -52278
chr17	38750865	38751023	159	38750944	5	59.95	7.82	PCGF2	Polycomb group ring finger 2, isoform CRA_b	gene_position:reverse Proximal_Promoter Distance_to_Tss_is:-1048 Distance_to_GeneEnd: -16966
chr17	38750865	38751023	159	38750944	5	59.95	7.82	TRN-GTT2-5	transfer RNA-Asn (GTT) 2-5	gene_position:reverse Proximal_Promoter Distance_to_Tss_is:989 Distance_to_GeneEnd: 916
chr17	38824077	38824259	183	38824168	6	59.95	9.39	CWC25	CWC25 spliceosome-associated protein homolog (S. cerevisiae)	gene_position:reverse Promoter DownStream Of Tss Distance_to_Tss_is:1273 Intron_intron_Position_Number_is:1 Distance_to_GeneEnd: -23643
chr17	38868616	38868809	194	38868713	5	42.42	7.82	TRC-GCA2-1	transfer RNA-Cys (GCA) 2-1	gene_position:forward Proximal_Promoter Distance_to_Tss_is:971 Distance_to_GeneEnd: 900
chr17	38868616	38868809	194	38868713	5	42.42	7.82	TRC-GCA4-1	transfer RNA-Cys (GCA) 4-1	gene_position:reverse Proximal_Promoter Distance_to_Tss_is:747 Distance_to_GeneEnd: 676
chr17	39226754	39226941	188	39226848	5	50.96	7.82	STAC2	SH3 and cysteine-rich domain-containing protein 2	gene_position:reverse Proximal_Promoter Distance_to_Tss_is:-967 Distance_to_GeneEnd: -16218
chr17	39606573	39606724	152	39606649	4	42.42	6.26	NEUROD2	Neurogenic differentiation factor 2	gene_position:reverse Promoter DownStream Of Tss Distance_to_Tss_is:1349 Exon:exon_Position_Number_is:2 Distance_to_GeneEnd: -2805
chr17	39868508	39868670	163	39868589	5	59.95	7.82	ZPBP2	Zona pellucida-binding protein 2	gene_position:forward Promoter DownStream Of Tss Distance_to_Tss_is:306 Intron_intron_Position_Number_is:1 Distance_to_GeneEnd: -9388
chr17	39926673	39926843	171	39926758	4	42.42	6.26	ORMDL3	ORM1-like 3 (S. cerevisiae), isoform CRA_b	gene_position:reverse Promoter DownStream Of Tss Distance_to_Tss_is:958 Intron_intron_Position_Number_is:1 Distance_to_GeneEnd: -5630
chr17	39926673	39926843	171	39926758	4	42.42	6.26	LOC101928947	uncharacterized LOC101928947	gene_position:forward Proximal_Promoter Distance_to_Tss_is:-230 Distance_to_GeneEnd: -13027
chr17	40120675	40120827	153	40120751	4	42.42	6.26	MSL1	cDNA FLJ43666 fis, clone SYNOV4007012	gene_position:forward Proximal_Promoter Distance_to_Tss_is:-1308 Distance_to_GeneEnd: -16119
chr17	40287300	40288017	718	40287665	12	46.64	10.78	CDC6	CDC6 cell division cycle 6 homolog (S. cerevisiae), isoform CRA_a	gene_position:forward Proximal_Promoter Distance_to_Tss_is:-594 Distance_to_GeneEnd: -15861
chr17	40553637	40553795	159	40553716	4	42.42	6.26	CCR7	cDNA, FLJ93138, highly similar to Homo sapiens chemokine (C-C motif) receptor 7 (CCR7), mRNA	gene_position:reverse Distance_to_Tss_is:11847 Distance_to_GeneEnd: 132
chr17	40771269	40771618	350	40771479	9	48.15	10.6	KRT26	Keratin, type I cytoskeletal 26	gene_position:reverse Promoter DownStream Of Tss Distance_to_Tss_is:890 Intron_intron_Position_Number_is:1 Distance_to_GeneEnd: -5031
chr17	40792004	40792553	550	40792334	12	56.69	8.83	KRT28	Keratin, type I cytoskeletal 28	gene_position:reverse Distance_to_Tss_is:7955 Distance_to_GeneEnd: 192
chr17	40998861	40999013	153	40998937	4	42.42	6.26	KRTAP3-2	Keratin-associated protein 3-2	gene_position:reverse Distal_Promoter Distance_to_Tss_is:1025 Distance_to_GeneEnd: 332
chr17	40999243	40999397	155	40999320	6	79.11	9.39	KRTAP3-2	Keratin-associated protein 3-2	gene_position:reverse Promoter DownStream Of Tss Distance_to_Tss_is:643 3UTR_Exon:exon_Position_Number_is:1 Distance_to_GeneEnd: -50
chr17	41309970	41310134	165	41310052	5	59.95	7.82	KRTAP16-1	Keratin-associated protein 16-1	gene_position:reverse Proximal_Promoter Distance_to_Tss_is:-717 Distance_to_GeneEnd: -2270
chr17	41351361	41351512	152	41351437	4	42.42	6.26	KRT33A	Keratin, type I cuticular Ha3-I	gene_position:reverse Proximal_Promoter Distance_to_Tss_is:-549 Distance_to_GeneEnd: -5269
chr17	41504447	41505464	1018	41505181	14	40.49	8.83	KRT13	Keratin 13, isoform CRA_a	gene_position:reverse Promoter DownStream Of Tss Distance_to_Tss_is:1166 Intron_intron_Position_Number_is:1 Distance_to_GeneEnd: -3466
chr17	41549646	41550196	551	41550058	10	44.76	6.26	LINC00974	long intergenic non-protein coding RNA 974	gene_position:reverse Distance_to_Tss_is:4849 Exon:exon_Position_Number_is:3 Distance_to_GeneEnd: -40
chr17	41711530	41711686	157	41711608	4	42.42	6.26	GAST	Gastrin	gene_position:forward Proximal_Promoter Distance_to_Tss_is:-796 Distance_to_GeneEnd: -4439
chr17	42156147	42156446	300	42156282	7	42.42	9.39	RAB5C	RAB5C, member RAS oncogene family, isoform CRA_a	gene_position:reverse Proximal_Promoter Distance_to_Tss_is:-1103 Distance_to_GeneEnd: -31171
chr17	42195686	42196043	358	42195920	8	45.23	9.39	GHDC	Homolog of mouse LGP1, isoform CRA_a	gene_position:reverse Proximal_Promoter Distance_to_Tss_is:-1154 Distance_to_GeneEnd: -6599
chr17	42535121	42535292	172	42535207	4	42.42	6.26	NAGLU	Alpha-N-acetylglucosaminidase	gene_position:forward Proximal_Promoter Distance_to_Tss_is:-812 Distance_to_GeneEnd: -9328
chr17	42535897	42536323	427	42536202	9	44.76	8.83	NAGLU	Alpha-N-acetylglucosaminidase	gene_position:forward Proximal_Promoter Distance_to_Tss_is:-36 Distance_to_GeneEnd: -8552
chr17	42743664	42743814	151	42743739	4	50.96	6.26	EZH1	Histone-lysine N-methyltransferase EZH1	gene_position:reverse Promoter DownStream Of Tss Distance_to_Tss_is:1413 Intron_intron_Position_Number_is:1 Distance_to_GeneEnd: -43389
chr17	42773537	42774128	592	42773856	10	42.01	10.95	VPS25	Vacuolar protein sorting 25 (Yeast), isoform CRA_a	gene_position:forward Promoter DownStream Of Tss Distance_to_Tss_is:101 Intron_intron_Position_Number_is:1 Distance_to_GeneEnd: -6063
chr17	42800141	42800362	222	42800252	6	48.14	8.64	COA3	HCG16955, isoform CRA_b	gene_position:reverse Proximal_Promoter Distance_to_Tss_is:-1416 Distance_to_GeneEnd: -2523
chr17	42800141	42800362	222	42800252	6	48.14	8.64	CNTD1	cyclin N-terminal domain containing 1	gene_position:forward Promoter DownStream Of Tss Distance_to_Tss_is:1305 Intron_intron_Position_Number_is:1 Distance_to_GeneEnd: -11446
chr17	43025952	43026231	280	43026092	7	42.42	10.95	RND2	Rho-related GTP-binding protein RhoN	gene_position:forward Promoter DownStream Of Tss Distance_to_Tss_is:711 Intron_intron_Position_Number_is:1 Distance_to_GeneEnd: -6089
chr17	43475338	43475630	293	43475484	7	42.42	10.95	RPL29P31	ribosomal protein L29 pseudogene 31	gene_position:forward Proximal_Promoter Distance_to_Tss_is:-816 Distance_to_GeneEnd: -1431
chr17	43719820	43720333	514	43720192	10	45.09	11.77	WHSC1L2P	Wolf-Hirschhorn syndrome candidate 1-like 2, pseudogene	gene_position:reverse Promoter DownStream Of Tss Distance_to_Tss_is:616 Exon:exon_Position_Number_is:1 Distance_to_GeneEnd: -1506
chr17	44122924	44123385	462	44123023	9	44.13	10.95	HDAC5	Histone deacetylase 5	gene_position:reverse Promoter DownStream Of Tss Distance_to_Tss_is:722 Intron_intron_Position_Number_is:1 Distance_to_GeneEnd: -46171
chr17	44201066	44201268	203	44201167	5	42.42	7.82	ATXN7L3	SAGA-associated factor 11	gene_position:reverse Proximal_Promoter Distance_to_Tss_is:-1365 Distance_to_GeneEnd: -9261
chr17	44325266	44325441	176	44325354	7	89.21	10.95	SLC25A39	cDNA FLJ51715, highly similar to Mitochondrial carrier protein CGI-69	gene_position:reverse Proximal_Promoter Distance_to_Tss_is:-417 Distance_to_GeneEnd: -5641
chr17	45220483	45220682	200	45220583	5	41.95	7.7	FMNL1	Formin-like protein 1	gene_position:forward Proximal_Promoter Distance_to_Tss_is:-1423 Distance_to_GeneEnd: -26837
chr17	45507063	45507222	160	45507143	4	41.95	6.16	LOC102724345	ADP-ribosylation factor-like 17A pseudogene	gene_position:forward Proximal_Promoter Distance_to_Tss_is:-1456 Distance_to_GeneEnd: -52534
chr17	45603874	45604580	707	45604066	12	48.02	7.82	LOC644172	mitogen-activated protein kinase 8 interacting protein 1 pseudogene	gene_position:reverse Proximal_Promoter Distance_to_Tss_is:-1492 Distance_to_GeneEnd: -3757
chr17	46971938	46972117	180	46972028	5	50.96	7.82	MIR5089	microRNA 5089	gene_position:forward Proximal_Promoter Distance_to_Tss_is:-1079 Distance_to_GeneEnd: -1162
chr17	48106285	48106602	318	48106517	8	49.21	10.95	SNX11	cDNA FLJ51481, highly similar to Sorting nexin-11	gene_position:forward Proximal_Promoter Distance_to_Tss_is:-1264 Distance_to_GeneEnd: -16462
chr17	48430139	48430294	156	48430217	4	42.42	6.26	SKAP1	Src kinase-associated phosphoprotein 1	gene_position:reverse Promoter DownStream Of Tss Distance_to_Tss_is:93 5UTR_Exon:exon_Position_Number_is:1 Distance_to_GeneEnd: -296699
chr17	48431164	48431316	153	48431240	4	42.42	6.26	SKAP1	Src kinase-associated phosphoprotein 1	gene_position:reverse Proximal_Promoter Distance_to_Tss_is:-932 Distance_to_GeneEnd: -297724
chr17	48728333	48728488	156	48728411	4	42.42	6.26	HOXB13	PSGD protein	gene_position:reverse Promoter DownStream Of Tss Distance_to_Tss_is:416 Exon:exon_Position_Number_is:1 Distance_to_GeneEnd: -3570
chr17	48892630	48892787	158	48892709	5	59.95	7.82	ATP5G1	ATP synthase F(0) complex subunit C1, mitochondrial	gene_position:forward Proximal_Promoter Distance_to_Tss_is:-156 Distance_to_GeneEnd: -3241
chr17	49402244	49402606	363	49402345	9	52.97	7.82	RPL21P124	ribosomal protein L21 pseudogene 124	gene_position:reverse Proximal_Promoter Distance_to_Tss_is:-1444 Distance_to_GeneEnd: -1815
chr17	50150642	50150809	168	50150726	4	42.42	6.26	PPP1R9B	cDNA FLJ30345 fis, clone BRACE2007522, highly similar to Neurabin-2	gene_position:reverse Proximal_Promoter Distance_to_Tss_is:-126 Distance_to_GeneEnd: -16905
chr17	50477802	50478013	212	50477908	5	42.42	7.82	RSAD1	cDNA FLJ57720, highly similar to Homo sapiens radical S-adenosyl methionine domain containing 1 (RSAD1), mRNA	gene_position:forward Proximal_Promoter Distance_to_Tss_is:-1027 Distance_to_GeneEnd: -8173
chr17	50635557	50635767	211	50635662	7	69.34	10.95	ABCC3	ATP-binding cassette, sub-family C (CFTR/MRP), member 3, isoform CRA_b	gene_position:forward Promoter DownStream Of Tss Distance_to_Tss_is:713 Intron_intron_Position_Number_is:1 Distance_to_GeneEnd: -56145
chr17	50766870	50767035	166	50766953	4	42.42	6.26	LINC00483	long intergenic non-protein coding RNA 483	gene_position:reverse Promoter DownStream Of Tss Distance_to_Tss_is:645 Intron_intron_Position_Number_is:2 Distance_to_GeneEnd: -5836
chr17	50849548	50850335	788	50850196	12	43.26	9.39	RPL5P33	ribosomal protein L5 pseudogene 33	gene_position:forward Distance_to_Tss_is:1614 Intron_intron_Position_Number_is:2 Distance_to_GeneEnd: -105
chr17	55749552	55749764	213	55749658	5	42.42	7.82	PCTP	Phosphatidylcholine transfer protein	gene_position:forward Proximal_Promoter Distance_to_Tss_is:-1427 Distance_to_GeneEnd: -73538
chr17	57744317	57744481	165	57744399	4	42.42	6.26	CCDC182	Coiled-coil domain-containing protein 182	gene_position:reverse Distal_Promoter Distance_to_Tss_is:1012 Distance_to_GeneEnd: 164
chr17	58220139	58220391	253	58220265	6	42.42	9.39	MKS1	Meckel syndrome type 1 protein	gene_position:reverse Proximal_Promoter Distance_to_Tss_is:-534 Distance_to_GeneEnd: -14703
chr17	58757359	58757526	168	58757443	4	42.42	6.26	PPM1E	Protein phosphatase 1E (PP2C domain containing)	gene_position:forward Promoter DownStream Of Tss Distance_to_Tss_is:1490 Intron_intron_Position_Number_is:1 Distance_to_GeneEnd: -227820
chr17	60134745	60134949	205	60134847	6	50.96	9.39	LOC100996660	uncharacterized LOC100996660	gene_position:reverse Promoter DownStream Of Tss Distance_to_Tss_is:1003 Intron_intron_Position_Number_is:1 Distance_to_GeneEnd: -8168
chr17	60586730	60587207	478	60587012	10	50.34	9.39	LOC388406	uncharacterized LOC388406	gene_position:forward Distance_to_Tss_is:22184 Exon:exon_Position_Number_is:4 Distance_to_GeneEnd: -74
chr17	60676799	60677034	236	60676917	6	42.42	9.39	BCAS3	Breast carcinoma-amplified sequence 3	gene_position:forward Proximal_Promoter Distance_to_Tss_is:-1012 Distance_to_GeneEnd: -716039
chr17	62809836	62810331	496	62809977	11	56.51	10.95	2016-03-10	cDNA FLJ16660 fis, clone TESTI4042440, moderately similar to Mus musculus axotrophin (Axot)	gene_position:reverse Proximal_Promoter Distance_to_Tss_is:-1455 Distance_to_GeneEnd: -108522
chr17	62809836	62810331	496	62809977	11	56.51	10.95	LOC101927877	uncharacterized LOC101927877	gene_position:forward Promoter DownStream Of Tss Distance_to_Tss_is:1334 Intron_intron_Position_Number_is:1 Distance_to_GeneEnd: -26535
chr17	64448055	64448216	162	64448136	4	42.42	6.26	MILR1	Allergin-1	gene_position:forward Promoter DownStream Of Tss Distance_to_Tss_is:871 Intron_intron_Position_Number_is:1 Distance_to_GeneEnd: -44341
chr17	64838449	64839060	612	64838724	10	40.75	6.26	PLEKHM1P	Putative pleckstrin homology domain-containing family M member 1P	gene_position:reverse Proximal_Promoter Distance_to_Tss_is:-1265 Distance_to_GeneEnd: -53608
chr17	67246644	67246946	303	67246830	8	50.85	9.39	HELZ	Helicase with zinc finger, isoform CRA_a	gene_position:reverse Proximal_Promoter Distance_to_Tss_is:-1413 Distance_to_GeneEnd: -176200
chr17	67246644	67246946	303	67246830	8	50.85	9.39	LOC101928021	uncharacterized LOC101928021	gene_position:forward Promoter DownStream Of Tss Distance_to_Tss_is:1451 Intron_intron_Position_Number_is:1 Distance_to_GeneEnd: -25425
chr17	67366120	67366282	163	67366201	4	42.42	6.26	PSMD12	26S proteasome non-ATPase regulatory subunit 12	gene_position:reverse Promoter DownStream Of Tss Distance_to_Tss_is:485 Intron_intron_Position_Number_is:1 Distance_to_GeneEnd: -25617
chr17	68156499	68156705	207	68156602	6	50.96	9.39	LOC100418928	RAD52 motif containing 1 pseudogene	gene_position:reverse Distance_to_Tss_is:2544 Distance_to_GeneEnd: 60
chr17	68954813	68955452	640	68955338	12	52.52	7.82	ABCA8	ATP-binding cassette, sub-family A (ABC1), member 8, isoform CRA_a	gene_position:reverse Promoter DownStream Of Tss Distance_to_Tss_is:591 Intron_intron_Position_Number_is:1 Distance_to_GeneEnd: -87526
chr17	73311299	73311553	255	73311426	7	50.96	10.95	CDC42EP4	CDC42 effector protein (Rho GTPase binding) 4, isoform CRA_a	gene_position:reverse Promoter DownStream Of Tss Distance_to_Tss_is:705 Intron_intron_Position_Number_is:1 Distance_to_GeneEnd: -27675
chr17	75011217	75011370	154	75011294	4	42.42	6.26	ICT1	Peptidyl-tRNA hydrolase ICT1, mitochondrial	gene_position:forward Proximal_Promoter Distance_to_Tss_is:-1468 Distance_to_GeneEnd: -10044
chr17	75032266	75032430	165	75032348	4	42.42	6.26	KCTD2	BTB/POZ domain-containing protein KCTD2	gene_position:forward Proximal_Promoter Distance_to_Tss_is:-301 Distance_to_GeneEnd: -3105
chr17	75978438	75978598	161	75978518	5	59.95	7.82	ACOX1	Peroxisomal acyl-coenzyme A oxidase 1	gene_position:reverse Promoter DownStream Of Tss Distance_to_Tss_is:996 Intron_intron_Position_Number_is:2 Distance_to_GeneEnd: -36931
chr17	75978438	75978598	161	75978518	5	59.95	7.82	TEN1	Telomeric pathways in association with Stn1 number 1	gene_position:forward Proximal_Promoter Distance_to_Tss_is:-779 Distance_to_GeneEnd: -22148
chr17	76527227	76527406	180	76527317	5	49.65	7.53	CYGB	Cytoglobin	gene_position:reverse Distance_to_Tss_is:10678 Distance_to_GeneEnd: 121
chr17	76735466	76735621	156	76735544	5	53.63	6.62	MFSD11	UNC93-like protein MFSD11	gene_position:forward Proximal_Promoter Distance_to_Tss_is:-1099 Distance_to_GeneEnd: -43788
chr17	76798436	76798861	426	76798714	9	47.06	7.82	LOC101928514	uncharacterized LOC101928514	gene_position:forward Proximal_Promoter Distance_to_Tss_is:-606 Distance_to_GeneEnd: -8666
chr17	78248635	78248784	150	78248710	4	50.96	6.26	THA1P	threonine aldolase 1, pseudogene	gene_position:reverse Distance_to_Tss_is:7550 Exon:exon_Position_Number_is:1 Distance_to_GeneEnd: -45
chr17	78257005	78257425	421	78257316	9	47.49	9.39	THA1P	threonine aldolase 1, pseudogene	gene_position:reverse Proximal_Promoter Distance_to_Tss_is:-820 Distance_to_GeneEnd: -8415
chr17	78359332	78359501	170	78359417	4	42.42	6.26	SOCS3	Suppressor of cytokine signaling 3, isoform CRA_a	gene_position:reverse Promoter DownStream Of Tss Distance_to_Tss_is:747 Intron_intron_Position_Number_is:1 Distance_to_GeneEnd: -2555
chr17	78359332	78359501	170	78359417	4	42.42	6.26	LOC101928674	uncharacterized LOC101928674	gene_position:forward Proximal_Promoter Distance_to_Tss_is:-1126 Distance_to_GeneEnd: -9434
chr17	78980629	78980790	162	78980710	4	41.95	6.16	LGALS3BP	cDNA FLJ31415 fis, clone NT2NE2000284, highly similar to Galectin-3-binding protein	gene_position:reverse Proximal_Promoter Distance_to_Tss_is:-650 Distance_to_GeneEnd: -9376
chr17	79023761	79024051	291	79023906	7	42.42	10.95	C1QTNF1	cDNA FLJ77787	gene_position:forward Promoter DownStream Of Tss Distance_to_Tss_is:827 Intron_intron_Position_Number_is:1 Distance_to_GeneEnd: -26027
chr17	80147551	80147702	152	80147627	4	42.42	6.26	EIF4A3	DEAD (Asp-Glu-Ala-Asp) box polypeptide 48, isoform CRA_a	gene_position:reverse Proximal_Promoter Distance_to_Tss_is:-368 Distance_to_GeneEnd: -12337
chr17	81332152	81332388	237	81332270	6	42.42	9.39	TMEM105	Transmembrane protein 105	gene_position:reverse Proximal_Promoter Distance_to_Tss_is:-1478 Distance_to_GeneEnd: -20882
chr17	81641192	81641382	191	81641287	5	42.42	7.82	TSPAN10	Tetraspanin-10	gene_position:forward Proximal_Promoter Distance_to_Tss_is:-1131 Distance_to_GeneEnd: -7557
chr17	81702742	81703142	401	81702942	8	41.49	6.26	MRPL12	Mitochondrial ribosomal protein L12	gene_position:forward Proximal_Promoter Distance_to_Tss_is:-628 Distance_to_GeneEnd: -4784
chr17	81936654	81937234	581	81936760	12	56.99	10.95	PYCR1	Truncated pyrroline-5-carboxylate reductase 1	gene_position:reverse Promoter DownStream Of Tss Distance_to_Tss_is:674 Intron_intron_Position_Number_is:2 Distance_to_GeneEnd: -4270
chr17	82698519	82698670	152	82698595	4	42.42	6.26	RAB40B	Ras-related protein Rab-40B	gene_position:reverse Promoter DownStream Of Tss Distance_to_Tss_is:203 Exon:exon_Position_Number_is:1 Distance_to_GeneEnd: -41452
chr18	580721	580870	150	580796	4	46.71	5.52	CETN1	Centrin-1	gene_position:forward Promoter DownStream Of Tss Distance_to_Tss_is:352 Exon:exon_Position_Number_is:1 Distance_to_GeneEnd: -803
chr18	1930512	1930862	351	1930713	8	45.89	6.26	LOC100128360	axin interactor, dorsalization associated pseudogene	gene_position:reverse Proximal_Promoter Distance_to_Tss_is:-1425 Distance_to_GeneEnd: -2786
chr18	3248113	3248300	188	3248207	5	50.96	7.82	MYL12A	Myosin regulatory light chain 12A	gene_position:forward Promoter DownStream Of Tss Distance_to_Tss_is:639 Intron_intron_Position_Number_is:1 Distance_to_GeneEnd: -8123
chr18	6930828	6930999	172	6930914	6	69.34	9.39	LINC00668	long intergenic non-protein coding RNA 668	gene_position:reverse Proximal_Promoter Distance_to_Tss_is:-959 Distance_to_GeneEnd: -5354
chr18	9137604	9137765	162	9137685	4	42.42	6.26	ANKRD12	Ribosomal protein L18a homologue	gene_position:forward Promoter DownStream Of Tss Distance_to_Tss_is:851 Intron_intron_Position_Number_is:1 Distance_to_GeneEnd: -148381
chr18	10605867	10606027	161	10605947	4	42.42	6.26	LOC101927376	uncharacterized LOC101927376	gene_position:forward Distance_to_Tss_is:4573 Distance_to_GeneEnd: 104
chr18	10662581	10663159	579	10662786	14	70.56	15.05	LOC101927410	uncharacterized LOC101927410	gene_position:forward Promoter DownStream Of Tss Distance_to_Tss_is:648 Intron_intron_Position_Number_is:1 Distance_to_GeneEnd: -4306
chr18	12030859	12031011	153	12030935	6	79.11	9.39	IMPA2	Inositol monophosphatase 2	gene_position:forward Distance_to_Tss_is:49431 3UTR_Exon:exon_Position_Number_is:8 Distance_to_GeneEnd: -27
chr18	12255783	12255960	178	12255872	7	79.11	10.95	CIDEA	Cell death activator CIDE-A variant 2	gene_position:forward Promoter DownStream Of Tss Distance_to_Tss_is:1464 Intron_intron_Position_Number_is:1 Distance_to_GeneEnd: -21812
chr18	13151655	13151804	150	13151730	4	50.96	6.26	LOC100130487	WD repeat domain 89 pseudogene	gene_position:reverse Promoter DownStream Of Tss Distance_to_Tss_is:1033 Exon:exon_Position_Number_is:1 Distance_to_GeneEnd: -20
chr18	14347509	14347660	152	14347585	4	42.42	6.26	LOC100419891	zinc finger protein 114 pseudogene	gene_position:reverse Proximal_Promoter Distance_to_Tss_is:-564 Distance_to_GeneEnd: -1295
chr18	14612931	14613161	231	14613046	6	42.42	9.39	OR4K8P	olfactory receptor, family 4, subfamily K, member 8 pseudogene	gene_position:forward Proximal_Promoter Distance_to_Tss_is:-279 Distance_to_GeneEnd: -1250
chr18	21242616	21242770	155	21242693	4	42.42	6.26	LOC101927496	uncharacterized LOC101927496	gene_position:reverse Proximal_Promoter Distance_to_Tss_is:-1107 Distance_to_GeneEnd: -1696
chr18	21242616	21242770	155	21242693	4	42.42	6.26	GREB1L	GREB1-like protein	gene_position:forward Promoter DownStream Of Tss Distance_to_Tss_is:374 Intron_intron_Position_Number_is:1 Distance_to_GeneEnd: -280214
chr18	24427600	24427757	158	24427679	5	59.95	7.82	IMPACT	Protein IMPACT	gene_position:forward Promoter DownStream Of Tss Distance_to_Tss_is:955 Intron_intron_Position_Number_is:1 Distance_to_GeneEnd: -25931
chr18	26225870	26226071	202	26225971	7	67.7	10.54	TAF4B	Transcription initiation factor TFIID subunit 4B	gene_position:forward Proximal_Promoter Distance_to_Tss_is:-575 Distance_to_GeneEnd: -165815
chr18	27420578	27420747	170	27420663	4	42.42	6.26	RBM22P1	RNA binding motif protein 22 pseudogene 1	gene_position:reverse Proximal_Promoter Distance_to_Tss_is:-142 Distance_to_GeneEnd: -1694
chr18	27420896	27421045	150	27420971	4	50.96	6.26	RBM22P1	RNA binding motif protein 22 pseudogene 1	gene_position:reverse Proximal_Promoter Distance_to_Tss_is:-460 Distance_to_GeneEnd: -2012
chr18	27453849	27454020	172	27453935	4	42.42	6.26	PA2G4P3	proliferation-associated 2G4 pseudogene 3	gene_position:reverse Proximal_Promoter Distance_to_Tss_is:-33 Distance_to_GeneEnd: -1611
chr18	35366685	35366869	185	35366777	5	50.96	7.82	ZNF396	Zinc finger protein 396	gene_position:reverse Distance_to_Tss_is:10652 Distance_to_GeneEnd: 12
chr18	36130990	36131480	491	36131117	9	41.96	9.39	ELP2	Elongator complex protein 2	gene_position:forward Promoter DownStream Of Tss Distance_to_Tss_is:1116 Intron_intron_Position_Number_is:1 Distance_to_GeneEnd: -43735
chr18	47930005	47930180	176	47930093	5	50.96	7.82	SMAD2	Mothers against decapentaplegic homolog 2	gene_position:reverse Promoter DownStream Of Tss Distance_to_Tss_is:1141 Intron_intron_Position_Number_is:1 Distance_to_GeneEnd: -96910
chr18	50374497	50374658	162	50374578	4	42.42	6.26	SKA1	Spindle and kinetochore-associated protein 1	gene_position:forward Proximal_Promoter Distance_to_Tss_is:-525 Distance_to_GeneEnd: -19671
chr18	51845572	51846028	457	51845690	9	44.52	9.39	RPS8P3	ribosomal protein S8 pseudogene 3	gene_position:reverse Promoter DownStream Of Tss Distance_to_Tss_is:62 Exon:exon_Position_Number_is:1 Distance_to_GeneEnd: -622
chr18	57071653	57071814	162	57071734	4	42.42	6.26	LINC-ROR	long intergenic non-protein coding RNA, regulator of reprogramming	gene_position:reverse Promoter DownStream Of Tss Distance_to_Tss_is:466 Intron_intron_Position_Number_is:1 Distance_to_GeneEnd: -17082
chr18	59968822	59969055	234	59968939	6	42.42	9.39	NFE2L3P1	nuclear factor, erythroid 2-like 3 pseudogene 1	gene_position:forward Promoter DownStream Of Tss Distance_to_Tss_is:1014 Intron_intron_Position_Number_is:1 Distance_to_GeneEnd: -3285
chr18	63754228	63754394	167	63754311	4	42.42	6.26	SERPINB7	Serpin B7	gene_position:forward Promoter DownStream Of Tss Distance_to_Tss_is:1181 Intron_intron_Position_Number_is:1 Distance_to_GeneEnd: -51148
chr18	66068287	66068443	157	66068365	5	59.95	7.82	PRPF19P1	PRPF19 pseudogene 1	gene_position:reverse Distal_Promoter Distance_to_Tss_is:1358 Distance_to_GeneEnd: 440
chr18	70003722	70003936	215	70003829	5	42.42	7.82	RTTN	Rotatin	gene_position:reverse Distance_to_Tss_is:202004 Distance_to_GeneEnd: 82
chr18	70205379	70205528	150	70205454	4	50.96	6.26	RTTN	Rotatin	gene_position:reverse Promoter DownStream Of Tss Distance_to_Tss_is:347 Intron_intron_Position_Number_is:1 Distance_to_GeneEnd: -201575
chr19	407713	407862	150	407788	4	50.96	6.26	C2CD4C	C2 calcium-dependent domain containing 4C	gene_position:reverse Promoter DownStream Of Tss Distance_to_Tss_is:1457 Exon:exon_Position_Number_is:2 Distance_to_GeneEnd: -2270
chr19	749635	750225	591	749957	11	48.97	10.95	MISP	Mitotic interactor and substrate of PLK1	gene_position:forward Proximal_Promoter Distance_to_Tss_is:-1275 Distance_to_GeneEnd: -14683
chr19	850586	850753	168	850670	4	42.42	6.26	ELANE	Neutrophil elastase	gene_position:forward Proximal_Promoter Distance_to_Tss_is:-403 Distance_to_GeneEnd: -5660
chr19	1606691	1606984	294	1606838	7	42.42	10.95	UQCR11	Cytochrome b-c1 complex subunit 10	gene_position:reverse Proximal_Promoter Distance_to_Tss_is:-1207 Distance_to_GeneEnd: -9536
chr19	2235878	2236027	150	2235953	4	50.96	6.26	PLEKHJ1	pleckstrin homology domain containing, family J member 1	gene_position:reverse Promoter DownStream Of Tss Distance_to_Tss_is:798 Intron_intron_Position_Number_is:2 Distance_to_GeneEnd: -5859
chr19	2235878	2236027	150	2235953	4	50.96	6.26	SF3A2	Splicing factor 3A subunit 2	gene_position:forward Proximal_Promoter Distance_to_Tss_is:-939 Distance_to_GeneEnd: -12801
chr19	2703077	2703253	177	2703165	5	50.96	7.82	GNG7	Guanine nucleotide-binding protein subunit gamma	gene_position:reverse Proximal_Promoter Distance_to_Tss_is:-329 Distance_to_GeneEnd: -191857
chr19	2786856	2787506	651	2786973	13	58.87	10.95	THOP1	cDNA FLJ56247, highly similar to Thimet oligopeptidase (EC 3.4.24.15)	gene_position:forward Promoter DownStream Of Tss Distance_to_Tss_is:1348 Intron_intron_Position_Number_is:1 Distance_to_GeneEnd: -26745
chr19	2836697	2836854	158	2836776	4	42.42	6.26	ZNF554	cDNA FLJ14954 fis, clone PLACE3000169, highly similar to Homo sapiens zinc finger protein 554 (ZNF554), mRNA	gene_position:forward Distance_to_Tss_is:16823 3UTR_Exon:exon_Position_Number_is:5 Distance_to_GeneEnd: -38
chr19	3708753	3709400	648	3709045	11	45.12	7.82	TJP3	Tight junction protein ZO-3	gene_position:forward Promoter DownStream Of Tss Distance_to_Tss_is:416 Intron_intron_Position_Number_is:1 Distance_to_GeneEnd: -42060
chr19	4125290	4125762	473	4125370	9	41.91	6.02	MAP2K2	Mitogen-activated protein kinase kinase 2, isoform CRA_d	gene_position:reverse Proximal_Promoter Distance_to_Tss_is:-1101 Distance_to_GeneEnd: -34969
chr19	4502383	4502589	207	4502486	5	42.42	7.82	HDGFRP2	Hepatoma-derived growth factor-related protein 2	gene_position:forward Distance_to_Tss_is:30125 Distance_to_GeneEnd: 172
chr19	4502383	4502589	207	4502486	5	42.42	7.82	PLIN4	cDNA FLJ59021, moderately similar to Mus musculus plasma membrane associated protein, S3-12 (S3-12), mRNA	gene_position:reverse Distance_to_Tss_is:16138 3UTR_Exon:exon_Position_Number_is:8 Distance_to_GeneEnd: -191
chr19	4903518	4903672	155	4903595	4	42.42	6.26	ARRDC5	arrestin domain containing 5	gene_position:reverse Proximal_Promoter Distance_to_Tss_is:-651 Distance_to_GeneEnd: -13081
chr19	5569428	5569583	156	5569506	4	42.42	6.26	TINCR	tissue differentiation-inducing non-protein coding RNA	gene_position:reverse Proximal_Promoter Distance_to_Tss_is:-1434 Distance_to_GeneEnd: -11261
chr19	5871094	5871260	167	5871177	4	42.42	6.26	FUT5	Alpha-(1,3)-fucosyltransferase 5	gene_position:reverse Proximal_Promoter Distance_to_Tss_is:-554 Distance_to_GeneEnd: -5268
chr19	8341819	8342501	683	8342365	11	42.96	9.39	KANK3	KN motif and ankyrin repeat domains 3	gene_position:reverse Promoter DownStream Of Tss Distance_to_Tss_is:1443 Intron_intron_Position_Number_is:1 Distance_to_GeneEnd: -19235
chr19	8362851	8363000	150	8362926	4	50.96	6.26	ANGPTL4	Angiopoietin-related protein 4	gene_position:forward Proximal_Promoter Distance_to_Tss_is:-1276 Distance_to_GeneEnd: -11524
chr19	8501715	8501887	173	8501801	5	47.42	7.05	PRAM1	PML-RAR protein	gene_position:reverse Promoter DownStream Of Tss Distance_to_Tss_is:939 Intron_intron_Position_Number_is:1 Distance_to_GeneEnd: -11659
chr19	9497912	9498107	196	9498010	6	59.95	9.39	ZNF560	Zinc finger protein 560	gene_position:reverse Promoter DownStream Of Tss Distance_to_Tss_is:691 Intron_intron_Position_Number_is:2 Distance_to_GeneEnd: -31557
chr19	9676345	9676505	161	9676425	4	42.42	6.26	ZNF562	Zinc finger protein 562, isoform CRA_a	gene_position:reverse Proximal_Promoter Distance_to_Tss_is:-1245 Distance_to_GeneEnd: -27691
chr19	9725207	9725392	186	9725300	5	50.96	7.82	LOC100130854	zinc finger protein 562 pseudogene	gene_position:reverse Proximal_Promoter Distance_to_Tss_is:-121 Distance_to_GeneEnd: -1199
chr19	9818509	9818811	303	9818673	7	42.32	7.82	FBXL12	F-box/LRR-repeat protein 12	gene_position:reverse Promoter DownStream Of Tss Distance_to_Tss_is:916 Intron_intron_Position_Number_is:2 Distance_to_GeneEnd: -8242
chr19	9834502	9834653	152	9834578	5	59.95	7.82	LOC100996288	uncharacterized LOC100996288	gene_position:reverse Promoter DownStream Of Tss Distance_to_Tss_is:545 Exon:exon_Position_Number_is:2 Distance_to_GeneEnd: -423
chr19	9834502	9834653	152	9834578	5	59.95	7.82	PIN1	cDNA FLJ40239 fis, clone TESTI2023436, highly similar to Peptidyl-prolyl cis-trans isomerase NIMA-interacting 1 (EC 5.2.1.8)	gene_position:forward Proximal_Promoter Distance_to_Tss_is:-705 Distance_to_GeneEnd: -15187
chr19	9936815	9937419	605	9937111	12	55.11	10.95	OLFM2	Noelin-2	gene_position:reverse Proximal_Promoter Distance_to_Tss_is:-421 Distance_to_GeneEnd: -83097
chr19	10272228	10272440	213	10272334	5	42.42	7.82	ICAM1	cDNA FLJ53631, highly similar to Intercellular adhesion molecule 1	gene_position:forward Promoter DownStream Of Tss Distance_to_Tss_is:1387 Intron_intron_Position_Number_is:1 Distance_to_GeneEnd: -14387
chr19	10701700	10702043	344	10701960	9	54.99	10.95	QTRT1	Queuine tRNA-ribosyltransferase	gene_position:forward Promoter DownStream Of Tss Distance_to_Tss_is:264 Exon:exon_Position_Number_is:1 Distance_to_GeneEnd: -11667
chr19	11196171	11196339	169	11196255	5	50.96	7.82	KANK2	KN motif and ankyrin repeat domain-containing protein 2	gene_position:reverse Promoter DownStream Of Tss Distance_to_Tss_is:1396 Intron_intron_Position_Number_is:1 Distance_to_GeneEnd: -31904
chr19	11505282	11505449	168	11505366	4	42.42	6.26	ZNF653	Zinc finger protein 653	gene_position:reverse Promoter DownStream Of Tss Distance_to_Tss_is:641 Intron_intron_Position_Number_is:1 Distance_to_GeneEnd: -21855
chr19	11505877	11506259	383	11506157	10	59.34	10.95	ZNF653	Zinc finger protein 653	gene_position:reverse Promoter DownStream Of Tss Distance_to_Tss_is:46 5UTR_Exon:exon_Position_Number_is:1 Distance_to_GeneEnd: -22450
chr19	11505877	11506259	383	11506157	10	59.34	10.95	ECSIT	Evolutionarily conserved-signaling intermediate in Toll pathway, mitochondrial	gene_position:reverse Distance_to_Tss_is:23295 Distance_to_GeneEnd: 39
chr19	12156069	12156432	364	12156172	8	44.68	9.39	ZNF625	Zinc finger protein 625	gene_position:reverse Promoter DownStream Of Tss Distance_to_Tss_is:662 Intron_intron_Position_Number_is:1 Distance_to_GeneEnd: -11179
chr19	12239096	12239257	162	12239177	4	42.42	6.26	LOC101928574	uncharacterized LOC101928574	gene_position:reverse Proximal_Promoter Distance_to_Tss_is:-843 Distance_to_GeneEnd: -8608
chr19	12508089	12508259	171	12508174	4	42.42	6.26	PPIAP20	peptidylprolyl isomerase A (cyclophilin A) pseudogene 20	gene_position:forward Proximal_Promoter Distance_to_Tss_is:-40 Distance_to_GeneEnd: -174
chr19	12722714	12723313	600	12722964	11	48.33	6.26	TNPO2	Transportin 2 (Importin 3, karyopherin beta 2b), isoform CRA_b	gene_position:reverse Promoter DownStream Of Tss Distance_to_Tss_is:1282 Intron_intron_Position_Number_is:2 Distance_to_GeneEnd: -23520
chr19	12779266	12779415	150	12779341	4	50.96	6.26	HOOK2	Protein Hook homolog 2	gene_position:reverse Proximal_Promoter Distance_to_Tss_is:-838 Distance_to_GeneEnd: -16263
chr19	12804104	12804462	359	12804242	8	40.34	9.46	RNASEH2A	Ribonuclease H2 subunit A	gene_position:forward Proximal_Promoter Distance_to_Tss_is:-199 Distance_to_GeneEnd: -9541
chr19	12835817	12836634	818	12836080	12	41.65	6.26	RTBDN	Retbindin	gene_position:reverse Proximal_Promoter Distance_to_Tss_is:-389 Distance_to_GeneEnd: -10340
chr19	13102313	13102552	240	13102433	6	42.42	9.39	LYL1	Protein lyl-1	gene_position:reverse Promoter DownStream Of Tss Distance_to_Tss_is:832 Intron_intron_Position_Number_is:1 Distance_to_GeneEnd: -5125
chr19	13732714	13732869	156	13732792	4	42.42	6.26	CCDC130	Coiled-coil domain-containing protein 130	gene_position:forward Promoter DownStream Of Tss Distance_to_Tss_is:954 Intron_intron_Position_Number_is:2 Distance_to_GeneEnd: -30580
chr19	13773056	13773311	256	13773184	6	40.6	8.83	C19orf53	chromosome 19 open reading frame 53	gene_position:forward Proximal_Promoter Distance_to_Tss_is:-1387 Distance_to_GeneEnd: -5717
chr19	13836152	13836303	152	13836228	4	41.27	6.02	LOC284454	uncharacterized LOC284454	gene_position:reverse Promoter DownStream Of Tss Distance_to_Tss_is:137 Exon:exon_Position_Number_is:1 Distance_to_GeneEnd: -1636
chr19	13836152	13836303	152	13836228	4	41.27	6.02	MIR24-2	microRNA 24-2	gene_position:reverse Proximal_Promoter Distance_to_Tss_is:207 Distance_to_GeneEnd: 135
chr19	13951065	13951470	406	13951359	8	41.09	7.82	DCAF15	DDB1- and CUL4-associated factor 15	gene_position:forward Proximal_Promoter Distance_to_Tss_is:-1442 Distance_to_GeneEnd: -10379
chr19	14118210	14118757	548	14118340	10	44.97	6.26	PRKACA	Protein kinase, cAMP-dependent, catalytic, alpha, isoform CRA_c	gene_position:reverse Proximal_Promoter Distance_to_Tss_is:-463 Distance_to_GeneEnd: -26522
chr19	14334670	14335259	590	14334954	12	56.27	6.26	LOC101928845	uncharacterized LOC101928845	gene_position:forward Promoter DownStream Of Tss Distance_to_Tss_is:927 Intron_intron_Position_Number_is:1 Distance_to_GeneEnd: -9243
chr19	15612264	15612600	337	15612407	9	55.77	10.95	RPL23AP2	ribosomal protein L23a pseudogene 2	gene_position:forward Promoter DownStream Of Tss Distance_to_Tss_is:623 Exon:exon_Position_Number_is:1 Distance_to_GeneEnd: -345
chr19	15864352	15864503	152	15864428	4	42.42	6.26	LOC102724279	uncharacterized LOC102724279	gene_position:reverse Promoter DownStream Of Tss Distance_to_Tss_is:548 Intron_intron_Position_Number_is:1 Distance_to_GeneEnd: -12359
chr19	16034582	16034731	150	16034657	4	48.88	5.89	LINC00905	long intergenic non-protein coding RNA 905	gene_position:forward Promoter DownStream Of Tss Distance_to_Tss_is:869 Exon:exon_Position_Number_is:2 Distance_to_GeneEnd: -7553
chr19	16051254	16051403	150	16051329	4	50.96	6.26	OR1AB1P	olfactory receptor, family 1, subfamily AB, member 1 pseudogene	gene_position:forward Proximal_Promoter Distance_to_Tss_is:-724 Distance_to_GeneEnd: -1462
chr19	16197086	16197237	152	16197162	4	42.42	6.26	AP1M1	Adaptor-related protein complex 1, mu 1 subunit, isoform CRA_a	gene_position:forward Proximal_Promoter Distance_to_Tss_is:-768 Distance_to_GeneEnd: -38259
chr19	16689158	16689307	150	16689233	4	50.96	6.26	TMEM38A	Trimeric intracellular cation channel type A	gene_position:forward Distance_to_Tss_is:28031 Distance_to_GeneEnd: 139
chr19	17268732	17269039	308	17268846	8	50.29	9.39	BABAM1	HSPC142 protein, isoform CRA_a	gene_position:forward Promoter DownStream Of Tss Distance_to_Tss_is:1356 Intron_intron_Position_Number_is:1 Distance_to_GeneEnd: -10621
chr19	17403132	17403284	153	17403208	4	42.42	6.26	BST2	Bone marrow stromal cell antigen 2, isoform CRA_a	gene_position:reverse Distance_to_Tss_is:2516 3UTR_Exon:exon_Position_Number_is:5 Distance_to_GeneEnd: -193
chr19	17556908	17557079	172	17556994	4	42.42	6.26	COLGALT1	cDNA FLJ32578 fis, clone SPLEN2000258, highly similar to Homo sapiens glycosyltransferase 25 domain containing 1 (GLT25D1), mRNA	gene_position:forward Promoter DownStream Of Tss Distance_to_Tss_is:1206 Intron_intron_Position_Number_is:1 Distance_to_GeneEnd: -26248
chr19	18306287	18306442	156	18306365	4	42.42	6.26	LSM4	U6 snRNA-associated Sm-like protein LSm4	gene_position:reverse Distance_to_Tss_is:16904 3UTR_Exon:exon_Position_Number_is:4 Distance_to_GeneEnd: -57
chr19	18385019	18385696	678	18385121	12	49.9	7.82	GDF15	Growth/differentiation factor 15	gene_position:forward Proximal_Promoter Distance_to_Tss_is:-1139 Distance_to_GeneEnd: -4157
chr19	18397110	18397260	151	18397185	4	45.35	5.3	LRRC25	Leucine-rich repeat-containing protein 25	gene_position:reverse Promoter DownStream Of Tss Distance_to_Tss_is:508 Intron_intron_Position_Number_is:1 Distance_to_GeneEnd: -5973
chr19	19273846	19274426	581	19274062	13	52.51	11.04	TM6SF2	Transmembrane 6 superfamily member 2	gene_position:reverse Proximal_Promoter Distance_to_Tss_is:-581 Distance_to_GeneEnd: -9481
chr19	19629391	19629644	254	19629518	6	42.42	9.39	LPAR2	Endothelial differentiation, lysophosphatidic acid G-protein-coupled receptor, 4, isoform CRA_a	gene_position:reverse Proximal_Promoter Distance_to_Tss_is:-1161 Distance_to_GeneEnd: -5736
chr19	19629391	19629644	254	19629518	6	42.42	9.39	GMIP	GEM interacting protein, isoform CRA_b	gene_position:reverse Distance_to_Tss_is:14276 Distance_to_GeneEnd: 82
chr19	19733244	19733544	301	19733348	7	42.42	9.39	ZNF14	Zinc finger protein 14	gene_position:reverse Proximal_Promoter Distance_to_Tss_is:-132 Distance_to_GeneEnd: -22772
chr19	20694469	20694818	350	20694615	8	45.98	6.26	LOC100533638	zinc finger protein 85 pseudogene	gene_position:forward Proximal_Promoter Distance_to_Tss_is:-743 Distance_to_GeneEnd: -2763
chr19	20910814	20910964	151	20910889	4	50.96	6.26	LOC100418992	proline rich 21 pseudogene	gene_position:forward Proximal_Promoter Distance_to_Tss_is:-117 Distance_to_GeneEnd: -684
chr19	20963564	20963715	152	20963640	4	42.42	6.26	KRT18P40	keratin 18 pseudogene 40	gene_position:forward Distance_to_Tss_is:2506 Distance_to_GeneEnd: 139
chr19	22972014	22972307	294	22972161	7	42.42	10.95	VN1R89P	vomeronasal 1 receptor 89 pseudogene	gene_position:reverse Proximal_Promoter Distance_to_Tss_is:-1098 Distance_to_GeneEnd: -1492
chr19	28969803	28970011	209	28969907	5	42.42	7.82	LOC102724958	uncharacterized LOC102724958	gene_position:forward Promoter DownStream Of Tss Distance_to_Tss_is:71 Exon:exon_Position_Number_is:1 Distance_to_GeneEnd: -874
chr19	29665611	29665771	161	29665691	4	42.42	6.26	PLEKHF1	cDNA FLJ55258, highly similar to Homo sapiens pleckstrin homology domain containing, family F member 1, mRNA	gene_position:forward Promoter DownStream Of Tss Distance_to_Tss_is:191 Intron_intron_Position_Number_is:1 Distance_to_GeneEnd: -9866
chr19	31587265	31587414	150	31587340	4	50.96	6.26	THEG5	testis highly expressed protein 5	gene_position:forward Proximal_Promoter Distance_to_Tss_is:-924 Distance_to_GeneEnd: -6285
chr19	33815750	33816021	272	33815886	7	42.42	10.95	KCTD15	cDNA FLJ61112, highly similar to BTB/POZ domain-containing protein KCTD15	gene_position:forward Distance_to_Tss_is:18904 3UTR_Exon:exon_Position_Number_is:7 Distance_to_GeneEnd: -11
chr19	34255283	34255432	150	34255358	4	50.96	6.26	KIAA0355	KIAA0355	gene_position:forward Promoter DownStream Of Tss Distance_to_Tss_is:732 Intron_intron_Position_Number_is:1 Distance_to_GeneEnd: -100283
chr19	34772004	34772184	181	34772094	5	50.96	7.82	ZNF599	Zinc finger protein 599	gene_position:reverse Promoter DownStream Of Tss Distance_to_Tss_is:1225 Intron_intron_Position_Number_is:1 Distance_to_GeneEnd: -13930
chr19	35613108	35613257	150	35613183	4	50.96	6.26	HAUS5	HAUS augmin-like complex subunit 5	gene_position:forward Promoter DownStream Of Tss Distance_to_Tss_is:364 Intron_intron_Position_Number_is:1 Distance_to_GeneEnd: -12241
chr19	35642868	35643017	150	35642943	4	50.96	6.26	ETV2	ETV2 protein	gene_position:forward Promoter DownStream Of Tss Distance_to_Tss_is:1123 Intron_intron_Position_Number_is:3 Distance_to_GeneEnd: -2003
chr19	37251375	37251567	193	37251471	5	42.42	7.82	LINC01535	long intergenic non-protein coding RNA 1535	gene_position:forward Proximal_Promoter Distance_to_Tss_is:-510 Distance_to_GeneEnd: -14646
chr19	37856210	37856361	152	37856286	4	42.42	6.26	LOC100631378	uncharacterized 100631378	gene_position:reverse Proximal_Promoter Distance_to_Tss_is:-1014 Distance_to_GeneEnd: -32488
chr19	40427080	40427260	181	40427170	5	50.96	7.82	SERTAD1	SERTA domain containing 1 variant	gene_position:reverse Proximal_Promoter Distance_to_Tss_is:-1055 Distance_to_GeneEnd: -4579
chr19	40593795	40593956	162	40593876	4	42.42	6.26	LTBP4	Latent-transforming growth factor beta-binding protein 4	gene_position:forward Promoter DownStream Of Tss Distance_to_Tss_is:629 Intron_intron_Position_Number_is:1 Distance_to_GeneEnd: -36025
chr19	41050360	41050675	316	41050539	8	48.89	10.78	CYP2G2P	cytochrome P450, family 2, subfamily G, polypeptide 2 pseudogene	gene_position:reverse Distance_to_Tss_is:12084 Distance_to_GeneEnd: 92
chr19	41310861	41311364	504	41311218	9	41.04	9.39	CCDC97	coiled-coil domain containing 97	gene_position:forward Promoter DownStream Of Tss Distance_to_Tss_is:672 Intron_intron_Position_Number_is:1 Distance_to_GeneEnd: -14022
chr19	41959362	41959575	214	41959469	5	42.42	7.82	RABAC1	Prenylated Rab acceptor protein 1	gene_position:reverse Promoter DownStream Of Tss Distance_to_Tss_is:14 5UTR_Exon:exon_Position_Number_is:1 Distance_to_GeneEnd: -2681
chr19	43595581	43595752	172	43595667	4	42.42	6.26	IRGQ	IRGQ protein	gene_position:reverse Promoter DownStream Of Tss Distance_to_Tss_is:554 Intron_intron_Position_Number_is:1 Distance_to_GeneEnd: -11214
chr19	43595581	43595752	172	43595667	4	42.42	6.26	ZNF576	Zinc finger protein 576, isoform CRA_a	gene_position:forward Proximal_Promoter Distance_to_Tss_is:-811 Distance_to_GeneEnd: -4854
chr19	43668861	43669026	166	43668944	4	42.42	6.26	PLAUR	Urokinase plasminogen activator surface receptor	gene_position:reverse Promoter DownStream Of Tss Distance_to_Tss_is:1485 Intron_intron_Position_Number_is:1 Distance_to_GeneEnd: -22766
chr19	43717353	43717532	180	43717443	5	50.96	7.82	IRGC	Immunity-related GTPase family, cinema, isoform CRA_b	gene_position:forward Promoter DownStream Of Tss Distance_to_Tss_is:1291 Intron_intron_Position_Number_is:1 Distance_to_GeneEnd: -2668
chr19	44259654	44259960	307	44259771	7	41.93	7.82	ZNF233	Zinc finger protein 233	gene_position:forward Proximal_Promoter Distance_to_Tss_is:-226 Distance_to_GeneEnd: -15663
chr19	44501066	44501233	168	44501150	4	42.42	6.26	ZNF180	Zinc finger protein 180	gene_position:reverse Proximal_Promoter Distance_to_Tss_is:-543 Distance_to_GeneEnd: -26638
chr19	44537111	44537275	165	44537193	4	42.42	6.26	CEACAM22P	carcinoembryonic antigen-related cell adhesion molecule 2, pseudogene	gene_position:reverse Distance_to_Tss_is:19806 Exon:exon_Position_Number_is:8 Distance_to_GeneEnd: -53
chr19	44613536	44613686	151	44613611	4	50.96	6.26	IGSF23	Immunoglobulin superfamily member 23	gene_position:forward Proximal_Promoter Distance_to_Tss_is:-54 Distance_to_GeneEnd: -23245
chr19	44946836	44946985	150	44946911	4	50.96	6.26	APOC2	Apolipoprotein C-II, isoform CRA_a	gene_position:forward Promoter DownStream Of Tss Distance_to_Tss_is:854 Intron_intron_Position_Number_is:1 Distance_to_GeneEnd: -2729
chr19	45729911	45730068	158	45729990	5	59.95	7.82	FBXO46	F-box only protein 46	gene_position:reverse Promoter DownStream Of Tss Distance_to_Tss_is:982 Intron_intron_Position_Number_is:1 Distance_to_GeneEnd: -19282
chr19	46020154	46020352	199	46020253	6	59.95	9.39	MIR769	microRNA 769	gene_position:forward Distal_Promoter Distance_to_Tss_is:1222 Distance_to_GeneEnd: 1105
chr19	46137278	46137427	150	46137353	4	50.96	6.26	TGIF1P1	TGFB-induced factor homeobox 1 pseudogene 1	gene_position:reverse Promoter DownStream Of Tss Distance_to_Tss_is:319 Exon:exon_Position_Number_is:1 Distance_to_GeneEnd: -990
chr19	46647477	46647707	231	46647592	6	42.42	9.39	DACT3	Dapper homolog 3	gene_position:reverse Distance_to_Tss_is:13661 Distance_to_GeneEnd: 135
chr19	47310409	47310576	168	47310493	4	42.42	6.26	C5AR1	C5a anaphylatoxin chemotactic receptor 1	gene_position:forward Promoter DownStream Of Tss Distance_to_Tss_is:562 Intron_intron_Position_Number_is:1 Distance_to_GeneEnd: -11661
chr19	47939131	47940499	1369	47939607	29	81.09	8.55	SNAR-C4	small ILF3/NF90-associated RNA C4	gene_position:forward Proximal_Promoter Distance_to_Tss_is:-410 Distance_to_GeneEnd: -529
chr19	48809781	48809932	152	48809857	4	42.42	6.26	BCAT2	Branched-chain-amino-acid aminotransferase, mitochondrial	gene_position:reverse Promoter DownStream Of Tss Distance_to_Tss_is:1282 Intron_intron_Position_Number_is:1 Distance_to_GeneEnd: -14719
chr19	49334486	49334648	163	49334567	5	59.95	7.82	CD37	Tetraspanin	gene_position:forward Proximal_Promoter Distance_to_Tss_is:-932 Distance_to_GeneEnd: -6120
chr19	49592386	49592541	156	49592464	4	42.42	6.26	PRR12	Proline-rich protein 12	gene_position:forward Promoter DownStream Of Tss Distance_to_Tss_is:731 Intron_intron_Position_Number_is:1 Distance_to_GeneEnd: -34053
chr19	49640897	49641060	164	49640979	4	42.42	6.26	RRAS	Related RAS viral (R-ras) oncogene homolog, isoform CRA_a	gene_position:reverse Proximal_Promoter Distance_to_Tss_is:-754 Distance_to_GeneEnd: -5602
chr19	49640897	49641060	164	49640979	4	42.42	6.26	SCAF1	Splicing factor, arginine/serine-rich 19	gene_position:forward Proximal_Promoter Distance_to_Tss_is:-1228 Distance_to_GeneEnd: -17752
chr19	49663948	49664191	244	49664070	6	42.42	9.39	BCL2L12	Bcl-2-like protein 12	gene_position:forward Proximal_Promoter Distance_to_Tss_is:-1194 Distance_to_GeneEnd: -9968
chr19	51223683	51223929	247	51223806	6	42.42	9.39	CD33	Myeloid cell surface antigen CD33	gene_position:forward Proximal_Promoter Distance_to_Tss_is:-1396 Distance_to_GeneEnd: -16336
chr19	51456992	51457155	164	51457074	4	42.42	6.26	SIGLEC8	Sialic acid-binding Ig-like lectin 8	gene_position:reverse Promoter DownStream Of Tss Distance_to_Tss_is:1462 Intron_intron_Position_Number_is:3 Distance_to_GeneEnd: -5995
chr19	51751146	51751331	186	51751239	7	79.11	10.95	FPR1	Formyl peptide receptor 1, isoform CRA_a	gene_position:reverse Promoter DownStream Of Tss Distance_to_Tss_is:751 Intron_intron_Position_Number_is:1 Distance_to_GeneEnd: -5376
chr19	52296368	52296615	248	52296492	6	42.42	9.39	ZNF480	cDNA FLJ55942, highly similar to Zinc finger protein 480	gene_position:forward Proximal_Promoter Distance_to_Tss_is:-805 Distance_to_GeneEnd: -29554
chr19	54101950	54102553	604	54102413	10	41.25	9.39	OSCAR	Osteoclast-associated immunoglobulin-like receptor	gene_position:reverse Promoter DownStream Of Tss Distance_to_Tss_is:736 Intron_intron_Position_Number_is:1 Distance_to_GeneEnd: -7282
chr19	54101950	54102553	604	54102413	10	41.25	9.39	NDUFA3	NADH dehydrogenase [ubiquinone] 1 alpha subcomplex subunit 3	gene_position:forward Proximal_Promoter Distance_to_Tss_is:-902 Distance_to_GeneEnd: -5024
chr19	54200428	54200611	184	54200520	6	59.95	9.39	RPS9	Ribosomal protein S9, isoform CRA_a	gene_position:forward Proximal_Promoter Distance_to_Tss_is:-405 Distance_to_GeneEnd: -7219
chr19	54223294	54223448	155	54223371	4	42.42	6.26	LILRB3	Leukocyte immunoglobulin-like receptor subfamily B member 3	gene_position:reverse Proximal_Promoter Distance_to_Tss_is:-207 Distance_to_GeneEnd: -7016
chr19	54313386	54313547	162	54313467	4	42.42	6.26	LILRA5	Leukocyte immunoglobulin-like receptor subfamily A member 5	gene_position:reverse Proximal_Promoter Distance_to_Tss_is:-247 Distance_to_GeneEnd: -6316
chr19	54371831	54372315	485	54371954	9	42.39	7.82	LAIR1	Leukocyte-associated immunoglobulin-like receptor 1	gene_position:reverse Proximal_Promoter Distance_to_Tss_is:-1278 Distance_to_GeneEnd: -18206
chr19	55036940	55037415	476	55037052	9	43.06	9.39	GP6	Platelet glycoprotein VI	gene_position:reverse Promoter DownStream Of Tss Distance_to_Tss_is:1324 Intron_intron_Position_Number_is:1 Distance_to_GeneEnd: -23235
chr19	55038258	55038417	160	55038338	4	42.42	6.26	GP6	Platelet glycoprotein VI	gene_position:reverse Promoter DownStream Of Tss Distance_to_Tss_is:6 5UTR_Exon:exon_Position_Number_is:1 Distance_to_GeneEnd: -24553
chr19	55603279	55603439	161	55603359	5	59.95	7.82	ZNF524	Zinc finger protein 524	gene_position:forward Distance_to_Tss_is:2915 Distance_to_GeneEnd: 141
chr19	57317072	57317253	182	57317163	5	50.96	7.82	LOC100288211	PPPDE peptidase domain containing 1 pseudogene	gene_position:reverse Proximal_Promoter Distance_to_Tss_is:753 Distance_to_GeneEnd: 143
chr19	57747724	57747873	150	57747799	4	50.96	6.26	ZNF776	Zinc finger protein 776	gene_position:forward Promoter DownStream Of Tss Distance_to_Tss_is:928 Intron_intron_Position_Number_is:1 Distance_to_GeneEnd: -10435
chr19	57816586	57816795	210	57816691	5	42.42	7.82	ZNF552	cDNA FLJ53972, highly similar to Homo sapiens zinc finger protein 552 (ZNF552), mRNA	gene_position:reverse Proximal_Promoter Distance_to_Tss_is:-1425 Distance_to_GeneEnd: -9504
chr19	57867107	57867358	252	57867233	6	42.42	9.39	UBE2CP5	ubiquitin-conjugating enzyme E2C pseudogene 5	gene_position:forward Proximal_Promoter Distance_to_Tss_is:-863 Distance_to_GeneEnd: -1356
chr19	57921770	57922022	253	57921896	6	42.42	9.39	ZNF418	cDNA FLJ58362, highly similar to Zinc finger protein 418	gene_position:reverse Distance_to_Tss_is:13602 Distance_to_GeneEnd: 114
chr19	58346695	58346856	162	58346776	4	42.42	6.26	A1BG	Alpha-1B-glycoprotein	gene_position:reverse Distance_to_Tss_is:6804 Distance_to_GeneEnd: 111
chr19	58394703	58394867	165	58394785	5	59.95	7.82	RPS5	Ribosomal protein S5, isoform CRA_a	gene_position:forward Distance_to_Tss_is:7434 Exon:exon_Position_Number_is:6 Distance_to_GeneEnd: -101
chr19	58394703	58394867	165	58394785	5	59.95	7.82	RNF225	RING finger protein 225	gene_position:forward Proximal_Promoter Distance_to_Tss_is:-981 Distance_to_GeneEnd: -2376
chr19	58513455	58513623	169	58513539	4	42.42	6.26	SLC27A5	Bile acyl-CoA synthetase	gene_position:reverse Proximal_Promoter Distance_to_Tss_is:-1390 Distance_to_GeneEnd: -15122
chr19	58513455	58513623	169	58513539	4	42.42	6.26	ZBTB45	Zinc finger protein 499, isoform CRA_a	gene_position:reverse Distance_to_Tss_is:7023 Distance_to_GeneEnd: 75
chr2	1744722	1745018	297	1744870	7	42.42	10.95	PXDN	Peroxidasin homolog	gene_position:reverse Proximal_Promoter Distance_to_Tss_is:-194 Distance_to_GeneEnd: -112835
chr2	3556932	3557083	152	3557008	4	42.42	6.26	RNASEH1	cDNA FLJ39594 fis, clone SKNSH2001875, highly similar to Ribonuclease H1 (EC 3.1.26.4)	gene_position:reverse Promoter DownStream Of Tss Distance_to_Tss_is:1439 Intron_intron_Position_Number_is:1 Distance_to_GeneEnd: -12040
chr2	3556932	3557083	152	3557008	4	42.42	6.26	RNASEH1-AS1	RNASEH1 antisense RNA 1	gene_position:forward Proximal_Promoter Distance_to_Tss_is:-1454 Distance_to_GeneEnd: -4818
chr2	3575832	3576081	250	3575957	6	42.42	9.39	RPS7	40S ribosomal protein S7	gene_position:forward Promoter DownStream Of Tss Distance_to_Tss_is:569 Exon:exon_Position_Number_is:3 Distance_to_GeneEnd: -5087
chr2	9424693	9425312	620	9425122	13	61.31	9.39	ITGB1BP1	cDNA FLJ77265, highly similar to Homo sapiens integrin beta 1 binding protein 1 (ITGB1BP1), transcript variant 1, mRNA	gene_position:reverse Proximal_Promoter Distance_to_Tss_is:-1129 Distance_to_GeneEnd: -19009
chr2	9424693	9425312	620	9425122	13	61.31	9.39	CPSF3	Cleavage and polyadenylation-specificity factor subunit 3	gene_position:forward Promoter DownStream Of Tss Distance_to_Tss_is:1156 Intron_intron_Position_Number_is:1 Distance_to_GeneEnd: -48417
chr2	9772535	9772970	436	9772665	10	51.57	8.83	LOC100996549	uncharacterized LOC100996549	gene_position:reverse Promoter DownStream Of Tss Distance_to_Tss_is:864 Intron_intron_Position_Number_is:1 Distance_to_GeneEnd: -13945
chr2	10044672	10044981	310	10044797	7	41.64	9.39	LOC101929882	uncharacterized LOC101929882	gene_position:reverse Proximal_Promoter Distance_to_Tss_is:-1271 Distance_to_GeneEnd: -4130
chr2	10721877	10722118	242	10721998	7	50.96	10.95	ATP6V1C2	cDNA FLJ77341, highly similar to Homo sapiens ATPase, H+ transporting, lysosomal 42kDa, V1 subunit C isoform 2 (ATP6V1C2), mRNA	gene_position:forward Promoter DownStream Of Tss Distance_to_Tss_is:228 Intron_intron_Position_Number_is:1 Distance_to_GeneEnd: -63233
chr2	14999601	14999750	150	14999676	4	50.96	6.26	LOC101926952	uncharacterized LOC101926952	gene_position:reverse Proximal_Promoter Distance_to_Tss_is:-1445 Distance_to_GeneEnd: -8289
chr2	19989622	19990027	406	19989745	8	41.09	9.39	WDR35	WD repeat-containing protein 35	gene_position:reverse Promoter DownStream Of Tss Distance_to_Tss_is:501 Intron_intron_Position_Number_is:1 Distance_to_GeneEnd: -79359
chr2	20012020	20012381	362	20012136	10	57.36	9.86	MATN3	Matrilin-3	gene_position:reverse Promoter DownStream Of Tss Distance_to_Tss_is:674 Intron_intron_Position_Number_is:1 Distance_to_GeneEnd: -19968
chr2	20387723	20388157	435	20388049	9	44.09	10.3	SLC7A15P	solute carrier family 7, member 15, pseudogene	gene_position:forward Promoter DownStream Of Tss Distance_to_Tss_is:1337 Exon:exon_Position_Number_is:1 Distance_to_GeneEnd: -8862
chr2	24174736	24174885	150	24174811	4	50.96	6.26	FAM228A	family with sequence similarity 228, member A	gene_position:forward Proximal_Promoter Distance_to_Tss_is:-367 Distance_to_GeneEnd: -16962
chr2	24491012	24491161	150	24491087	4	50.96	6.26	NCOA1	cDNA FLJ76652, highly similar to Homo sapiens nuclear receptor coactivator 1 (NCOA1), transcript variant 2, mRNA	gene_position:forward Proximal_Promoter Distance_to_Tss_is:-1038 Distance_to_GeneEnd: -279579
chr2	26731370	26731557	188	26731464	5	50.96	7.82	KCNK3	Potassium channel subfamily K member 3	gene_position:forward Distance_to_Tss_is:38657 Distance_to_GeneEnd: 172
chr2	27034046	27034195	150	27034121	4	50.96	6.26	TMEM214	Transmembrane protein 214	gene_position:forward Promoter DownStream Of Tss Distance_to_Tss_is:1140 Intron_intron_Position_Number_is:1 Distance_to_GeneEnd: -7651
chr2	27364236	27364765	530	27364381	10	46.27	7.82	EIF2B4	cDNA FLJ60165, highly similar to Translation initiation factor eIF-2B subunit delta	gene_position:reverse Distance_to_Tss_is:6221 Distance_to_GeneEnd: 116
chr2	27536766	27536931	166	27536849	4	42.42	6.26	LOC102724921	uncharacterized LOC102724921	gene_position:forward Proximal_Promoter Distance_to_Tss_is:-627 Distance_to_GeneEnd: -33144
chr2	27569190	27569342	153	27569266	4	42.42	6.26	LOC100420668	chromosome 2 open reading frame 16 pseudogene	gene_position:forward Proximal_Promoter Distance_to_Tss_is:-627 Distance_to_GeneEnd: -2776
chr2	27629905	27630054	150	27629980	4	50.96	6.26	CCDC121	coiled-coil domain containing 121	gene_position:reverse Proximal_Promoter Distance_to_Tss_is:-874 Distance_to_GeneEnd: -4266
chr2	27629905	27630054	150	27629980	4	50.96	6.26	GPN1	GPN-loop GTPase 1	gene_position:forward Promoter DownStream Of Tss Distance_to_Tss_is:1257 5UTR_Exon:exon_Position_Number_is:2 Distance_to_GeneEnd: -20941
chr2	27662333	27662500	168	27662417	4	42.42	6.26	SLC4A1AP	Kanadaptin	gene_position:forward Proximal_Promoter Distance_to_Tss_is:-1138 Distance_to_GeneEnd: -32647
chr2	27889571	27889939	369	27889818	9	41.54	9.29	RBKS	Ribokinase	gene_position:reverse Promoter DownStream Of Tss Distance_to_Tss_is:825 Intron_intron_Position_Number_is:1 Distance_to_GeneEnd: -108207
chr2	27889571	27889939	369	27889818	9	41.54	9.29	BRE	BRCA1-A complex subunit BRE	gene_position:forward Proximal_Promoter Distance_to_Tss_is:-1044 Distance_to_GeneEnd: -449330
chr2	30447032	30447246	215	30447139	5	42.42	7.82	LCLAT1	cDNA FLJ50983, highly similar to Homo sapiens lysocardiolipin acyltransferase (LYCAT), transcript variant 1, mRNA	gene_position:forward Proximal_Promoter Distance_to_Tss_is:-204 Distance_to_GeneEnd: -197193
chr2	33601049	33601215	167	33601132	5	59.95	7.82	ATP6V0E1P3	ATPase, H+ transporting, lysosomal 9kDa, V0 subunit e1 pseudogene 3	gene_position:forward Proximal_Promoter Distance_to_Tss_is:-934 Distance_to_GeneEnd: -1736
chr2	36837753	36837909	157	36837831	4	42.42	6.26	STRN	Striatin	gene_position:reverse Distance_to_Tss_is:128719 3UTR_Exon:exon_Position_Number_is:18 Distance_to_GeneEnd: -55
chr2	36980893	36981912	1020	36981600	15	49.07	9.39	HEATR5B	HEAT repeat-containing protein 5B	gene_position:reverse Distance_to_Tss_is:103452 Distance_to_GeneEnd: 106
chr2	38562045	38562213	169	38562129	4	41.27	6.02	HNRNPLL	cDNA FLJ77927	gene_position:reverse Distance_to_Tss_is:40990 3UTR_Exon:exon_Position_Number_is:15 Distance_to_GeneEnd: -67
chr2	38875120	38875269	150	38875195	4	50.96	6.26	DHX57	cDNA FLJ56001, highly similar to Putative ATP-dependent RNA helicase DHX57 (EC 3.6.1.-)	gene_position:reverse Promoter DownStream Of Tss Distance_to_Tss_is:759 Intron_intron_Position_Number_is:1 Distance_to_GeneEnd: -77391
chr2	38875120	38875269	150	38875195	4	50.96	6.26	MORN2	MORN repeat containing 2	gene_position:forward Proximal_Promoter Distance_to_Tss_is:-842 Distance_to_GeneEnd: -7589
chr2	40755378	40755543	166	40755461	4	42.42	6.26	LOC101929700	uncharacterized LOC101929700	gene_position:forward Promoter DownStream Of Tss Distance_to_Tss_is:816 Intron_intron_Position_Number_is:2 Distance_to_GeneEnd: -2331
chr2	44234540	44234701	162	44234621	4	42.42	6.26	PPM1B	cDNA FLJ77281, highly similar to Homo sapiens protein phosphatase 1B (formerly 2C),magnesium-dependent, beta isoform (PPM1B), transcript variant 2,mRNA	gene_position:forward Distance_to_Tss_is:65679 3UTR_Exon:exon_Position_Number_is:6 Distance_to_GeneEnd: -63
chr2	44317493	44317892	400	44317624	8	41.58	9.39	PREPL	Prolyl endopeptidase-like	gene_position:reverse Distance_to_Tss_is:44369 Distance_to_GeneEnd: 114
chr2	45610707	45610856	150	45610782	4	50.96	6.26	SRBD1	cDNA FLJ31974 fis, clone NT2RP7008167, weakly similar to 85.1 kDa PROTEIN IN GREB-FEOA INTERGENIC REGION	gene_position:reverse Promoter DownStream Of Tss Distance_to_Tss_is:587 Intron_intron_Position_Number_is:1 Distance_to_GeneEnd: -222027
chr2	46543989	46544153	165	46544071	4	42.42	6.26	RHOQ	Ras homolog gene family, member Q, isoform CRA_b	gene_position:forward Promoter DownStream Of Tss Distance_to_Tss_is:1261 Intron_intron_Position_Number_is:2 Distance_to_GeneEnd: -40699
chr2	47154841	47154999	159	47154920	4	42.42	6.26	C2orf61	chromosome 2 open reading frame 61	gene_position:reverse Promoter DownStream Of Tss Distance_to_Tss_is:537 Intron_intron_Position_Number_is:1 Distance_to_GeneEnd: -67850
chr2	47155625	47155923	299	47155774	7	42.42	10.95	C2orf61	chromosome 2 open reading frame 61	gene_position:reverse Proximal_Promoter Distance_to_Tss_is:-247 Distance_to_GeneEnd: -68634
chr2	47941455	47941836	382	47941572	8	43.08	9.39	LOC101928610	peptidyl-prolyl cis-trans isomerase A-like	gene_position:reverse Proximal_Promoter Distance_to_Tss_is:-1210 Distance_to_GeneEnd: -1721
chr2	48313440	48313597	158	48313519	5	59.95	7.82	FOXN2	Forkhead box protein N2	gene_position:forward Proximal_Promoter Distance_to_Tss_is:-1204 Distance_to_GeneEnd: -65855
chr2	49879420	49879774	355	49879682	8	45.51	7.82	RPL7P13	ribosomal protein L7 pseudogene 13	gene_position:forward Promoter DownStream Of Tss Distance_to_Tss_is:808 Exon:exon_Position_Number_is:1 Distance_to_GeneEnd: -14
chr2	54051689	54052212	524	54052095	10	46.71	9.39	LOC101927144	uncharacterized LOC101927144	gene_position:forward Promoter DownStream Of Tss Distance_to_Tss_is:671 Intron_intron_Position_Number_is:1 Distance_to_GeneEnd: -28658
chr2	54432926	54433076	151	54433001	4	50.96	6.26	LOC102724072	uncharacterized LOC102724072	gene_position:forward Proximal_Promoter Distance_to_Tss_is:-1033 Distance_to_GeneEnd: -13774
chr2	55519778	55519940	163	55519859	4	42.42	6.26	CFAP36	Cilia- and flagella-associated protein 36	gene_position:forward Promoter DownStream Of Tss Distance_to_Tss_is:183 5UTR_Exon:exon_Position_Number_is:1 Distance_to_GeneEnd: -25302
chr2	57049715	57050226	512	57050104	10	47.62	10.95	EIF2S2P7	eukaryotic translation initiation factor 2, subunit 2 beta pseudogene 7	gene_position:reverse Proximal_Promoter Distance_to_Tss_is:-379 Distance_to_GeneEnd: -1363
chr2	58251249	58251418	170	58251334	4	42.42	6.26	EIF3FP3	eukaryotic translation initiation factor 3, subunit F pseudogene 3	gene_position:forward Proximal_Promoter Distance_to_Tss_is:-180 Distance_to_GeneEnd: -1438
chr2	60735386	60735539	154	60735463	4	42.42	6.26	ATP1B3P1	ATPase, Na+/K+ transporting, beta 3 pseudogene	gene_position:reverse Promoter DownStream Of Tss Distance_to_Tss_is:541 Exon:exon_Position_Number_is:1 Distance_to_GeneEnd: -996
chr2	61853586	61853925	340	61853699	11	73.57	14.08	FAM161A	Protein FAM161A	gene_position:reverse Promoter DownStream Of Tss Distance_to_Tss_is:557 Intron_intron_Position_Number_is:1 Distance_to_GeneEnd: -28738
chr2	63643903	63644127	225	63644015	7	59.95	10.95	RPS4XP5	ribosomal protein S4X pseudogene 5	gene_position:reverse Promoter DownStream Of Tss Distance_to_Tss_is:165 Exon:exon_Position_Number_is:1 Distance_to_GeneEnd: -705
chr2	63841839	63842010	172	63841925	4	42.42	6.26	UGP2	UTP--glucose-1-phosphate uridylyltransferase	gene_position:forward Promoter DownStream Of Tss Distance_to_Tss_is:889 Intron_intron_Position_Number_is:1 Distance_to_GeneEnd: -49723
chr2	69012532	69012757	226	69012645	8	69.34	12.52	ANTXR1	Anthrax toxin receptor 1	gene_position:forward Proximal_Promoter Distance_to_Tss_is:-612 Distance_to_GeneEnd: -236795
chr2	69319842	69320506	665	69320329	14	55.32	7.79	GFPT1	Glutamine--fructose-6-phosphate aminotransferase [isomerizing] 1	gene_position:reverse Distance_to_Tss_is:67412 3UTR_Exon:exon_Position_Number_is:20 Distance_to_GeneEnd: -73
chr2	70103652	70103801	150	70103727	4	50.96	6.26	MRPL36P1	mitochondrial ribosomal protein L36 pseudogene 1	gene_position:forward Distal_Promoter Distance_to_Tss_is:1163 Distance_to_GeneEnd: 566
chr2	70126611	70126771	161	70126691	4	42.42	6.26	LOC100133985	uncharacterized LOC100133985	gene_position:reverse Proximal_Promoter Distance_to_Tss_is:-1295 Distance_to_GeneEnd: -2575
chr2	70149891	70150470	580	70150328	11	46.27	8.64	C2orf42	Uncharacterized protein C2orf42	gene_position:reverse Distance_to_Tss_is:41128 3UTR_Exon:exon_Position_Number_is:10 Distance_to_GeneEnd: -6
chr2	70900127	70900371	245	70900249	6	42.42	9.39	VAX2	Ventral anterior homeobox 2	gene_position:forward Proximal_Promoter Distance_to_Tss_is:-463 Distance_to_GeneEnd: -33319
chr2	70993708	70993934	227	70993821	7	54.38	9.46	TEX261	Protein TEX261	gene_position:reverse Promoter DownStream Of Tss Distance_to_Tss_is:1163 Exon:exon_Position_Number_is:2 Distance_to_GeneEnd: -7770
chr2	71078671	71079612	942	71079203	15	53.27	7.82	NAGK	N-acetyl-D-glucosamine kinase	gene_position:forward Distance_to_Tss_is:10393 3UTR_Exon:exon_Position_Number_is:10 Distance_to_GeneEnd: -197
chr2	73111850	73112037	188	73111944	5	50.96	7.82	RAB11FIP5	Putative uncharacterized protein GAF1	gene_position:reverse Promoter DownStream Of Tss Distance_to_Tss_is:1168 Intron_intron_Position_Number_is:1 Distance_to_GeneEnd: -38468
chr2	73201906	73202390	485	73202014	9	42.39	9.39	NOTO	Homeobox protein notochord	gene_position:forward Proximal_Promoter Distance_to_Tss_is:-352 Distance_to_GeneEnd: -9306
chr2	74112622	74112796	175	74112709	5	50.96	7.82	LOC101928878	uncharacterized LOC101928878	gene_position:forward Proximal_Promoter Distance_to_Tss_is:-769 Distance_to_GeneEnd: -1279
chr2	74460882	74461043	162	74460963	5	59.95	7.82	MOGS	cDNA FLJ75504, highly similar to Homo sapiens glucosidase I, mRNA	gene_position:reverse Distance_to_Tss_is:4528 Distance_to_GeneEnd: 175
chr2	74481884	74482411	528	74482011	10	46.42	7.82	CCDC142	coiled-coil domain containing 142	gene_position:reverse Promoter DownStream Of Tss Distance_to_Tss_is:1346 Exon:exon_Position_Number_is:1 Distance_to_GeneEnd: -9052
chr2	74481884	74482411	528	74482011	10	46.42	7.82	TTC31	tetratricopeptide repeat domain 31	gene_position:forward Proximal_Promoter Distance_to_Tss_is:-1189 Distance_to_GeneEnd: -12680
chr2	74958909	74959154	246	74959032	6	42.42	9.39	POLE4	DNA polymerase epsilon subunit 4	gene_position:forward Promoter DownStream Of Tss Distance_to_Tss_is:261 Intron_intron_Position_Number_is:1 Distance_to_GeneEnd: -10823
chr2	78414385	78414584	200	78414485	6	59.95	9.39	CYCSP6	cytochrome c, somatic pseudogene 6	gene_position:reverse Proximal_Promoter Distance_to_Tss_is:-1291 Distance_to_GeneEnd: -1601
chr2	78436600	78436789	190	78436695	6	59.95	9.39	LOC100421651	caseinolytic mitochondrial matrix peptidase chaperone subunit pseudogene	gene_position:forward Proximal_Promoter Distance_to_Tss_is:-1264 Distance_to_GeneEnd: -2316
chr2	85394652	85394815	164	85394734	4	42.42	6.26	CAPG	cDNA, FLJ94534, highly similar to Homo sapiens capping protein (actin filament), gelsolin-like(CAPG), mRNA	gene_position:reverse Distance_to_Tss_is:19422 Distance_to_GeneEnd: 96
chr2	85596171	85596428	258	85596300	6	42.42	9.39	RNF181	E3 ubiquitin-protein ligase RNF181	gene_position:forward Promoter DownStream Of Tss Distance_to_Tss_is:903 Intron_intron_Position_Number_is:1 Distance_to_GeneEnd: -1410
chr2	86198176	86198354	179	86198265	5	50.96	7.82	MRPL35	39S ribosomal protein L35, mitochondrial	gene_position:forward Proximal_Promoter Distance_to_Tss_is:-1179 Distance_to_GeneEnd: -15614
chr2	88127885	88128060	176	88127973	5	50.96	7.82	FABP1	Fatty acid-binding protein, liver	gene_position:reverse Promoter DownStream Of Tss Distance_to_Tss_is:246 Intron_intron_Position_Number_is:1 Distance_to_GeneEnd: -4903
chr2	94202482	94202775	294	94202629	9	45.69	9.61	BMS1P13	BMS1 pseudogene 13	gene_position:reverse Promoter DownStream Of Tss Distance_to_Tss_is:908 Exon:exon_Position_Number_is:2 Distance_to_GeneEnd: -6682
chr2	95275683	95275998	316	95275823	8	49.42	9.39	PROM2	Prominin 2, isoform CRA_a	gene_position:forward Promoter DownStream Of Tss Distance_to_Tss_is:1219 Intron_intron_Position_Number_is:2 Distance_to_GeneEnd: -24636
chr2	95667542	95667704	163	95667623	4	42.42	6.26	LOC101926959	uncharacterized LOC101926959	gene_position:forward Promoter DownStream Of Tss Distance_to_Tss_is:1458 Intron_intron_Position_Number_is:1 Distance_to_GeneEnd: -1173
chr2	96638693	96638852	160	96638773	5	59.95	7.82	KANSL3	KAT8 regulatory NSL complex subunit 3	gene_position:reverse Proximal_Promoter Distance_to_Tss_is:-314 Distance_to_GeneEnd: -45538
chr2	97080814	97081485	672	97081198	11	43.62	9.39	LOC653924	glycerol-3-phosphate acyltransferase 2, mitochondrial pseudogene	gene_position:forward Proximal_Promoter Distance_to_Tss_is:-619 Distance_to_GeneEnd: -2658
chr2	97638015	97638395	381	97638278	8	43.17	7.82	UBTFL6	Putative upstream-binding factor 1-like protein 6	gene_position:reverse Proximal_Promoter Distance_to_Tss_is:-250 Distance_to_GeneEnd: -1430
chr2	98398631	98398830	200	98398731	6	59.95	9.39	CNGA3	Cyclic nucleotide-gated cation channel alpha-3	gene_position:forward Distance_to_Tss_is:52476 Distance_to_GeneEnd: 30
chr2	99336369	99336832	464	99336494	9	43.97	9.39	TXNDC9	cDNA FLJ55148, highly similar to Thioredoxin domain-containing protein 9	gene_position:reverse Promoter DownStream Of Tss Distance_to_Tss_is:28 5UTR_Exon:exon_Position_Number_is:1 Distance_to_GeneEnd: -17345
chr2	99336369	99336832	464	99336494	9	43.97	9.39	EIF5B	cDNA FLJ10524 fis, clone NT2RP2000880, highly similar to Eukaryotic translation initiation factor 5B	gene_position:forward Proximal_Promoter Distance_to_Tss_is:-1002 Distance_to_GeneEnd: -63896
chr2	100273166	100273889	724	100273506	14	60.6	14.08	LONRF2	LONRF2 protein	gene_position:reverse Distance_to_Tss_is:49567 Distance_to_GeneEnd: 125
chr2	100469928	100470142	215	100470035	6	45.35	7.95	NMS	Neuromedin-S	gene_position:forward Proximal_Promoter Distance_to_Tss_is:-554 Distance_to_GeneEnd: -13352
chr2	101190945	101191099	155	101191022	4	41.95	6.16	LOC101927271	uncharacterized LOC101927271	gene_position:reverse Promoter DownStream Of Tss Distance_to_Tss_is:522 Intron_intron_Position_Number_is:1 Distance_to_GeneEnd: -2883
chr2	102410025	102410176	152	102410101	4	42.42	6.26	SDR42E1P5	short chain dehydrogenase/reductase family 42E, member 1 pseudogene 5	gene_position:forward Proximal_Promoter Distance_to_Tss_is:-1218 Distance_to_GeneEnd: -2086
chr2	103527858	103528088	231	103527973	6	42.42	9.39	LOC100631243	zinc finger protein 211 pseudogene	gene_position:forward Promoter DownStream Of Tss Distance_to_Tss_is:232 Exon:exon_Position_Number_is:1 Distance_to_GeneEnd: -1414
chr2	104412662	104412813	152	104412738	4	42.42	6.26	LOC101927331	uncharacterized LOC101927331	gene_position:reverse Promoter DownStream Of Tss Distance_to_Tss_is:1379 Exon:exon_Position_Number_is:2 Distance_to_GeneEnd: -510
chr2	104432928	104433078	151	104433003	4	50.96	6.26	LINC01102	long intergenic non-protein coding RNA 1102	gene_position:forward Proximal_Promoter Distance_to_Tss_is:-1419 Distance_to_GeneEnd: -79829
chr2	104677608	104677789	182	104677699	5	50.96	7.82	RPL23AP27	ribosomal protein L23a pseudogene 27	gene_position:forward Proximal_Promoter Distance_to_Tss_is:-624 Distance_to_GeneEnd: -1067
chr2	104771505	104772135	631	104771843	12	53.17	12.52	HMGB3P11	high mobility group box 3 pseudogene 11	gene_position:forward Promoter DownStream Of Tss Distance_to_Tss_is:222 Exon:exon_Position_Number_is:1 Distance_to_GeneEnd: -342
chr2	105102504	105103270	767	105102632	12	44.43	9.39	UTAT33	uncharacterized LOC101927492	gene_position:reverse Promoter DownStream Of Tss Distance_to_Tss_is:440 Intron_intron_Position_Number_is:1 Distance_to_GeneEnd: -5452
chr2	105329659	105329920	262	105329790	7	50.96	10.95	TGFBRAP1	cDNA FLJ11635 fis, clone HEMBA1004286, highly similar to Homo sapiens transforming growth factor, beta receptor associated protein 1 (TGFBRAP1), mRNA	gene_position:reverse Promoter DownStream Of Tss Distance_to_Tss_is:23 5UTR_Exon:exon_Position_Number_is:1 Distance_to_GeneEnd: -80255
chr2	108180393	108180707	315	108180619	7	41.16	7.82	LINC01594	uncharacterized LOC102724774	gene_position:reverse Proximal_Promoter Distance_to_Tss_is:-1222 Distance_to_GeneEnd: -13012
chr2	108424926	108425092	167	108425009	4	42.42	6.26	SMIM12P1	small integral membrane protein 12 pseudogene 1	gene_position:forward Distal_Promoter Distance_to_Tss_is:1339 Distance_to_GeneEnd: 599
chr2	109985449	109986531	1083	109986163	18	52.44	9.09	GPAA1P1	glycosylphosphatidylinositol anchor attachment 1 pseudogene 1	gene_position:forward Distal_Promoter Distance_to_Tss_is:1481 Distance_to_GeneEnd: 262
chr2	110010690	110010839	150	110010765	4	50.96	6.26	LOC645135	zinc finger protein 532 pseudogene	gene_position:forward Distance_to_Tss_is:3033 Exon:exon_Position_Number_is:1 Distance_to_GeneEnd: -92
chr2	110223885	110224038	154	110223962	4	42.42	6.26	LINC00116	Uncharacterized protein encoded by LINC00116	gene_position:reverse Proximal_Promoter Distance_to_Tss_is:-945 Distance_to_GeneEnd: -12356
chr2	112622917	112623647	731	112623526	13	53.17	7.82	RPS20P11	ribosomal protein S20 pseudogene 11	gene_position:reverse Proximal_Promoter Distance_to_Tss_is:-650 Distance_to_GeneEnd: -1166
chr2	113202979	113203164	186	113203072	5	50.96	7.82	PSD4	Pleckstrin and Sec7 domain containing 4, isoform CRA_b	gene_position:forward Distance_to_Tss_is:45580 Distance_to_GeneEnd: 62
chr2	117023941	117024428	488	117024310	10	44.6	12.42	NMTRL-TAA2-1	nuclear-encoded mitochondrial transfer RNA-Leu (TAA) 2-1	gene_position:forward Proximal_Promoter Distance_to_Tss_is:100 Distance_to_GeneEnd: 26
chr2	117023941	117024428	488	117024310	10	44.6	12.42	MTND1P28	MT-ND1 pseudogene 28	gene_position:forward Promoter DownStream Of Tss Distance_to_Tss_is:23 Exon:exon_Position_Number_is:1 Distance_to_GeneEnd: -923
chr2	117023941	117024428	488	117024310	10	44.6	12.42	MTND2P21	MT-ND2 pseudogene 21	gene_position:forward Proximal_Promoter Distance_to_Tss_is:-1133 Distance_to_GeneEnd: -2171
chr2	118087151	118087304	154	118087228	5	59.95	7.82	INSIG2	Insulin-induced gene protein	gene_position:forward Proximal_Promoter Distance_to_Tss_is:-1323 Distance_to_GeneEnd: -22870
chr2	118087854	118088062	209	118087958	6	50.96	9.39	INSIG2	Insulin-induced gene protein	gene_position:forward Proximal_Promoter Distance_to_Tss_is:-620 Distance_to_GeneEnd: -22167
chr2	118848532	118848903	372	118848775	8	43.96	6.26	EN1	Homeobox protein engrailed-1	gene_position:reverse Proximal_Promoter Distance_to_Tss_is:-349 Distance_to_GeneEnd: -6361
chr2	131381917	131382066	150	131381992	4	50.96	6.26	NMTRS-TGA2-1	nuclear-encoded mitochondrial transfer RNA-Ser (TGA) 2-1	gene_position:forward Proximal_Promoter Distance_to_Tss_is:-652 Distance_to_GeneEnd: -721
chr2	132039469	132039624	156	132039547	4	41.95	6.16	LOC102723658	uncharacterized LOC102723658	gene_position:reverse Proximal_Promoter Distance_to_Tss_is:-1217 Distance_to_GeneEnd: -10387
chr2	132415399	132415551	153	132415475	4	42.42	6.26	GPR39	G-protein-coupled receptor 39	gene_position:forward Proximal_Promoter Distance_to_Tss_is:-1175 Distance_to_GeneEnd: -231197
chr2	140220129	140220278	150	140220204	4	50.96	6.26	MTND2P19	MT-ND2 pseudogene 19	gene_position:reverse Promoter DownStream Of Tss Distance_to_Tss_is:239 Exon:exon_Position_Number_is:1 Distance_to_GeneEnd: -485
chr2	140220129	140220278	150	140220204	4	50.96	6.26	MTND1P27	MT-ND1 pseudogene 27	gene_position:reverse Distal_Promoter Distance_to_Tss_is:1344 Distance_to_GeneEnd: 434
chr2	144523236	144523385	150	144523311	4	50.96	6.26	LINC01412	long intergenic non-protein coding RNA 1412	gene_position:forward Promoter DownStream Of Tss Distance_to_Tss_is:1337 Intron_intron_Position_Number_is:1 Distance_to_GeneEnd: -56198
chr2	146835345	146835494	150	146835420	4	50.96	6.26	LOC100420430	glioblastoma amplified sequence pseudogene	gene_position:reverse Proximal_Promoter Distance_to_Tss_is:-1307 Distance_to_GeneEnd: -1844
chr2	148021440	148021589	150	148021515	4	50.96	6.26	ORC4	cDNA FLJ75764, highly similar to Homo sapiens origin recognition complex, subunit 4-like (yeast) (ORC4L), transcript variant 2, mRNA	gene_position:reverse Promoter DownStream Of Tss Distance_to_Tss_is:164 Intron_intron_Position_Number_is:1 Distance_to_GeneEnd: -91043
chr2	148021440	148021589	150	148021515	4	50.96	6.26	MBD5	cDNA FLJ61558, highly similar to Methyl-CpG-binding domain protein 5	gene_position:forward Promoter DownStream Of Tss Distance_to_Tss_is:429 Intron_intron_Position_Number_is:1 Distance_to_GeneEnd: -492037
chr2	151187014	151187218	205	151187116	5	42.42	7.82	FABP5P10	fatty acid binding protein 5 pseudogene 10	gene_position:forward Proximal_Promoter Distance_to_Tss_is:853 Distance_to_GeneEnd: 221
chr2	156777145	156777294	150	156777220	4	50.96	6.26	RPLP0P7	ribosomal protein, large, P0 pseudogene 7	gene_position:reverse Distal_Promoter Distance_to_Tss_is:1233 Distance_to_GeneEnd: 547
chr2	158852604	158853212	609	158853065	10	40.94	7.82	OR7E89P	olfactory receptor, family 7, subfamily E, member 89 pseudogene	gene_position:forward Proximal_Promoter Distance_to_Tss_is:-900 Distance_to_GeneEnd: -2068
chr2	159712782	159713112	331	159712992	8	47.85	10.95	BAZ2B	Bromodomain adjacent to zinc finger domain protein 2B	gene_position:reverse Proximal_Promoter Distance_to_Tss_is:-343 Distance_to_GeneEnd: -19590
chr2	159712782	159713112	331	159712992	8	47.85	10.95	2016-03-07	cDNA FLJ52445, highly similar to Homo sapiens membrane-associated ring finger (C3HC4) 7 (MARCH7), mRNA	gene_position:forward Promoter DownStream Of Tss Distance_to_Tss_is:325 Intron_intron_Position_Number_is:1 Distance_to_GeneEnd: -55801
chr2	162319252	162319474	223	162319363	6	50.96	9.39	IFIH1	cDNA FLJ78660, highly similar to Homo sapiens interferon induced with helicase C domain 1 (IFIH1), mRNA	gene_position:reverse Proximal_Promoter Distance_to_Tss_is:-544 Distance_to_GeneEnd: -52173
chr2	162319252	162319474	223	162319363	6	50.96	9.39	GCA	cDNA FLJ52146, highly similar to Grancalcin	gene_position:forward Promoter DownStream Of Tss Distance_to_Tss_is:365 Intron_intron_Position_Number_is:1 Distance_to_GeneEnd: -60715
chr2	163153618	163153820	203	163153719	5	42.42	7.82	RPL7P61	ribosomal protein L7 pseudogene 61	gene_position:reverse Proximal_Promoter Distance_to_Tss_is:-311 Distance_to_GeneEnd: -1367
chr2	169765639	169765790	152	169765715	4	42.42	6.26	LOC171417	thioredoxin 1 pseudogene 7	gene_position:reverse Proximal_Promoter Distance_to_Tss_is:981 Distance_to_GeneEnd: 132
chr2	169766320	169766621	302	169766396	7	42.42	7.82	LOC171417	thioredoxin 1 pseudogene 7	gene_position:reverse Promoter DownStream Of Tss Distance_to_Tss_is:300 Exon:exon_Position_Number_is:1 Distance_to_GeneEnd: -549
chr2	171516351	171516504	154	171516428	4	42.42	6.26	RPS15P4	ribosomal protein S15 pseudogene 4	gene_position:reverse Distal_Promoter Distance_to_Tss_is:1386 Distance_to_GeneEnd: 888
chr2	176084875	176085079	205	176084977	5	42.42	7.82	EVX2	Homeobox even-skipped homolog protein 2	gene_position:reverse Proximal_Promoter Distance_to_Tss_is:-913 Distance_to_GeneEnd: -4768
chr2	176093499	176093670	172	176093585	4	42.42	6.26	HOXD13	Homeobox protein Hox-D13	gene_position:forward Promoter DownStream Of Tss Distance_to_Tss_is:695 Exon:exon_Position_Number_is:1 Distance_to_GeneEnd: -2439
chr2	176138285	176138485	201	176138385	5	42.42	7.82	HOXD-AS2	HOXD cluster antisense RNA 2	gene_position:reverse Proximal_Promoter Distance_to_Tss_is:-1187 Distance_to_GeneEnd: -3444
chr2	176138285	176138485	201	176138385	5	42.42	7.82	HOXD3	Homeobox protein Hox-D3	gene_position:forward Promoter DownStream Of Tss Distance_to_Tss_is:1286 Intron_intron_Position_Number_is:1 Distance_to_GeneEnd: -34816
chr2	190343746	190343946	201	190343846	7	69.34	10.95	INPP1	cDNA FLJ36241 fis, clone THYMU2001622, highly similar to Inositol polyphosphate 1-phosphatase (EC 3.1.3.57)	gene_position:forward Promoter DownStream Of Tss Distance_to_Tss_is:276 5UTR_Exon:exon_Position_Number_is:1 Distance_to_GeneEnd: -27919
chr2	202769595	202769745	151	202769670	4	50.96	6.26	FAM117B	family with sequence similarity 117, member B	gene_position:forward Distance_to_Tss_is:134417 3UTR_Exon:exon_Position_Number_is:8 Distance_to_GeneEnd: -162
chr2	204064304	204064464	161	204064384	4	42.42	6.26	LOC100419685	zinc finger protein 555 pseudogene	gene_position:forward Proximal_Promoter Distance_to_Tss_is:-1387 Distance_to_GeneEnd: -2971
chr2	208190747	208191025	279	208190886	7	42.42	10.95	C2orf80	chromosome 2 open reading frame 80	gene_position:reverse Proximal_Promoter Distance_to_Tss_is:-502 Distance_to_GeneEnd: -25400
chr2	208266719	208267089	371	208266866	8	44.05	9.39	PIKFYVE	1-phosphatidylinositol 3-phosphate 5-kinase	gene_position:forward Promoter DownStream Of Tss Distance_to_Tss_is:452 Intron_intron_Position_Number_is:1 Distance_to_GeneEnd: -92032
chr2	215844636	215844793	158	215844715	4	42.42	6.26	LINC00607	long intergenic non-protein coding RNA 607	gene_position:reverse Proximal_Promoter Distance_to_Tss_is:-1100 Distance_to_GeneEnd: -233073
chr2	216215437	216215595	159	216215516	5	59.95	7.82	PKI55	DKFZp434H1419	gene_position:forward Proximal_Promoter Distance_to_Tss_is:-1452 Distance_to_GeneEnd: -4755
chr2	216373513	216373727	215	216373620	5	42.42	7.82	2016-03-04	E3 ubiquitin-protein ligase MARCH4	gene_position:reverse Proximal_Promoter Distance_to_Tss_is:-1486 Distance_to_GeneEnd: -115651
chr2	216786919	216787086	168	216787003	4	42.42	6.26	RPL31P14	ribosomal protein L31 pseudogene 14	gene_position:reverse Proximal_Promoter Distance_to_Tss_is:-740 Distance_to_GeneEnd: -1184
chr2	219332353	219332677	325	219332528	7	40.24	7.82	RESP18	Regulated endocrine-specific protein 18	gene_position:reverse Promoter DownStream Of Tss Distance_to_Tss_is:824 Intron_intron_Position_Number_is:2 Distance_to_GeneEnd: -4944
chr2	219515645	219515794	150	219515720	4	50.96	6.26	ASIC4	Acid-sensing ion channel 4	gene_position:forward Promoter DownStream Of Tss Distance_to_Tss_is:1475 Intron_intron_Position_Number_is:1 Distance_to_GeneEnd: -23127
chr2	219570242	219570393	152	219570318	4	42.42	6.26	OBSL1	Obscurin-like protein 1	gene_position:reverse Promoter DownStream Of Tss Distance_to_Tss_is:1367 Exon:exon_Position_Number_is:1 Distance_to_GeneEnd: -19514
chr2	222045445	222045610	166	222045528	4	42.42	6.26	RPL23AP28	ribosomal protein L23a pseudogene 28	gene_position:reverse Proximal_Promoter Distance_to_Tss_is:-451 Distance_to_GeneEnd: -920
chr2	225400794	225400947	154	225400871	5	59.95	7.82	NYAP2	Neuronal tyrosine-phosphorylated phosphoinositide-3-kinase adapter 2	gene_position:forward Promoter DownStream Of Tss Distance_to_Tss_is:1084 5UTR_Exon:exon_Position_Number_is:2 Distance_to_GeneEnd: -253224
chr2	227326548	227326714	167	227326631	4	42.42	6.26	MFF	Chromosome 2 open reading frame 33, isoform CRA_a	gene_position:forward Promoter DownStream Of Tss Distance_to_Tss_is:1397 Intron_intron_Position_Number_is:1 Distance_to_GeneEnd: -31288
chr2	230069359	230069816	458	230069685	10	52.05	12.52	SLC16A14	cDNA FLJ30755 fis, clone FEBRA2000452, highly similar to Homo sapiens solute carrier family 16 (monocarboxylic acid transporters), member 14 (SLC16A14), mRNA	gene_position:reverse Proximal_Promoter Distance_to_Tss_is:-360 Distance_to_GeneEnd: -34385
chr2	231433660	231433810	151	231433735	4	50.96	6.26	ZBTB8OSP2	zinc finger and BTB domain containing 8 opposite strand pseudogene 2	gene_position:reverse Proximal_Promoter Distance_to_Tss_is:770 Distance_to_GeneEnd: 112
chr2	237967504	237967658	155	237967581	5	59.95	7.82	UBE2F	NEDD8-conjugating enzyme UBE2F	gene_position:forward Promoter DownStream Of Tss Distance_to_Tss_is:559 Intron_intron_Position_Number_is:1 Distance_to_GeneEnd: -75278
chr20	141441	141596	156	141519	4	42.42	6.26	DEFB126	Beta-defensin 126	gene_position:forward Proximal_Promoter Distance_to_Tss_is:-1112 Distance_to_GeneEnd: -4310
chr20	1993177	1993362	186	1993270	5	50.96	7.82	PDYN	cDNA, FLJ78975, highly similar to Beta-neoendorphin-dynorphin	gene_position:reverse Promoter DownStream Of Tss Distance_to_Tss_is:1108 Intron_intron_Position_Number_is:1 Distance_to_GeneEnd: -14421
chr20	2101813	2102175	363	2102095	9	52.97	10.95	STK35	cDNA FLJ50299, highly similar to Serine/threonine-protein kinase 35 (EC 2.7.11.1)	gene_position:forward Proximal_Promoter Distance_to_Tss_is:-69 Distance_to_GeneEnd: -46742
chr20	4060462	4060623	162	4060543	4	42.42	6.26	RPL21P2	ribosomal protein L21 pseudogene 2	gene_position:reverse Proximal_Promoter Distance_to_Tss_is:-310 Distance_to_GeneEnd: -861
chr20	10349121	10349306	186	10349214	5	50.96	7.82	RPL23AP6	ribosomal protein L23a pseudogene 6	gene_position:reverse Promoter DownStream Of Tss Distance_to_Tss_is:518 Exon:exon_Position_Number_is:1 Distance_to_GeneEnd: -9
chr20	11871096	11871408	313	11871202	7	41.35	9.39	LINC00687	long intergenic non-protein coding RNA 687	gene_position:reverse Promoter DownStream Of Tss Distance_to_Tss_is:919 Intron_intron_Position_Number_is:1 Distance_to_GeneEnd: -61109
chr20	13638493	13639216	724	13639102	11	40.6	7.82	TASP1	Threonine aspartase 1	gene_position:reverse Promoter DownStream Of Tss Distance_to_Tss_is:443 Intron_intron_Position_Number_is:1 Distance_to_GeneEnd: -249104
chr20	23985007	23985156	150	23985082	4	50.96	6.26	GGTLC1	Gamma-glutamyltransferase-like activity 4, isoform CRA_b	gene_position:reverse Distance_to_Tss_is:3824 Distance_to_GeneEnd: 43
chr20	31509724	31509883	160	31509804	5	59.95	7.82	CD24P3	CD24 molecule pseudogene 3	gene_position:forward Proximal_Promoter Distance_to_Tss_is:-551 Distance_to_GeneEnd: -2044
chr20	31511819	31511968	150	31511894	4	48.14	5.76	CD24P3	CD24 molecule pseudogene 3	gene_position:forward Distance_to_Tss_is:1544 Distance_to_GeneEnd: 51
chr20	31862449	31862817	369	31862590	8	44.22	6.26	C20orf57	chromosome 20 open reading frame 57	gene_position:reverse Proximal_Promoter Distance_to_Tss_is:-1049 Distance_to_GeneEnd: -14805
chr20	32008489	32008638	150	32008564	4	50.96	6.26	RNA5SP481	RNA, 5S ribosomal pseudogene 481	gene_position:forward Proximal_Promoter Distance_to_Tss_is:138 Distance_to_GeneEnd: 17
chr20	32631653	32631802	150	32631728	4	50.96	6.26	C20orf203	Uncharacterized protein C20orf203	gene_position:reverse Distance_to_Tss_is:42288 3UTR_Exon:exon_Position_Number_is:6 Distance_to_GeneEnd: -28
chr20	35292114	35292285	172	35292200	5	50.96	7.82	FAM83C	family with sequence similarity 83, member C	gene_position:reverse Promoter DownStream Of Tss Distance_to_Tss_is:308 Exon:exon_Position_Number_is:1 Distance_to_GeneEnd: -6383
chr20	37095002	37095449	448	37095133	9	45.23	10.95	RBL1	Retinoblastoma-like protein 1	gene_position:reverse Promoter DownStream Of Tss Distance_to_Tss_is:998 Intron_intron_Position_Number_is:1 Distance_to_GeneEnd: -98653
chr20	37623620	37623778	159	37623699	4	42.42	6.26	LINC00489	long intergenic non-protein coding RNA 489	gene_position:reverse Proximal_Promoter Distance_to_Tss_is:-501 Distance_to_GeneEnd: -4322
chr20	38805014	38805399	386	38805130	8	42.74	7.82	PPP1R16B	Protein phosphatase 1 regulatory inhibitor subunit 16B	gene_position:forward Proximal_Promoter Distance_to_Tss_is:-691 Distance_to_GeneEnd: -118010
chr20	40003076	40003236	161	40003156	4	42.42	6.26	LINC01370	long intergenic non-protein coding RNA 1370	gene_position:forward Proximal_Promoter Distance_to_Tss_is:-1385 Distance_to_GeneEnd: -5453
chr20	40690114	40690354	241	40690234	6	41.27	9.03	MAFB	Transcription factor MafB	gene_position:reverse Proximal_Promoter Distance_to_Tss_is:-874 Distance_to_GeneEnd: -4266
chr20	44338439	44338595	157	44338517	6	79.11	9.39	R3HDML	Peptidase inhibitor R3HDML	gene_position:forward Promoter DownStream Of Tss Distance_to_Tss_is:1281 Intron_intron_Position_Number_is:1 Distance_to_GeneEnd: -12353
chr20	44884246	44884570	325	44884462	7	40.24	7.82	YWHAB	14-3-3 protein beta/alpha	gene_position:forward Proximal_Promoter Distance_to_Tss_is:-1353 Distance_to_GeneEnd: -24286
chr20	44884794	44885118	325	44884970	7	40.24	9.39	YWHAB	14-3-3 protein beta/alpha	gene_position:forward Proximal_Promoter Distance_to_Tss_is:-805 Distance_to_GeneEnd: -23738
chr20	44886000	44886205	206	44886103	6	48.88	8.83	YWHAB	14-3-3 protein beta/alpha	gene_position:forward Promoter DownStream Of Tss Distance_to_Tss_is:401 Intron_intron_Position_Number_is:1 Distance_to_GeneEnd: -22532
chr20	45109588	45109806	219	45109697	6	50.96	9.39	WFDC5	WAP four-disulfide core domain protein 5	gene_position:reverse Distance_to_Tss_is:5584 3UTR_Exon:exon_Position_Number_is:4 Distance_to_GeneEnd: -136
chr20	45307103	45307713	611	45307458	11	42.38	6.9	MATN4	Matrilin-4	gene_position:reverse Promoter DownStream Of Tss Distance_to_Tss_is:1463 Intron_intron_Position_Number_is:1 Distance_to_GeneEnd: -13657
chr20	45307103	45307713	611	45307458	11	42.38	6.9	RBPJL	Recombining-binding protein suppressor of hairless-like protein	gene_position:forward Promoter DownStream Of Tss Distance_to_Tss_is:260 Intron_intron_Position_Number_is:1 Distance_to_GeneEnd: -10721
chr20	45309352	45309564	213	45309458	5	42.42	7.82	MATN4	Matrilin-4	gene_position:reverse Proximal_Promoter Distance_to_Tss_is:-786 Distance_to_GeneEnd: -15906
chr20	45348663	45349246	584	45348940	10	42.53	10.95	SDC4	Syndecan-4	gene_position:reverse Proximal_Promoter Distance_to_Tss_is:-239 Distance_to_GeneEnd: -23375
chr20	45408821	45409374	554	45408953	10	44.55	12.52	TP53TG5	TP53-target gene 5 protein	gene_position:reverse Proximal_Promoter Distance_to_Tss_is:-986 Distance_to_GeneEnd: -34935
chr20	45448684	45448849	166	45448767	4	42.42	6.26	LOC101927326	uncharacterized LOC101927326	gene_position:forward Distal_Promoter Distance_to_Tss_is:1282 Distance_to_GeneEnd: 103
chr20	46089984	46090135	152	46090060	4	42.42	6.26	NCOA5	Nuclear receptor coactivator 5	gene_position:reverse Proximal_Promoter Distance_to_Tss_is:-43 Distance_to_GeneEnd: -28999
chr20	46407013	46407172	160	46407093	4	42.42	6.26	ELMO2	cDNA FLJ60834, highly similar to Engulfment and cell motility protein 2 (CED-12 homolog A)	gene_position:reverse Promoter DownStream Of Tss Distance_to_Tss_is:38 5UTR_Exon:exon_Position_Number_is:1 Distance_to_GeneEnd: -40963
chr20	48827526	48827710	185	48827618	5	48.88	7.36	PREX1	Phosphatidylinositol 3,4,5-trisphosphate-dependent Rac exchanger 1 protein	gene_position:reverse Promoter DownStream Of Tss Distance_to_Tss_is:357 Intron_intron_Position_Number_is:1 Distance_to_GeneEnd: -203271
chr20	50291344	50291688	345	50291578	10	53.66	11.04	LINC01270	long intergenic non-protein coding RNA 1270	gene_position:forward Proximal_Promoter Distance_to_Tss_is:-1376 Distance_to_GeneEnd: -23575
chr20	50292810	50293055	246	50292933	8	53.63	10.6	LINC01270	long intergenic non-protein coding RNA 1270	gene_position:forward Promoter DownStream Of Tss Distance_to_Tss_is:90 Exon:exon_Position_Number_is:1 Distance_to_GeneEnd: -22109
chr20	50510370	50510635	266	50510503	8	47.5	8.98	PTPN1	Tyrosine-protein phosphatase non-receptor type 1	gene_position:forward Promoter DownStream Of Tss Distance_to_Tss_is:49 5UTR_Exon:exon_Position_Number_is:1 Distance_to_GeneEnd: -74392
chr20	51022588	51022877	290	51022733	7	42.42	10.95	KCNG1	Potassium voltage-gated channel subfamily G member 1	gene_position:reverse Promoter DownStream Of Tss Distance_to_Tss_is:550 Intron_intron_Position_Number_is:1 Distance_to_GeneEnd: -18932
chr20	52190626	52190807	182	52190717	5	43.42	6.25	ZFP64	Zinc finger protein 64 homolog, isoforms 1 and 2	gene_position:reverse Promoter DownStream Of Tss Distance_to_Tss_is:1359 Intron_intron_Position_Number_is:1 Distance_to_GeneEnd: -106615
chr20	52512174	52512340	167	52512257	4	42.42	6.26	MRPS33P4	mitochondrial ribosomal protein S33 pseudogene 4	gene_position:forward Proximal_Promoter Distance_to_Tss_is:875 Distance_to_GeneEnd: 624
chr20	54474631	54474804	174	54474718	6	57.6	7.1	DOK5	Docking protein 5	gene_position:forward Proximal_Promoter Distance_to_Tss_is:-1096 Distance_to_GeneEnd: -176540
chr20	56468041	56469042	1002	56468375	19	49.72	7.36	RTFDC1	Protein RTF2 homolog	gene_position:forward Proximal_Promoter Distance_to_Tss_is:-544 Distance_to_GeneEnd: -50845
chr20	57265448	57265599	152	57265524	4	42.42	6.26	BMP7	cDNA, FLJ92758, Homo sapiens bone morphogenetic protein 7 (osteogenic protein 1)(BMP7), mRNA	gene_position:reverse Promoter DownStream Of Tss Distance_to_Tss_is:1203 Intron_intron_Position_Number_is:1 Distance_to_GeneEnd: -96695
chr20	57265448	57265599	152	57265524	4	42.42	6.26	LOC101927820	uncharacterized LOC101927820	gene_position:forward Proximal_Promoter Distance_to_Tss_is:-1349 Distance_to_GeneEnd: -17550
chr20	57331263	57331463	201	57331363	6	46.28	6.51	SPO11	Meiotic recombination protein SPO11	gene_position:forward Promoter DownStream Of Tss Distance_to_Tss_is:1488 Intron_intron_Position_Number_is:1 Distance_to_GeneEnd: -12730
chr20	58097379	58097627	249	58097503	7	40.48	7.99	HSPD1P19	heat shock 60kDa protein 1 (chaperonin) pseudogene 19	gene_position:forward Promoter DownStream Of Tss Distance_to_Tss_is:157 Exon:exon_Position_Number_is:1 Distance_to_GeneEnd: -2895
chr20	59578288	59578621	334	59578475	8	43.37	8.28	PHACTR3	Phosphatase and actin regulator 3	gene_position:forward Promoter DownStream Of Tss Distance_to_Tss_is:779 Intron_intron_Position_Number_is:1 Distance_to_GeneEnd: -269423
chr20	59959835	59960537	703	59960396	13	41.89	7.1	CDH26	CDH26 protein	gene_position:forward Promoter DownStream Of Tss Distance_to_Tss_is:1419 Intron_intron_Position_Number_is:1 Distance_to_GeneEnd: -53278
chr20	62220693	62221304	612	62221106	16	85.81	12.52	HRH3	Histamine H3 receptor isoform 1	gene_position:reverse Proximal_Promoter Distance_to_Tss_is:-426 Distance_to_GeneEnd: -5732
chr20	62233393	62233646	254	62233520	6	40.6	8.83	OSBPL2	Oxysterol-binding protein-related protein 2	gene_position:forward Promoter DownStream Of Tss Distance_to_Tss_is:1433 Exon:exon_Position_Number_is:1 Distance_to_GeneEnd: -2906
chr20	62406079	62406317	239	62406198	8	53.45	8.55	CABLES2	CDK5 and ABL1 enzyme substrate 2	gene_position:reverse Promoter DownStream Of Tss Distance_to_Tss_is:1204 Intron_intron_Position_Number_is:1 Distance_to_GeneEnd: -17449
chr20	62776118	62776785	668	62776293	16	54.78	7.13	LINC00659	long intergenic non-protein coding RNA 659	gene_position:reverse Promoter DownStream Of Tss Distance_to_Tss_is:738 Intron_intron_Position_Number_is:1 Distance_to_GeneEnd: -1997
chr20	63628002	63628354	353	63628186	9	40.71	7.6	GMEB2	cDNA FLJ60807, highly similar to Glucocorticoid modulatory element-binding protein 2	gene_position:reverse Proximal_Promoter Distance_to_Tss_is:-974 Distance_to_GeneEnd: -40400
chr20	63628002	63628354	353	63628186	9	40.71	7.6	LOC100505771	uncharacterized LOC100505771	gene_position:forward Promoter DownStream Of Tss Distance_to_Tss_is:862 Intron_intron_Position_Number_is:1 Distance_to_GeneEnd: -987
chr20	64057726	64058209	484	64057868	10	40.42	6.13	TCEA2	Transcription elongation factor A protein 2 (SII)	gene_position:forward Promoter DownStream Of Tss Distance_to_Tss_is:826 Intron_intron_Position_Number_is:2 Distance_to_GeneEnd: -14621
chr21	8986725	8988418	1694	8987272	45	117.71	11.04	MIR3648-1	microRNA 3648-1	gene_position:forward Proximal_Promoter Distance_to_Tss_is:-274 Distance_to_GeneEnd: -453
chr21	8988508	8988892	385	8988625	19	96.12	14.36	MIR3687-1	microRNA 3687-1	gene_position:forward Distal_Promoter Distance_to_Tss_is:1138 Distance_to_GeneEnd: 1078
chr21	10329594	10330075	482	10329711	12	40.39	7.16	EIF3FP1	eukaryotic translation initiation factor 3, subunit F pseudogene 1	gene_position:forward Proximal_Promoter Distance_to_Tss_is:-1046 Distance_to_GeneEnd: -2101
chr21	13847904	13848053	150	13847979	4	50.96	6.26	CYP4F29P	cytochrome P450, family 4, subfamily F, polypeptide 29, pseudogene	gene_position:reverse Promoter DownStream Of Tss Distance_to_Tss_is:460 Intron_intron_Position_Number_is:1 Distance_to_GeneEnd: -4771
chr21	17211613	17211762	150	17211688	4	50.96	6.26	NEK4P1	NIMA-related kinase 4 pseudogene 1	gene_position:reverse Proximal_Promoter Distance_to_Tss_is:-257 Distance_to_GeneEnd: -1145
chr21	17791234	17791816	583	17791689	11	49.54	9.39	C21orf91-OT1	C21orf91 overlapping transcript 1	gene_position:reverse Promoter DownStream Of Tss Distance_to_Tss_is:1275 Intron_intron_Position_Number_is:1 Distance_to_GeneEnd: -13830
chr21	23103205	23103743	539	23103343	10	45.61	10.95	MSANTD2P1	Myb/SANT-like DNA-binding domain containing 2 pseudogene 1	gene_position:forward Distance_to_Tss_is:2018 Distance_to_GeneEnd: 134
chr21	28902404	28902557	154	28902481	4	42.42	6.26	THUMPD1P1	THUMP domain containing 1 pseudogene 1	gene_position:reverse Promoter DownStream Of Tss Distance_to_Tss_is:1359 Exon:exon_Position_Number_is:1 Distance_to_GeneEnd: -622
chr21	30283045	30283214	170	30283130	4	42.42	6.26	KRTAP24-1	Keratin-associated protein 24-1	gene_position:reverse Proximal_Promoter Distance_to_Tss_is:-87 Distance_to_GeneEnd: -1736
chr21	30479378	30479537	160	30479458	4	42.42	6.26	KRTAP19-1	Keratin-associated protein 19-1	gene_position:reverse Proximal_Promoter Distance_to_Tss_is:939 Distance_to_GeneEnd: 667
chr21	32087667	32087817	151	32087742	4	50.96	6.26	LINC00159	long intergenic non-protein coding RNA 159	gene_position:reverse Proximal_Promoter Distance_to_Tss_is:-1372 Distance_to_GeneEnd: -7186
chr21	32563186	32563370	185	32563278	5	50.96	7.82	RNA5SP490	RNA, 5S ribosomal pseudogene 490	gene_position:forward Promoter DownStream Of Tss Distance_to_Tss_is:111 Exon:exon_Position_Number_is:1 Distance_to_GeneEnd: -24
chr21	33402605	33402754	150	33402680	4	47.42	5.64	IFNGR2	Interferon gamma receptor 2	gene_position:forward Proximal_Promoter Distance_to_Tss_is:-291 Distance_to_GeneEnd: -34916
chr21	39171356	39171590	235	39171473	6	41.27	9.03	PCBP2P1	poly(rC) binding protein 2 pseudogene 1	gene_position:reverse Promoter DownStream Of Tss Distance_to_Tss_is:1012 Exon:exon_Position_Number_is:1 Distance_to_GeneEnd: -1074
chr21	44710530	44710741	212	44710636	5	42.42	7.82	TSPEAR	Thrombospondin-type laminin G domain and EAR repeat-containing protein	gene_position:reverse Promoter DownStream Of Tss Distance_to_Tss_is:1050 Intron_intron_Position_Number_is:1 Distance_to_GeneEnd: -212638
chr21	45850467	45850618	152	45850543	4	42.42	6.26	PCBP3	Poly(rC)-binding protein 3	gene_position:forward Promoter DownStream Of Tss Distance_to_Tss_is:506 Intron_intron_Position_Number_is:1 Distance_to_GeneEnd: -91987
chr22	11626034	11626183	150	11626109	4	50.96	6.26	CDC27P8	cell division cycle protein 27 homolog	gene_position:reverse Proximal_Promoter Distance_to_Tss_is:-290 Distance_to_GeneEnd: -2203
chr22	11626034	11626183	150	11626109	4	50.96	6.26	LOC100996699	trithorax group protein osa-like	gene_position:reverse Distance_to_Tss_is:3455 Distance_to_GeneEnd: 23
chr22	16860269	16860420	152	16860345	4	42.42	6.26	ZNF402P	zinc finger protein 402, pseudogene	gene_position:reverse Promoter DownStream Of Tss Distance_to_Tss_is:562 Exon:exon_Position_Number_is:1 Distance_to_GeneEnd: -3133
chr22	16876455	16876815	361	16876554	8	44.95	9.39	MTND1P17	MT-ND1 pseudogene 17	gene_position:reverse Proximal_Promoter Distance_to_Tss_is:-82 Distance_to_GeneEnd: -237
chr22	18527316	18527485	170	18527401	4	42.42	6.26	LOC100996401	transmembrane protein 191B-like	gene_position:forward Promoter DownStream Of Tss Distance_to_Tss_is:160 Exon:exon_Position_Number_is:1 Distance_to_GeneEnd: -367
chr22	18527316	18527485	170	18527401	4	42.42	6.26	TMEM191B	Transmembrane protein 191B	gene_position:forward Proximal_Promoter Distance_to_Tss_is:-486 Distance_to_GeneEnd: -3257
chr22	19144842	19145087	246	19144965	8	59.95	12.52	DGCR14	Protein DGCR14	gene_position:reverse Proximal_Promoter Distance_to_Tss_is:-165 Distance_to_GeneEnd: -14563
chr22	23753495	23754030	536	23753624	11	53.14	12.52	VPREB3	Pre-B lymphocyte protein 3	gene_position:reverse Promoter DownStream Of Tss Distance_to_Tss_is:948 Intron_intron_Position_Number_is:1 Distance_to_GeneEnd: -752
chr22	25448577	25448745	169	25448661	4	42.42	6.26	CRYBB2P1	crystallin, beta B2 pseudogene 1	gene_position:forward Promoter DownStream Of Tss Distance_to_Tss_is:490 Intron_intron_Position_Number_is:1 Distance_to_GeneEnd: -13101
chr22	29061272	29061535	264	29061404	11	76.88	13.49	C22orf31	chromosome 22 open reading frame 31	gene_position:reverse Promoter DownStream Of Tss Distance_to_Tss_is:662 Intron_intron_Position_Number_is:1 Distance_to_GeneEnd: -2594
chr22	30327779	30328317	539	30328189	10	45.61	9.39	TBC1D10A	TBC1 domain family, member 10A	gene_position:reverse Proximal_Promoter Distance_to_Tss_is:-813 Distance_to_GeneEnd: -35789
chr22	30666334	30666499	166	30666417	4	42.42	6.26	LOC101929728	uncharacterized LOC101929728	gene_position:forward Proximal_Promoter Distance_to_Tss_is:-1257 Distance_to_GeneEnd: -2682
chr22	35647697	35648077	381	35647845	8	43.17	9.39	APOL6	Apolipoprotein L6	gene_position:forward Proximal_Promoter Distance_to_Tss_is:-680 Distance_to_GeneEnd: -20712
chr22	35712660	35712814	155	35712737	4	42.42	6.26	APOL5	Apolipoprotein L5	gene_position:forward Proximal_Promoter Distance_to_Tss_is:-971 Distance_to_GeneEnd: -16870
chr22	36912750	36912901	152	36912826	4	42.42	6.26	CSF2RB	Cytokine receptor common subunit beta	gene_position:forward Proximal_Promoter Distance_to_Tss_is:-847 Distance_to_GeneEnd: -27699
chr22	37007025	37007435	411	37007172	8	40.69	9.39	TEX33	testis expressed 33	gene_position:reverse Promoter DownStream Of Tss Distance_to_Tss_is:811 Intron_intron_Position_Number_is:1 Distance_to_GeneEnd: -15906
chr22	37052552	37052761	210	37052657	6	50.96	9.39	KCTD17	BTB/POZ domain-containing protein KCTD17	gene_position:forward Promoter DownStream Of Tss Distance_to_Tss_is:816 Intron_intron_Position_Number_is:1 Distance_to_GeneEnd: -10838
chr22	37385957	37386149	193	37386053	9	101.64	12.16	ELFN2	Protein phosphatase 1 regulatory subunit 29	gene_position:reverse Proximal_Promoter Distance_to_Tss_is:-674 Distance_to_GeneEnd: -46374
chr22	37559664	37560035	372	37559784	9	41.88	9.46	CDC42EP1	CDC42 effector protein (Rho GTPase binding) 1, isoform CRA_a	gene_position:forward Proximal_Promoter Distance_to_Tss_is:-114 Distance_to_GeneEnd: -9741
chr22	37907034	37908007	974	37907628	17	47.7	7.1	MICALL1	MICAL-like protein 1	gene_position:forward Promoter DownStream Of Tss Distance_to_Tss_is:886 Intron_intron_Position_Number_is:1 Distance_to_GeneEnd: -35424
chr22	37986238	37986592	355	37986383	9	48.37	10.81	POLR2F	DNA-directed RNA polymerases I, II, and III subunit RPABC2	gene_position:forward Promoter DownStream Of Tss Distance_to_Tss_is:68 Exon:exon_Position_Number_is:1 Distance_to_GeneEnd: -1915
chr22	38078251	38078674	424	38078368	12	59.49	8.43	SLC16A8	Solute carrier 16 (Monocarboxylic acid transporters), member 8, isoform CRA_a	gene_position:reverse Distance_to_Tss_is:4912 3UTR_Exon:exon_Position_Number_is:5 Distance_to_GeneEnd: -114
chr22	38272310	38272675	366	38272546	8	44.49	6.26	TMEM184B	Transmembrane protein 184B	gene_position:reverse Promoter DownStream Of Tss Distance_to_Tss_is:554 Intron_intron_Position_Number_is:1 Distance_to_GeneEnd: -55713
chr22	38423198	38423418	221	38423308	6	50.96	9.39	LOC101927183	uncharacterized LOC101927183	gene_position:forward Proximal_Promoter Distance_to_Tss_is:-1090 Distance_to_GeneEnd: -4703
chr22	38656551	38656715	165	38656633	4	42.42	6.26	FAM227A	family with sequence similarity 227, member A	gene_position:reverse Promoter DownStream Of Tss Distance_to_Tss_is:78 5UTR_Exon:exon_Position_Number_is:1 Distance_to_GeneEnd: -78431
chr22	38656551	38656715	165	38656633	4	42.42	6.26	CBY1	HCG2010808, isoform CRA_b	gene_position:forward Proximal_Promoter Distance_to_Tss_is:-102 Distance_to_GeneEnd: -17299
chr22	39349471	39349620	150	39349546	4	50.96	6.26	SYNGR1	cDNA FLJ52856, highly similar to Synaptogyrin-1	gene_position:forward Proximal_Promoter Distance_to_Tss_is:-478 Distance_to_GeneEnd: -36117
chr22	39501907	39502062	156	39501985	4	42.42	6.26	MIEF1	Uncharacterized protein	gene_position:forward Proximal_Promoter Distance_to_Tss_is:-285 Distance_to_GeneEnd: -16227
chr22	41620477	41621074	598	41620936	10	41.63	7.82	DESI1	Desumoylating isopeptidase 1	gene_position:reverse Promoter DownStream Of Tss Distance_to_Tss_is:580 Intron_intron_Position_Number_is:1 Distance_to_GeneEnd: -22449
chr22	41620477	41621074	598	41620936	10	41.63	7.82	XRCC6	X-ray repair complementing defective repair in Chinese hamster cells 6 (Ku autoantigen, 70kDa), isoform CRA_a	gene_position:forward Proximal_Promoter Distance_to_Tss_is:-686 Distance_to_GeneEnd: -43571
chr22	41938850	41939002	153	41938926	4	42.42	6.26	CENPM	Centromere protein M	gene_position:reverse Distance_to_Tss_is:8294 3UTR_Exon:exon_Position_Number_is:6 Distance_to_GeneEnd: -113
chr22	42692022	42692229	208	42692126	7	69.34	10.95	A4GALT	Alpha-1,4-galactosyltransferase	gene_position:reverse Distance_to_Tss_is:29279 Distance_to_GeneEnd: 95
chr22	43188582	43189062	481	43188903	10	50.09	9.39	TTLL12	Tubulin tyrosine ligase-like family, member 12, isoform CRA_a	gene_position:reverse Proximal_Promoter Distance_to_Tss_is:-1451 Distance_to_GeneEnd: -21960
chr22	44497458	44497759	302	44497567	7	42.42	7.82	LDOC1L	leucine zipper, down-regulated in cancer 1-like	gene_position:reverse Promoter DownStream Of Tss Distance_to_Tss_is:667 Exon:exon_Position_Number_is:2 Distance_to_GeneEnd: -4888
chr22	44702573	44703154	582	44702844	10	40.35	8.83	PRR5-ARHGAP8	PRR5-ARHGAP8 fusion	gene_position:forward Promoter DownStream Of Tss Distance_to_Tss_is:71 Exon:exon_Position_Number_is:1 Distance_to_GeneEnd: -160211
chr22	50171520	50171688	169	50171604	4	42.42	6.26	PANX2	Pannexin	gene_position:forward Promoter DownStream Of Tss Distance_to_Tss_is:789 Intron_intron_Position_Number_is:1 Distance_to_GeneEnd: -8775
chr22	50252288	50252501	214	50252395	5	42.42	7.82	HDAC10	Histone deacetylase 10	gene_position:reverse Proximal_Promoter Distance_to_Tss_is:-883 Distance_to_GeneEnd: -7105
chr22	50591229	50591633	405	50591492	8	41.17	10.95	CHKB-AS1	CHKB antisense RNA 1 (head to head)	gene_position:forward Proximal_Promoter Distance_to_Tss_is:-1372 Distance_to_GeneEnd: -6370
chr3	591075	591870	796	591401	14	40.94	6.97	LINC01266	long intergenic non-protein coding RNA 1266	gene_position:forward Proximal_Promoter Distance_to_Tss_is:-1030 Distance_to_GeneEnd: -254940
chr3	5121363	5121681	319	5121445	9	56.38	10.54	ARL8B	ADP-ribosylation factor-like 8B, isoform CRA_b	gene_position:forward Proximal_Promoter Distance_to_Tss_is:-882 Distance_to_GeneEnd: -59553
chr3	8572624	8573520	897	8572768	13	41.78	7.53	LINC00312	long intergenic non-protein coding RNA 312	gene_position:forward Promoter DownStream Of Tss Distance_to_Tss_is:842 Exon:exon_Position_Number_is:1 Distance_to_GeneEnd: -2044
chr3	8746091	8746291	201	8746191	5	42.42	7.82	SSUH2	Protein SSUH2 homolog	gene_position:reverse Proximal_Promoter Distance_to_Tss_is:-1051 Distance_to_GeneEnd: -126691
chr3	9836399	9836572	174	9836486	5	41.62	5.91	ARPC4-TTLL3	Protein ARPC4-TTLL3	gene_position:forward Distance_to_Tss_is:43851 Distance_to_GeneEnd: 43
chr3	9878786	9878935	150	9878861	4	45.35	5.3	CIDEC	Cell death-inducing DFFA-like effector c, isoform CRA_a	gene_position:reverse Promoter DownStream Of Tss Distance_to_Tss_is:1471 Intron_intron_Position_Number_is:2 Distance_to_GeneEnd: -12076
chr3	9985636	9986553	918	9985726	16	45.53	7.1	EMC3	ER membrane protein complex subunit 3	gene_position:reverse Promoter DownStream Of Tss Distance_to_Tss_is:1202 Intron_intron_Position_Number_is:1 Distance_to_GeneEnd: -21684
chr3	9985636	9986553	918	9985726	16	45.53	7.1	EMC3-AS1	EMC3 antisense RNA 1	gene_position:forward Proximal_Promoter Distance_to_Tss_is:-1257 Distance_to_GeneEnd: -21368
chr3	10292333	10293034	702	10292557	14	44.49	6.62	GHRL	Ghrelin	gene_position:reverse Promoter DownStream Of Tss Distance_to_Tss_is:614 Intron_intron_Position_Number_is:1 Distance_to_GeneEnd: -6583
chr3	12561650	12562411	762	12561908	13	46.23	7.05	MKRN2OS	MKRN2 opposite strand	gene_position:reverse Proximal_Promoter Distance_to_Tss_is:-729 Distance_to_GeneEnd: -21882
chr3	12788180	12788410	231	12788295	8	60.67	10.19	KRT18P17	keratin 18 pseudogene 17	gene_position:reverse Promoter DownStream Of Tss Distance_to_Tss_is:540 Exon:exon_Position_Number_is:1 Distance_to_GeneEnd: -845
chr3	12857525	12857688	164	12857607	4	42.42	6.26	LOC100421503		gene_position:forward Promoter DownStream Of Tss Distance_to_Tss_is:211 Exon:exon_Position_Number_is:1 Distance_to_GeneEnd: -1161
chr3	13650851	13651517	667	13651389	11	42.35	10.54	LINC00620	long intergenic non-protein coding RNA 620	gene_position:forward Promoter DownStream Of Tss Distance_to_Tss_is:130 Intron_intron_Position_Number_is:1 Distance_to_GeneEnd: -95784
chr3	14179358	14179754	397	14179608	9	49.64	10.95	XPC	Xeroderma pigmentosum, complementation group C, isoform CRA_a	gene_position:reverse Proximal_Promoter Distance_to_Tss_is:-686 Distance_to_GeneEnd: -34211
chr3	14179358	14179754	397	14179608	9	49.64	10.95	LSM3	U6 snRNA-associated Sm-like protein LSm3	gene_position:forward Promoter DownStream Of Tss Distance_to_Tss_is:630 Intron_intron_Position_Number_is:1 Distance_to_GeneEnd: -19011
chr3	15133170	15133334	165	15133252	4	42.42	6.26	RPS24P10	ribosomal protein S24 pseudogene 10	gene_position:reverse Proximal_Promoter Distance_to_Tss_is:-967 Distance_to_GeneEnd: -1334
chr3	15205353	15206288	936	15205915	19	46.6	7.46	COL6A4P1	collagen, type VI, alpha 4 pseudogene 1	gene_position:reverse Promoter DownStream Of Tss Distance_to_Tss_is:606 Intron_intron_Position_Number_is:1 Distance_to_GeneEnd: -39991
chr3	15205353	15206288	936	15205915	19	46.6	7.46	CAPN7	cDNA, FLJ94999, highly similar to Homo sapiens calpain 7 (CAPN7), mRNA	gene_position:forward Proximal_Promoter Distance_to_Tss_is:-873 Distance_to_GeneEnd: -47563
chr3	15521024	15521204	181	15521114	5	46.02	6.76	COLQ	Collagen-like tail subunit (Single strand of homotrimer) of asymmetric acetylcholinesterase, isoform CRA_e	gene_position:reverse Promoter DownStream Of Tss Distance_to_Tss_is:727 Intron_intron_Position_Number_is:1 Distance_to_GeneEnd: -70891
chr3	15522307	15522579	273	15522443	8	46.02	10.81	COLQ	Collagen-like tail subunit (Single strand of homotrimer) of asymmetric acetylcholinesterase, isoform CRA_e	gene_position:reverse Proximal_Promoter Distance_to_Tss_is:-556 Distance_to_GeneEnd: -72174
chr3	17742033	17742240	208	17742137	5	42.42	7.82	TBC1D5	TBC1 domain family, member 5, isoform CRA_a	gene_position:reverse Promoter DownStream Of Tss Distance_to_Tss_is:604 Intron_intron_Position_Number_is:1 Distance_to_GeneEnd: -584869
chr3	19941184	19941336	153	19941260	4	42.42	6.26	LOC402125	heat shock 70kDa protein 6 (HSP70B') pseudogene	gene_position:reverse Promoter DownStream Of Tss Distance_to_Tss_is:389 Exon:exon_Position_Number_is:1 Distance_to_GeneEnd: -822
chr3	22381900	22382052	153	22381976	5	59.95	7.82	HMGB1P5	high mobility group box 1 pseudogene 5	gene_position:forward Promoter DownStream Of Tss Distance_to_Tss_is:230 Exon:exon_Position_Number_is:1 Distance_to_GeneEnd: -966
chr3	22905005	22905244	240	22905125	6	42.42	9.39	RANP7	RAN, member RAS oncogene family pseudogene 7	gene_position:forward Promoter DownStream Of Tss Distance_to_Tss_is:353 Exon:exon_Position_Number_is:1 Distance_to_GeneEnd: -135
chr3	23590959	23591444	486	23591303	9	42.32	9.39	UBE2E2	Ubiquitin-conjugating enzyme E2E 2 (UBC4/5 homolog, yeast), isoform CRA_a	gene_position:forward Distance_to_Tss_is:387797 Distance_to_GeneEnd: 165
chr3	25324584	25324733	150	25324659	4	50.96	6.26	CFL1P7	cofilin 1 (non-muscle) pseudogene 7	gene_position:forward Promoter DownStream Of Tss Distance_to_Tss_is:465 Exon:exon_Position_Number_is:1 Distance_to_GeneEnd: -1193
chr3	28349152	28349836	685	28349399	12	49.44	7.82	AZI2	5-azacytidine-induced protein 2	gene_position:reverse Promoter DownStream Of Tss Distance_to_Tss_is:272 5UTR_Exon:exon_Position_Number_is:1 Distance_to_GeneEnd: -26798
chr3	28349152	28349836	685	28349399	12	49.44	7.82	ZCWPW2	Zinc finger CW-type PWWP domain protein 2	gene_position:forward Promoter DownStream Of Tss Distance_to_Tss_is:204 Exon:exon_Position_Number_is:1 Distance_to_GeneEnd: -175990
chr3	30694144	30694676	533	30694461	10	46.05	6.26	TGFBR2	TGF-beta receptor type-2	gene_position:forward Distance_to_Tss_is:87642 Distance_to_GeneEnd: 2
chr3	36380698	36380857	160	36380778	4	42.42	6.26	STAC	cDNA FLJ54661, highly similar to SH3 and cysteine-rich domain-containing protein	gene_position:forward Promoter DownStream Of Tss Distance_to_Tss_is:93 Exon:exon_Position_Number_is:1 Distance_to_GeneEnd: -167306
chr3	36766801	36766964	164	36766883	4	42.42	6.26	HSPD1P6	heat shock 60kDa protein 1 (chaperonin) pseudogene 6	gene_position:reverse Distance_to_Tss_is:2086 Exon:exon_Position_Number_is:1 Distance_to_GeneEnd: -158
chr3	38030219	38030539	321	38030348	10	66.75	12.52	PLCD1	Phosphoinositide phospholipase C	gene_position:reverse Proximal_Promoter Distance_to_Tss_is:-556 Distance_to_GeneEnd: -22723
chr3	38266991	38267152	162	38267072	4	42.42	6.26	SLC22A13	Solute carrier family 22 member 13	gene_position:forward Promoter DownStream Of Tss Distance_to_Tss_is:1184 Intron_intron_Position_Number_is:1 Distance_to_GeneEnd: -11324
chr3	39153152	39153718	567	39153620	11	50.73	9.39	CSRNP1	AXIN1 up-regulated 1, isoform CRA_a	gene_position:reverse Promoter DownStream Of Tss Distance_to_Tss_is:1450 Intron_intron_Position_Number_is:1 Distance_to_GeneEnd: -11297
chr3	39153152	39153718	567	39153620	11	50.73	9.39	LOC101928263	uncharacterized LOC101928263	gene_position:forward Promoter DownStream Of Tss Distance_to_Tss_is:804 Intron_intron_Position_Number_is:1 Distance_to_GeneEnd: -19919
chr3	39172933	39173240	308	39173127	7	41.83	7.82	LOC101928263	uncharacterized LOC101928263	gene_position:forward Distance_to_Tss_is:20585 Exon:exon_Position_Number_is:3 Distance_to_GeneEnd: -138
chr3	42651885	42652201	317	42651996	7	40.98	7.82	ZBTB47	Zinc finger and BTB domain-containing protein 47	gene_position:forward Proximal_Promoter Distance_to_Tss_is:-1149 Distance_to_GeneEnd: -15695
chr3	42773538	42774209	672	42773818	12	50.3	9.39	CCDC13	Coiled-coil domain-containing protein 13	gene_position:reverse Proximal_Promoter Distance_to_Tss_is:-285 Distance_to_GeneEnd: -65266
chr3	42889899	42890179	281	42890039	7	42.42	10.95	HNRNPA1P22	heterogeneous nuclear ribonucleoprotein A1 pseudogene 22	gene_position:forward Promoter DownStream Of Tss Distance_to_Tss_is:538 Exon:exon_Position_Number_is:1 Distance_to_GeneEnd: -404
chr3	42906360	42906529	170	42906445	4	42.42	6.26	ZNF662	Zinc finger protein 662	gene_position:forward Promoter DownStream Of Tss Distance_to_Tss_is:450 Intron_intron_Position_Number_is:1 Distance_to_GeneEnd: -12973
chr3	44336978	44337172	195	44337075	5	42.42	7.82	TCAIM	T-cell activation inhibitor, mitochondrial	gene_position:forward Proximal_Promoter Distance_to_Tss_is:-1141 Distance_to_GeneEnd: -72470
chr3	44975169	44975540	372	44975271	9	52.05	10.95	ZDHHC3	Palmitoyltransferase ZDHHC3	gene_position:reverse Promoter DownStream Of Tss Distance_to_Tss_is:1013 Intron_intron_Position_Number_is:1 Distance_to_GeneEnd: -59908
chr3	44975169	44975540	372	44975271	9	52.05	10.95	EXOSC7	cDNA FLJ58391, highly similar to Exosome complex exonuclease RRP42 (EC 3.1.13.-)	gene_position:forward Proximal_Promoter Distance_to_Tss_is:-1083 Distance_to_GeneEnd: -36305
chr3	46313332	46313777	446	46313635	9	45.39	7.82	UQCRC2P1	ubiquinol-cytochrome c reductase core protein II pseudogene 1	gene_position:reverse Proximal_Promoter Distance_to_Tss_is:-1356 Distance_to_GeneEnd: -2939
chr3	47011545	47011712	168	47011629	4	42.42	6.26	NRADDP	neurotrophin receptor associated death domain, pseudogene	gene_position:forward Promoter DownStream Of Tss Distance_to_Tss_is:3 Exon:exon_Position_Number_is:1 Distance_to_GeneEnd: -1922
chr3	47782882	47783045	164	47782964	4	42.42	6.26	SMARCC1	cDNA FLJ57669, highly similar to SWI/SNF-related matrix-associatedactin-dependent regulator of chromatin subfamily C member 1	gene_position:reverse Proximal_Promoter Distance_to_Tss_is:-967 Distance_to_GeneEnd: -196994
chr3	48222130	48222279	150	48222205	4	50.96	6.26	CAMP	Cathelicidin antimicrobial peptide	gene_position:forward Proximal_Promoter Distance_to_Tss_is:-1217 Distance_to_GeneEnd: -3361
chr3	48329530	48329744	215	48329637	5	42.42	7.82	SPINK8	Serine protease inhibitor Kazal-type 8	gene_position:reverse Proximal_Promoter Distance_to_Tss_is:-1189 Distance_to_GeneEnd: -22684
chr3	48621683	48621858	176	48621771	5	50.96	7.82	TMEM89	Transmembrane protein 89	gene_position:reverse Promoter DownStream Of Tss Distance_to_Tss_is:73 Exon:exon_Position_Number_is:1 Distance_to_GeneEnd: -841
chr3	48622196	48622366	171	48622281	4	42.42	6.26	TMEM89	Transmembrane protein 89	gene_position:reverse Proximal_Promoter Distance_to_Tss_is:-440 Distance_to_GeneEnd: -1354
chr3	48634445	48634873	429	48634579	9	46.8	10.95	SLC26A6	Solute carrier family 26 member 6	gene_position:reverse Promoter DownStream Of Tss Distance_to_Tss_is:1048 Intron_intron_Position_Number_is:1 Distance_to_GeneEnd: -8722
chr3	48684564	48684758	195	48684661	5	42.42	7.82	NCKIPSD	NCK-interacting protein with SH3 domain	gene_position:reverse Promoter DownStream Of Tss Distance_to_Tss_is:1369 Intron_intron_Position_Number_is:1 Distance_to_GeneEnd: -10725
chr3	48990484	48990939	456	48990811	9	44.59	9.39	LOC101928838	uncharacterized LOC101928838	gene_position:reverse Proximal_Promoter Distance_to_Tss_is:-748 Distance_to_GeneEnd: -4999
chr3	48990484	48990939	456	48990811	9	44.59	9.39	P4HTM	Transmembrane prolyl 4-hydroxylase	gene_position:forward Promoter DownStream Of Tss Distance_to_Tss_is:576 Exon:exon_Position_Number_is:1 Distance_to_GeneEnd: -16665
chr3	49029256	49029459	204	49029358	6	49.65	9.03	IMPDH2	cDNA FLJ61601, highly similar to Inosine-5'-monophosphate dehydrogenase 2 (EC 1.1.1.205)	gene_position:reverse Promoter DownStream Of Tss Distance_to_Tss_is:378 Exon:exon_Position_Number_is:1 Distance_to_GeneEnd: -4931
chr3	49689533	49689697	165	49689615	5	58.47	7.53	MST1	Macrophage stimulating 1 (Hepatocyte growth factor-like), isoform CRA_b	gene_position:reverse Proximal_Promoter Distance_to_Tss_is:-5 Distance_to_GeneEnd: -5586
chr3	49689533	49689697	165	49689615	5	58.47	7.53	RNF123	cDNA FLJ39034 fis, clone NT2RP7008085, highly similar to Homo sapiens ring finger protein 123 (RNF123), mRNA	gene_position:forward Promoter DownStream Of Tss Distance_to_Tss_is:16 5UTR_Exon:exon_Position_Number_is:1 Distance_to_GeneEnd: -31996
chr3	51966493	51967207	715	51966634	12	47.52	7.82	PCBP4	Poly(RC) binding protein 4, isoform CRA_c	gene_position:reverse Promoter DownStream Of Tss Distance_to_Tss_is:973 Intron_intron_Position_Number_is:1 Distance_to_GeneEnd: -9039
chr3	52057608	52057757	150	52057683	4	50.96	6.26	DUSP7	Dual-specificity protein phosphatase 7	gene_position:reverse Proximal_Promoter Distance_to_Tss_is:-1163 Distance_to_GeneEnd: -8689
chr3	52193450	52193603	154	52193527	4	42.42	6.26	ALDOAP1	aldolase A, fructose-bisphosphate pseudogene 1	gene_position:forward Promoter DownStream Of Tss Distance_to_Tss_is:405 Exon:exon_Position_Number_is:1 Distance_to_GeneEnd: -1541
chr3	52214449	52214701	253	52214575	6	42.42	9.39	ALAS1	cDNA FLJ53856, highly similar to 5-aminolevulinate synthase, nonspecific, mitochondrial (EC 2.3.1.37)	gene_position:forward Distance_to_Tss_is:16366 Distance_to_GeneEnd: 122
chr3	52445238	52445401	164	52445320	5	59.95	7.82	SEMA3G	Semaphorin-3G	gene_position:reverse Proximal_Promoter Distance_to_Tss_is:-211 Distance_to_GeneEnd: -11986
chr3	58470366	58470527	162	58470447	4	42.42	6.26	LOC101929223	uncharacterized LOC101929223	gene_position:forward Proximal_Promoter Distance_to_Tss_is:-1289 Distance_to_GeneEnd: -14379
chr3	64266972	64267298	327	64267107	7	40.06	9.39	PRICKLE2	Prickle-like 2 (Drosophila), isoform CRA_a	gene_position:reverse Promoter DownStream Of Tss Distance_to_Tss_is:1208 Intron_intron_Position_Number_is:1 Distance_to_GeneEnd: -173105
chr3	72615988	72616137	150	72616063	4	50.96	6.26	LOC102724817	uncharacterized LOC102724817	gene_position:forward Distance_to_Tss_is:1747 Distance_to_GeneEnd: 37
chr3	75629894	75631353	1460	75630709	30	92.32	9.63	MIR1324	microRNA 1324	gene_position:forward Proximal_Promoter Distance_to_Tss_is:-869 Distance_to_GeneEnd: -964
chr3	75668866	75669602	737	75669150	60	401.37	24.08	DUX4L26	double homeobox 4 like 26	gene_position:forward Promoter DownStream Of Tss Distance_to_Tss_is:7 Exon:exon_Position_Number_is:1 Distance_to_GeneEnd: -2744
chr3	81349608	81349876	269	81349742	7	42.42	10.95	LOC102723326	uncharacterized LOC102723326	gene_position:reverse Promoter DownStream Of Tss Distance_to_Tss_is:1376 Intron_intron_Position_Number_is:1 Distance_to_GeneEnd: -3402
chr3	97972950	97973156	207	97973053	5	42.42	7.82	MINA	Bifunctional lysine-specific demethylase and histidyl-hydroxylase MINA	gene_position:reverse Proximal_Promoter Distance_to_Tss_is:-499 Distance_to_GeneEnd: -31133
chr3	98390961	98391110	150	98391036	4	50.96	6.26	OR5K3	Olfactory receptor 5K3	gene_position:forward Promoter DownStream Of Tss Distance_to_Tss_is:295 Exon:exon_Position_Number_is:1 Distance_to_GeneEnd: -670
chr3	98732381	98732532	152	98732457	4	42.42	6.26	ST3GAL6-AS1	ST3GAL6 antisense RNA 1	gene_position:reverse Promoter DownStream Of Tss Distance_to_Tss_is:270 Intron_intron_Position_Number_is:1 Distance_to_GeneEnd: -18048
chr3	98732381	98732532	152	98732457	4	42.42	6.26	ST3GAL6	ST3 beta-galactoside alpha-2,3-sialyltransferase 6, isoform CRA_b	gene_position:forward Promoter DownStream Of Tss Distance_to_Tss_is:145 5UTR_Exon:exon_Position_Number_is:1 Distance_to_GeneEnd: -63464
chr3	100363626	100363827	202	100363727	5	42.42	7.82	TOMM70A	cDNA FLJ90599 fis, clone PLACE1001340, highly similar to Mitochondrial proteins importreceptor	gene_position:reverse Distance_to_Tss_is:37772 3UTR_Exon:exon_Position_Number_is:12 Distance_to_GeneEnd: -167
chr3	100749408	100749570	163	100749489	4	42.42	6.26	ABI3BP	Target of Nesh-SH3	gene_position:reverse Distance_to_Tss_is:244084 3UTR_Exon:exon_Position_Number_is:66 Distance_to_GeneEnd: -73
chr3	102164979	102165142	164	102165061	4	42.42	6.26	LOC101929411	uncharacterized LOC101929411	gene_position:forward Distal_Promoter Distance_to_Tss_is:1274 Distance_to_GeneEnd: 108
chr3	106812296	106812445	150	106812371	4	50.96	6.26	LOC101929534	uncharacterized LOC101929534	gene_position:reverse Promoter DownStream Of Tss Distance_to_Tss_is:548 Intron_intron_Position_Number_is:1 Distance_to_GeneEnd: -1655
chr3	108588111	108588260	150	108588186	4	50.96	6.26	DZIP3	cDNA FLJ57977, highly similar to Ubiquitin ligase protein DZIP3 (EC 6.3.2.-)	gene_position:forward Proximal_Promoter Distance_to_Tss_is:-1379 Distance_to_GeneEnd: -106735
chr3	112642482	112642641	160	112642562	4	42.42	6.26	CCDC80	Nuclear envelope protein okuribin	gene_position:reverse Proximal_Promoter Distance_to_Tss_is:-1339 Distance_to_GeneEnd: -38096
chr3	113812173	113812750	578	113812454	10	42.92	7.82	ATP6V1A	cDNA FLJ53889, highly similar to Vacuolar ATP synthase catalytic subunit A, ubiquitous isoform (EC 3.6.3.14)	gene_position:forward Distance_to_Tss_is:65154 Distance_to_GeneEnd: 115
chr3	114198393	114198615	223	114198504	6	50.96	9.39	DRD3	DRD3 protein	gene_position:reverse Promoter DownStream Of Tss Distance_to_Tss_is:1014 Intron_intron_Position_Number_is:1 Distance_to_GeneEnd: -69683
chr3	114236637	114236955	319	114236732	8	49.1	9.39	ZNF80	Zinc finger protein 80	gene_position:reverse Promoter DownStream Of Tss Distance_to_Tss_is:941 Exon:exon_Position_Number_is:1 Distance_to_GeneEnd: -2006
chr3	114312093	114312631	539	114312272	10	45.61	9.39	TIGIT	T-cell immunoreceptor with Ig and ITIM domains	gene_position:forward Distance_to_Tss_is:18533 Exon:exon_Position_Number_is:5 Distance_to_GeneEnd: -65
chr3	119597288	119597482	195	119597385	5	41.95	7.7	PLA1A	Phospholipase A1 member A, isoform CRA_b	gene_position:forward Proximal_Promoter Distance_to_Tss_is:-560 Distance_to_GeneEnd: -32523
chr3	120628200	120628370	171	120628285	4	42.42	6.26	HGD	cDNA FLJ42297 fis, clone TLIVE2009087, highly similar to HOMOGENTISATE 1,2-DIOXYGENASE (EC 1.13.11.5)	gene_position:reverse Distance_to_Tss_is:54371 3UTR_Exon:exon_Position_Number_is:14 Distance_to_GeneEnd: -32
chr3	121834280	121834471	192	121834376	5	42.42	7.82	IQCB1	IQ calmodulin-binding motif-containing protein 1	gene_position:reverse Promoter DownStream Of Tss Distance_to_Tss_is:799 Intron_intron_Position_Number_is:2 Distance_to_GeneEnd: -64517
chr3	121834280	121834471	192	121834376	5	42.42	7.82	EAF2	cDNA FLJ60185, highly similar to ELL-associated factor 2	gene_position:forward Proximal_Promoter Distance_to_Tss_is:-903 Distance_to_GeneEnd: -52246
chr3	122421922	122422081	160	122422002	4	42.42	6.26	KPNA1	Importin subunit alpha-5	gene_position:reverse Distance_to_Tss_is:93017 3UTR_Exon:exon_Position_Number_is:14 Distance_to_GeneEnd: -21
chr3	125520244	125520545	302	125520442	7	42.42	7.82	SNX4	Sorting nexin-4	gene_position:reverse Proximal_Promoter Distance_to_Tss_is:-30 Distance_to_GeneEnd: -73600
chr3	125796444	125796641	198	125796543	6	48.76	6.97	RPS3AP14	ribosomal protein S3a pseudogene 14	gene_position:forward Distal_Promoter Distance_to_Tss_is:1362 Distance_to_GeneEnd: 515
chr3	127987700	127988307	608	127987947	13	57.07	8.45	KBTBD12	kelch repeat and BTB (POZ) domain containing 12	gene_position:forward Distance_to_Tss_is:72468 Distance_to_GeneEnd: 29
chr3	128044583	128044768	186	128044676	5	44.05	6.37	LOC102723759	uncharacterized LOC102723759	gene_position:reverse Proximal_Promoter Distance_to_Tss_is:-466 Distance_to_GeneEnd: -11133
chr3	128408748	128408906	159	128408827	4	41.95	6.16	EEFSEC	Selenocysteine-specific elongation factor	gene_position:forward Distance_to_Tss_is:255289 Distance_to_GeneEnd: 102
chr3	129346541	129346875	335	129346676	8	47.45	10.95	LOC100421508	MAP/microtubule affinity-regulating kinase 2 pseudogene	gene_position:forward Distal_Promoter Distance_to_Tss_is:1131 Distance_to_GeneEnd: 412
chr3	133489862	133490242	381	133490140	9	45.8	9.46	LOC391578	MAF1 homolog (S. cerevisiae) pseudogene	gene_position:forward Proximal_Promoter Distance_to_Tss_is:-944 Distance_to_GeneEnd: -1698
chr3	133779058	133779213	156	133779136	4	42.42	6.26	TF	TF protein	gene_position:forward Distance_to_Tss_is:32925 Distance_to_GeneEnd: 52
chr3	138114536	138114712	177	138114624	6	64.02	8.28	DZIP1L	DAZ interacting protein 1-like, isoform CRA_c	gene_position:reverse Promoter DownStream Of Tss Distance_to_Tss_is:1073 Intron_intron_Position_Number_is:1 Distance_to_GeneEnd: -52551
chr3	138346250	138346705	456	138346597	10	45.64	7.95	MRAS	Ras-related protein M-Ras	gene_position:forward Proximal_Promoter Distance_to_Tss_is:-1398 Distance_to_GeneEnd: -59285
chr3	139935346	139935729	384	139935452	8	42.91	9.39	CLSTN2	cDNA FLJ31849 fis, clone NT2RP7000586, highly similar to Calsyntenin-2	gene_position:forward Promoter DownStream Of Tss Distance_to_Tss_is:161 5UTR_Exon:exon_Position_Number_is:1 Distance_to_GeneEnd: -632731
chr3	140943008	140943974	967	140943436	15	40.39	6.25	SLC25A36	cDNA FLJ55091, highly similar to Homo sapiens solute carrier family 25, member 36 (SLC25A36), mRNA	gene_position:forward Promoter DownStream Of Tss Distance_to_Tss_is:1188 Intron_intron_Position_Number_is:1 Distance_to_GeneEnd: -36935
chr3	142579627	142579789	163	142579708	4	41.95	6.16	ATR	Serine/threonine-protein kinase ATR	gene_position:reverse Proximal_Promoter Distance_to_Tss_is:-801 Distance_to_GeneEnd: -130392
chr3	142889864	142890158	295	142890011	7	42.42	10.95	PCOLCE2	cDNA PSEC0172 fis, clone PLACE1011835, highly similar to Procollagen C-endopeptidase enhancer 2	gene_position:reverse Proximal_Promoter Distance_to_Tss_is:-661 Distance_to_GeneEnd: -72004
chr3	145522362	145522567	206	145522465	5	41.27	7.53	LOC100421509		gene_position:forward Proximal_Promoter Distance_to_Tss_is:-1164 Distance_to_GeneEnd: -2045
chr3	145823466	145823617	152	145823542	4	42.42	6.26	RPL21P39	ribosomal protein L21 pseudogene 39	gene_position:reverse Distal_Promoter Distance_to_Tss_is:1312 Distance_to_GeneEnd: 777
chr3	146603739	146604106	368	146603971	9	52.46	9.39	PLSCR5	phospholipid scramblase family, member 5	gene_position:reverse Promoter DownStream Of Tss Distance_to_Tss_is:1494 Intron_intron_Position_Number_is:1 Distance_to_GeneEnd: -27131
chr3	147592707	147592872	166	147592790	5	46.88	5.52	NPM1P28	nucleophosmin 1 (nucleolar phosphoprotein B23, numatrin) pseudogene 28	gene_position:reverse Proximal_Promoter Distance_to_Tss_is:-872 Distance_to_GeneEnd: -1715
chr3	149030254	149030403	150	149030329	4	46.71	5.52	HLTF	cDNA FLJ76830, highly similar to Homo sapiens SWI/SNF related, matrix associated, actin dependent regulator of chromatin, subfamily a, member 3 (SMARCA3), transcript variant 1, mRNA	gene_position:reverse Distance_to_Tss_is:56300 3UTR_Exon:exon_Position_Number_is:25 Distance_to_GeneEnd: -137
chr3	149434822	149435220	399	149435071	8	41.66	9.39	RPL32P8	ribosomal protein L32 pseudogene 8	gene_position:reverse Proximal_Promoter Distance_to_Tss_is:-1382 Distance_to_GeneEnd: -1779
chr3	149474409	149474624	216	149474517	6	47.42	8.45	TM4SF4	cDNA FLJ31015 fis, clone HLUNG2000281, highly similar to Transmembrane 4 L6 family member 4	gene_position:forward Proximal_Promoter Distance_to_Tss_is:-172 Distance_to_GeneEnd: -28985
chr3	150182094	150182256	163	150182175	4	42.42	6.26	LOC102724203	uncharacterized LOC102724203	gene_position:reverse Proximal_Promoter Distance_to_Tss_is:-519 Distance_to_GeneEnd: -17764
chr3	150973457	150974311	855	150973717	14	51.2	9.24	CLRN1	Clarin-1	gene_position:reverse Proximal_Promoter Distance_to_Tss_is:-458 Distance_to_GeneEnd: -46890
chr3	150973457	150974311	855	150973717	14	51.2	9.24	CLRN1-AS1	CLRN1 antisense RNA 1	gene_position:forward Promoter DownStream Of Tss Distance_to_Tss_is:779 Intron_intron_Position_Number_is:1 Distance_to_GeneEnd: -106373
chr3	151540857	151541041	185	151540949	5	44.69	6.49	IGSF10	Immunoglobulin superfamily member 10	gene_position:reverse Proximal_Promoter Distance_to_Tss_is:-1452 Distance_to_GeneEnd: -104334
chr3	152159502	152159682	181	152159592	5	46.02	6.76	LOC101928166	uncharacterized LOC101928166	gene_position:reverse Distance_to_Tss_is:45921 Exon:exon_Position_Number_is:3 Distance_to_GeneEnd: -72
chr3	152243082	152243269	188	152243176	5	50.43	7.7	MBNL1	Muscleblind-like protein 1	gene_position:forward Proximal_Promoter Distance_to_Tss_is:-1239 Distance_to_GeneEnd: -222698
chr3	155294324	155294634	311	155294462	7	40.4	7.53	LOC100507537	uncharacterized LOC100507537	gene_position:reverse Proximal_Promoter Distance_to_Tss_is:-624 Distance_to_GeneEnd: -4092
chr3	156120289	156120854	566	156120717	11	43.03	7.79	KCNAB1	cDNA FLJ52197, highly similar to Voltage-gated potassium channel subunit beta-1	gene_position:forward Proximal_Promoter Distance_to_Tss_is:-259 Distance_to_GeneEnd: -418849
chr3	156556039	156556660	622	156556424	12	53.83	10.95	SSR3	Translocon-associated protein subunit gamma	gene_position:reverse Proximal_Promoter Distance_to_Tss_is:-855 Distance_to_GeneEnd: -15899
chr3	158741982	158742333	352	158742196	8	42.33	9.86	LOC102724384	uncharacterized LOC102724384	gene_position:forward Proximal_Promoter Distance_to_Tss_is:-48 Distance_to_GeneEnd: -1354
chr3	158760128	158760649	522	158760433	11	54.28	12.52	LOC100287290	cytokine receptor CRL2	gene_position:forward Proximal_Promoter Distance_to_Tss_is:-164 Distance_to_GeneEnd: -19927
chr3	161071086	161071283	198	161071185	5	42.42	7.82	PPM1L	Protein phosphatase 1L	gene_position:forward Distance_to_Tss_is:314878 Distance_to_GeneEnd: 57
chr3	164029930	164030289	360	164030072	8	45.04	10.95	LOC102724419	uncharacterized LOC102724419	gene_position:reverse Promoter DownStream Of Tss Distance_to_Tss_is:427 Intron_intron_Position_Number_is:1 Distance_to_GeneEnd: -654
chr3	169764786	169764949	164	169764868	4	42.42	6.26	TERC	telomerase RNA component	gene_position:reverse Promoter DownStream Of Tss Distance_to_Tss_is:274 Exon:exon_Position_Number_is:1 Distance_to_GeneEnd: -176
chr3	170654386	170654536	151	170654461	4	50.96	6.26	RPL28P1	ribosomal protein L28 pseudogene 1	gene_position:reverse Proximal_Promoter Distance_to_Tss_is:-85 Distance_to_GeneEnd: -579
chr3	171842223	171842374	152	171842299	4	41.95	6.16	TMEM212	Transmembrane protein 212	gene_position:forward Proximal_Promoter Distance_to_Tss_is:-1126 Distance_to_GeneEnd: -17095
chr3	177196891	177197040	150	177196966	4	50.96	6.26	TBL1XR1	F-box-like/WD repeat-containing protein TBL1XR1	gene_position:reverse Promoter DownStream Of Tss Distance_to_Tss_is:369 Intron_intron_Position_Number_is:1 Distance_to_GeneEnd: -176137
chr3	177817340	177817495	156	177817418	4	42.42	6.26	KCCAT211	uncharacterized LOC102724550	gene_position:forward Promoter DownStream Of Tss Distance_to_Tss_is:475 Intron_intron_Position_Number_is:1 Distance_to_GeneEnd: -81884
chr3	179789489	179789647	159	179789568	4	42.42	6.26	USP13	Ubiquitin carboxyl-terminal hydrolase 13	gene_position:forward Distance_to_Tss_is:136344 Distance_to_GeneEnd: 88
chr3	184155661	184155810	150	184155736	4	50.96	6.26	DVL3	Segment polarity protein dishevelled homolog DVL-3	gene_position:forward Promoter DownStream Of Tss Distance_to_Tss_is:165 Exon:exon_Position_Number_is:1 Distance_to_GeneEnd: -17865
chr3	184198249	184198404	156	184198327	4	42.42	6.26	LOC102724628	uncharacterized LOC102724628	gene_position:reverse Distance_to_Tss_is:12381 Intron_intron_Position_Number_is:2 Distance_to_GeneEnd: -69
chr3	184211617	184212003	387	184211868	8	42.66	7.82	LOC102724628	uncharacterized LOC102724628	gene_position:reverse Proximal_Promoter Distance_to_Tss_is:-987 Distance_to_GeneEnd: -13437
chr3	184499284	184499442	159	184499363	4	42.42	6.26	LOC391600	transmembrane epididymal protein 1 pseudogene	gene_position:reverse Proximal_Promoter Distance_to_Tss_is:989 Distance_to_GeneEnd: 298
chr3	184773683	184773890	208	184773787	5	42.42	7.82	LOC101928992	uncharacterized LOC101928992	gene_position:reverse Proximal_Promoter Distance_to_Tss_is:-528 Distance_to_GeneEnd: -17294
chr3	186493241	186493627	387	186493539	9	50.58	9.39	LOC253573	uncharacterized LOC253573	gene_position:reverse Promoter DownStream Of Tss Distance_to_Tss_is:420 Exon:exon_Position_Number_is:1 Distance_to_GeneEnd: -38260
chr3	186716322	186716830	509	186716704	10	45.46	8.83	KNG1	cDNA FLJ53075, highly similar to Kininogen-1	gene_position:forward Proximal_Promoter Distance_to_Tss_is:-987 Distance_to_GeneEnd: -28088
chr3	186824817	186825561	745	186824919	15	59.1	10.95	LOC102724699	uncharacterized LOC102724699	gene_position:reverse Promoter DownStream Of Tss Distance_to_Tss_is:704 Intron_intron_Position_Number_is:1 Distance_to_GeneEnd: -13937
chr3	186841713	186842174	462	186841824	9	43.57	7.7	ADIPOQ	Adiponectin	gene_position:forward Proximal_Promoter Distance_to_Tss_is:-961 Distance_to_GeneEnd: -16750
chr3	187140789	187140938	150	187140864	4	48.14	5.76	RPL39L	60S ribosomal protein L39-like	gene_position:reverse Proximal_Promoter Distance_to_Tss_is:-1314 Distance_to_GeneEnd: -19836
chr3	187291692	187291881	190	187291787	6	59.95	9.39	MASP1	cDNA FLJ55004, highly similar to Complement-activating component of Ra-reactive factor (EC 3.4.21.-)	gene_position:reverse Promoter DownStream Of Tss Distance_to_Tss_is:330 5UTR_Exon:exon_Position_Number_is:1 Distance_to_GeneEnd: -75607
chr3	187291692	187291881	190	187291787	6	59.95	9.39	LOC101929130	uncharacterized LOC101929130	gene_position:forward Promoter DownStream Of Tss Distance_to_Tss_is:420 Intron_intron_Position_Number_is:1 Distance_to_GeneEnd: -6241
chr3	190123364	190123795	432	190123494	9	46.55	10.95	P3H2	Prolyl 3-hydroxylase 2	gene_position:reverse Proximal_Promoter Distance_to_Tss_is:-927 Distance_to_GeneEnd: -166636
chr3	190321232	190321401	170	190321317	4	41.95	6.16	CLDN1	Claudin-1	gene_position:reverse Promoter DownStream Of Tss Distance_to_Tss_is:1214 Intron_intron_Position_Number_is:1 Distance_to_GeneEnd: -15531
chr3	190323455	190323769	315	190323579	7	41.16	9.39	CLDN1	Claudin-1	gene_position:reverse Proximal_Promoter Distance_to_Tss_is:-1009 Distance_to_GeneEnd: -17754
chr3	192918846	192919617	772	192919359	14	42.78	11.92	MB21D2	Protein MB21D2	gene_position:reverse Proximal_Promoter Distance_to_Tss_is:-685 Distance_to_GeneEnd: -122031
chr3	194081338	194081491	154	194081415	4	42.42	6.26	LOC102724877	uncharacterized LOC102724877	gene_position:forward Distance_to_Tss_is:3063 Intron_intron_Position_Number_is:2 Distance_to_GeneEnd: -86
chr3	196143772	196143932	161	196143852	5	48.12	5.71	LINC00885	long intergenic non-protein coding RNA 885	gene_position:forward Promoter DownStream Of Tss Distance_to_Tss_is:1136 Intron_intron_Position_Number_is:1 Distance_to_GeneEnd: -17118
chr3	196212007	196212169	163	196212088	4	42.42	6.26	ZDHHC19	Probable palmitoyltransferase ZDHHC19	gene_position:reverse Proximal_Promoter Distance_to_Tss_is:-578 Distance_to_GeneEnd: -14555
chr3	196288221	196288743	523	196288452	10	46.18	9.24	PCYT1A	cDNA, FLJ93994, highly similar to Homo sapiens phosphate cytidylyltransferase 1, choline, alpha isoform (PCYT1A), mRNA	gene_position:reverse Proximal_Promoter Distance_to_Tss_is:-508 Distance_to_GeneEnd: -49839
chr3	196934524	196934959	436	196934815	9	42.46	8.45	SENP5	cDNA, FLJ94365	gene_position:forward Distance_to_Tss_is:66668 3UTR_Exon:exon_Position_Number_is:10 Distance_to_GeneEnd: -190
chr3	197506511	197506894	384	197506755	8	42.91	9.39	LOC100129516	uncharacterized LOC100129516	gene_position:reverse Promoter DownStream Of Tss Distance_to_Tss_is:236 Exon:exon_Position_Number_is:1 Distance_to_GeneEnd: -318
chr3	197635449	197635719	271	197635584	8	50.96	12.52	LOC100131868	serine/threonine-protein phosphatase 4 regulatory subunit 2-like	gene_position:forward Promoter DownStream Of Tss Distance_to_Tss_is:1204 Intron_intron_Position_Number_is:1 Distance_to_GeneEnd: -496
chr3	197635449	197635719	271	197635584	8	50.96	12.52	LOC101926986	mucin-5AC-like	gene_position:forward Proximal_Promoter Distance_to_Tss_is:-1396 Distance_to_GeneEnd: -2060
chr4	1347445	1347638	194	1347542	5	42.42	7.82	UVSSA	UV-stimulated scaffold protein A	gene_position:forward Promoter DownStream Of Tss Distance_to_Tss_is:129 5UTR_Exon:exon_Position_Number_is:1 Distance_to_GeneEnd: -40604
chr4	2009428	2009609	182	2009519	6	59.95	9.39	NELFA	cDNA FLJ10442 fis, clone NT2RP1000738, highly similar to Negative elongation factor A	gene_position:reverse Proximal_Promoter Distance_to_Tss_is:-193 Distance_to_GeneEnd: -26714
chr4	2964671	2964842	172	2964757	4	42.42	6.26	NOP14	cDNA FLJ76065	gene_position:reverse Proximal_Promoter Distance_to_Tss_is:-1165 Distance_to_GeneEnd: -26735
chr4	2964671	2964842	172	2964757	4	42.42	6.26	GRK4	cDNA FLJ76938, highly similar to Homo sapiens G protein-coupled receptor kinase 4 (GRK4), transcript variant 1, mRNA	gene_position:forward Promoter DownStream Of Tss Distance_to_Tss_is:1166 Intron_intron_Position_Number_is:1 Distance_to_GeneEnd: -76076
chr4	3073865	3074015	151	3073940	4	50.96	6.26	HTT-AS	HTT antisense RNA (head to head)	gene_position:reverse Promoter DownStream Of Tss Distance_to_Tss_is:649 Intron_intron_Position_Number_is:1 Distance_to_GeneEnd: -10619
chr4	3073865	3074015	151	3073940	4	50.96	6.26	HTT	Huntingtin (Huntington disease), isoform CRA_a	gene_position:forward Proximal_Promoter Distance_to_Tss_is:-816 Distance_to_GeneEnd: -170095
chr4	4158070	4158228	159	4158149	4	42.42	6.26	OR7E99P	olfactory receptor, family 7, subfamily E, member 99 pseudogene	gene_position:reverse Proximal_Promoter Distance_to_Tss_is:-567 Distance_to_GeneEnd: -1591
chr4	4225611	4225760	150	4225686	4	50.96	6.26	OTOP1	Otopetrin-1	gene_position:reverse Promoter DownStream Of Tss Distance_to_Tss_is:1283 Intron_intron_Position_Number_is:1 Distance_to_GeneEnd: -36808
chr4	5052132	5052339	208	5052236	7	69.34	10.95	STK32B	cDNA FLJ78035, highly similar to Homo sapiens serine/threonine protein kinase	gene_position:forward Promoter DownStream Of Tss Distance_to_Tss_is:541 Intron_intron_Position_Number_is:1 Distance_to_GeneEnd: -448869
chr4	9216525	9217101	577	9216704	12	53.46	10.08	USP17L11	Ubiquitin carboxyl-terminal hydrolase 17-like protein 11	gene_position:forward Promoter DownStream Of Tss Distance_to_Tss_is:1120 Exon:exon_Position_Number_is:1 Distance_to_GeneEnd: -472
chr4	9248427	9248942	516	9248608	11	45.24	10	USP17L18	Ubiquitin carboxyl-terminal hydrolase 17-like protein 18	gene_position:forward Proximal_Promoter Distance_to_Tss_is:-203 Distance_to_GeneEnd: -1795
chr4	9249844	9250373	530	9249992	10	41.44	8.28	USP17L18	Ubiquitin carboxyl-terminal hydrolase 17-like protein 18	gene_position:forward Promoter DownStream Of Tss Distance_to_Tss_is:1214 Exon:exon_Position_Number_is:1 Distance_to_GeneEnd: -378
chr4	9367997	9369164	1168	9368763	21	73.68	11.77	USP17L6P	Ubiquitin carboxyl-terminal hydrolase 17-like protein 6	gene_position:forward Promoter DownStream Of Tss Distance_to_Tss_is:123 Exon:exon_Position_Number_is:1 Distance_to_GeneEnd: -1073
chr4	10457588	10457857	270	10457723	7	42.42	10.95	ZNF518B	Zinc finger protein 518B	gene_position:reverse Proximal_Promoter Distance_to_Tss_is:-183 Distance_to_GeneEnd: -17715
chr4	17577470	17577639	170	17577555	4	42.42	6.26	LAP3	cDNA FLJ54122, highly similar to Cytosol aminopeptidase (EC 3.4.11.1)	gene_position:forward Promoter DownStream Of Tss Distance_to_Tss_is:166 Exon:exon_Position_Number_is:1 Distance_to_GeneEnd: -30497
chr4	27423077	27423306	230	27423192	6	42.42	9.39	MRPL51P1	mitochondrial ribosomal protein L51 pseudogene 1	gene_position:reverse Promoter DownStream Of Tss Distance_to_Tss_is:118 Exon:exon_Position_Number_is:1 Distance_to_GeneEnd: -144
chr4	28825379	28825542	164	28825461	4	42.42	6.26	MESTP3	mesoderm specific transcript pseudogene 3	gene_position:reverse Proximal_Promoter Distance_to_Tss_is:-1196 Distance_to_GeneEnd: -2132
chr4	33011641	33011817	177	33011729	5	50.96	7.82	MAPRE1P2	MAPRE1 pseudogene 2	gene_position:reverse Promoter DownStream Of Tss Distance_to_Tss_is:177 Exon:exon_Position_Number_is:1 Distance_to_GeneEnd: -2374
chr4	38758566	38758717	152	38758642	4	42.42	6.26	RNA5SP158	RNA, 5S ribosomal pseudogene 158	gene_position:reverse Proximal_Promoter Distance_to_Tss_is:326 Distance_to_GeneEnd: 225
chr4	41256463	41256617	155	41256540	4	42.42	6.26	UCHL1-AS1	UCHL1 antisense RNA 1 (head to head)	gene_position:reverse Promoter DownStream Of Tss Distance_to_Tss_is:264 Intron_intron_Position_Number_is:1 Distance_to_GeneEnd: -36389
chr4	41256463	41256617	155	41256540	4	42.42	6.26	UCHL1	Ubiquitin carboxyl-terminal hydrolase isozyme L1	gene_position:forward Proximal_Promoter Distance_to_Tss_is:-418 Distance_to_GeneEnd: -11966
chr4	49160119	49160558	440	49160364	11	43.4	8.15	LOC101927209	uncharacterized LOC101927209	gene_position:forward Proximal_Promoter Distance_to_Tss_is:-1213 Distance_to_GeneEnd: -7088
chr4	52021715	52021866	152	52021791	4	42.42	6.26	LRRC66	Leucine-rich repeat-containing protein 66	gene_position:reverse Proximal_Promoter Distance_to_Tss_is:-1404 Distance_to_GeneEnd: -28017
chr4	52441799	52441958	160	52441879	4	42.42	6.26	LOC100419861	metallophosphoesterase 1 pseudogene	gene_position:reverse Proximal_Promoter Distance_to_Tss_is:-264 Distance_to_GeneEnd: -1290
chr4	53697348	53697505	158	53697427	5	59.95	7.82	LOC100506444	uncharacterized LOC100506444	gene_position:forward Promoter DownStream Of Tss Distance_to_Tss_is:1195 Intron_intron_Position_Number_is:1 Distance_to_GeneEnd: -205418
chr4	53929622	53929811	190	53929717	5	42.42	7.82	LOC100129728	nucleic acid binding protein 2 pseudogene	gene_position:reverse Proximal_Promoter Distance_to_Tss_is:-1486 Distance_to_GeneEnd: -2349
chr4	54656584	54656773	190	54656679	6	59.95	9.39	KIT	Receptor protein-tyrosine kinase	gene_position:forward Proximal_Promoter Distance_to_Tss_is:-1344 Distance_to_GeneEnd: -84131
chr4	55819039	55819653	615	55819513	10	40.57	7.82	LOC644145	exocyst complex component 1 pseudogene	gene_position:forward Proximal_Promoter Distance_to_Tss_is:-1032 Distance_to_GeneEnd: -18225
chr4	55852511	55852675	165	55852593	4	42.42	6.26	EXOC1	Exocyst complex component 1	gene_position:forward Proximal_Promoter Distance_to_Tss_is:-1139 Distance_to_GeneEnd: -52567
chr4	67615704	67615917	214	67615811	5	42.42	7.82	UBA6	Ubiquitin-activating enzyme E1-like 2, isoform CRA_a	gene_position:reverse Distance_to_Tss_is:85467 Distance_to_GeneEnd: 57
chr4	67699713	67699991	279	67699852	7	42.42	10.95	UBA6	Ubiquitin-activating enzyme E1-like 2, isoform CRA_a	gene_position:reverse Promoter DownStream Of Tss Distance_to_Tss_is:1458 Intron_intron_Position_Number_is:1 Distance_to_GeneEnd: -83952
chr4	67964530	67964834	305	67964610	7	42.12	7.82	TMPRSS11A	Transmembrane protease serine 11A	gene_position:reverse Proximal_Promoter Distance_to_Tss_is:-1016 Distance_to_GeneEnd: -54229
chr4	68246412	68246574	163	68246493	4	42.42	6.26	TMPRSS11B	Transmembrane protease serine 11B	gene_position:reverse Proximal_Promoter Distance_to_Tss_is:-718 Distance_to_GeneEnd: -19759
chr4	68613409	68613558	150	68613484	4	50.96	6.26	LOC100422402	RAS guanyl releasing protein 2 (calcium and DAG-regulated) pseudogene	gene_position:forward Proximal_Promoter Distance_to_Tss_is:-932 Distance_to_GeneEnd: -1598
chr4	69387814	69387974	161	69387894	5	59.95	7.82	LOC100422190	UDP glucuronosyltransferase 2 family, polypeptide B7 pseudogene	gene_position:forward Promoter DownStream Of Tss Distance_to_Tss_is:201 Exon:exon_Position_Number_is:1 Distance_to_GeneEnd: -498
chr4	69929914	69930126	213	69930020	5	42.42	7.82	CSN1S1	Alpha-S1-casein	gene_position:forward Proximal_Promoter Distance_to_Tss_is:-1167 Distance_to_GeneEnd: -16656
chr4	70628487	70628644	158	70628566	4	42.42	6.26	ENAM	Mutant enamelin	gene_position:forward Proximal_Promoter Distance_to_Tss_is:-257 Distance_to_GeneEnd: -18332
chr4	70722653	70722814	162	70722734	4	42.42	6.26	RUFY3	Protein RUFY3	gene_position:forward Promoter DownStream Of Tss Distance_to_Tss_is:757 Exon:exon_Position_Number_is:1 Distance_to_GeneEnd: -85966
chr4	70994715	70995208	494	70994832	9	41.74	7.82	DCK	cDNA FLJ51425, highly similar to Deoxycytidine kinase (EC 2.7.1.74)	gene_position:forward Promoter DownStream Of Tss Distance_to_Tss_is:1167 Intron_intron_Position_Number_is:1 Distance_to_GeneEnd: -36199
chr4	73342352	73342783	432	73342477	9	46.55	10.95	LOC102724832	uncharacterized LOC102724832	gene_position:forward Promoter DownStream Of Tss Distance_to_Tss_is:755 Intron_intron_Position_Number_is:1 Distance_to_GeneEnd: -11030
chr4	75557323	75557487	165	75557405	4	42.42	6.26	C4orf26	Uncharacterized protein C4orf26	gene_position:forward Promoter DownStream Of Tss Distance_to_Tss_is:1275 Intron_intron_Position_Number_is:1 Distance_to_GeneEnd: -8570
chr4	76897468	76897617	150	76897543	4	50.96	6.26	SOWAHB	sosondowah ankyrin repeat domain family member B	gene_position:reverse Promoter DownStream Of Tss Distance_to_Tss_is:381 Exon:exon_Position_Number_is:1 Distance_to_GeneEnd: -2539
chr4	77958889	77959142	254	77959016	7	50.96	10.95	LOC100128297	serine/arginine-rich splicing factor 10 pseudogene	gene_position:reverse Proximal_Promoter Distance_to_Tss_is:-113 Distance_to_GeneEnd: -558
chr4	78550668	78550825	158	78550747	4	42.42	6.26	ANXA3	Annexin A3	gene_position:forward Proximal_Promoter Distance_to_Tss_is:-920 Distance_to_GeneEnd: -59783
chr4	79492114	79492309	196	79492212	5	42.42	7.82	LINC00989	long intergenic non-protein coding RNA 989	gene_position:forward Proximal_Promoter Distance_to_Tss_is:-479 Distance_to_GeneEnd: -84346
chr4	83484855	83485024	170	83484940	4	42.42	6.26	FAM175A	BRCA1-A complex subunit Abraxas	gene_position:reverse Promoter DownStream Of Tss Distance_to_Tss_is:282 Intron_intron_Position_Number_is:1 Distance_to_GeneEnd: -23916
chr4	84573203	84573692	490	84573347	9	42.03	10.95	LOC102723358	uncharacterized LOC102723358	gene_position:reverse Proximal_Promoter Distance_to_Tss_is:-1477 Distance_to_GeneEnd: -30848
chr4	88331492	88331641	150	88331567	4	50.96	6.26	HERC6	cDNA FLJ39849 fis, clone SPLEN2014711, highly similar to Homo sapiens hect domain and RLD 6 (HERC6), transcript variant 1, mRNA	gene_position:forward Distance_to_Tss_is:46588 Distance_to_GeneEnd: 71
chr4	96212972	96213129	158	96213051	5	59.95	7.82	LOC100418701	talin 2 pseudogene	gene_position:forward Promoter DownStream Of Tss Distance_to_Tss_is:693 Exon:exon_Position_Number_is:1 Distance_to_GeneEnd: -134
chr4	99403313	99403467	155	99403390	4	42.42	6.26	LOC102723576	uncharacterized LOC102723576	gene_position:reverse Promoter DownStream Of Tss Distance_to_Tss_is:1127 Intron_intron_Position_Number_is:2 Distance_to_GeneEnd: -19732
chr4	99950879	99951126	248	99951003	6	42.42	9.39	H2AFZ	Histone H2A.Z	gene_position:reverse Proximal_Promoter Distance_to_Tss_is:-524 Distance_to_GeneEnd: -2794
chr4	99950879	99951126	248	99951003	6	42.42	9.39	LOC256880	uncharacterized LOC256880	gene_position:forward Promoter DownStream Of Tss Distance_to_Tss_is:400 Exon:exon_Position_Number_is:1 Distance_to_GeneEnd: -1584
chr4	105533282	105533445	164	105533364	5	59.95	7.82	ATP5EP1	ATP synthase, H+ transporting, mitochondrial F1 complex, epsilon subunit pseudogene 1	gene_position:forward Proximal_Promoter Distance_to_Tss_is:894 Distance_to_GeneEnd: 476
chr4	106021516	106022043	528	106021650	12	61.5	10.95	LOC101929577	uncharacterized LOC101929577	gene_position:reverse Promoter DownStream Of Tss Distance_to_Tss_is:962 Exon:exon_Position_Number_is:1 Distance_to_GeneEnd: -18199
chr4	109560748	109560951	204	109560850	5	42.42	7.82	CCDC109B	Calcium uniporter regulatory subunit MCUb, mitochondrial	gene_position:forward Proximal_Promoter Distance_to_Tss_is:-243 Distance_to_GeneEnd: -127886
chr4	109872182	109872579	398	109872447	9	49.55	10.95	LRIT3	Leucine-rich repeat, immunoglobulin-like domain and transmembrane domain-containing protein 3	gene_position:forward Distance_to_Tss_is:23998 3UTR_Exon:exon_Position_Number_is:4 Distance_to_GeneEnd: -133
chr4	112079060	112079210	151	112079135	4	50.96	6.26	TUBB8P3	tubulin beta 8 class VIII pseudogene 3	gene_position:forward Distal_Promoter Distance_to_Tss_is:1461 Distance_to_GeneEnd: 684
chr4	112116823	112117093	271	112116958	7	42.42	10.95	RPS12P8	ribosomal protein S12 pseudogene 8	gene_position:reverse Promoter DownStream Of Tss Distance_to_Tss_is:161 Exon:exon_Position_Number_is:1 Distance_to_GeneEnd: -333
chr4	119410576	119411026	451	119410879	9	44.99	7.82	LINC01061	long intergenic non-protein coding RNA 1061	gene_position:reverse Promoter DownStream Of Tss Distance_to_Tss_is:84 Exon:exon_Position_Number_is:1 Distance_to_GeneEnd: -5053
chr4	121380738	121380905	168	121380822	4	42.42	6.26	QRFPR	QRFPR protein	gene_position:reverse Promoter DownStream Of Tss Distance_to_Tss_is:288 5UTR_Exon:exon_Position_Number_is:1 Distance_to_GeneEnd: -52096
chr4	125681904	125682055	152	125681980	4	42.42	6.26	NUP58P1	nucleoporin like 1 pseudogene 1	gene_position:reverse Promoter DownStream Of Tss Distance_to_Tss_is:539 Exon:exon_Position_Number_is:1 Distance_to_GeneEnd: -396
chr4	127497611	127497805	195	127497708	5	42.42	7.82	LOC101060158	diamine acetyltransferase 1-like	gene_position:forward Proximal_Promoter Distance_to_Tss_is:-717 Distance_to_GeneEnd: -1210
chr4	128661354	128661564	211	128661459	5	42.42	7.82	LOC102724309	uncharacterized LOC102724309	gene_position:forward Distance_to_Tss_is:7532 Intron_intron_Position_Number_is:2 Distance_to_GeneEnd: -122
chr4	139301186	139301347	162	139301267	5	59.95	7.82	NDUFC1	NADH dehydrogenase [ubiquinone] 1 subunit C1, mitochondrial	gene_position:reverse Promoter DownStream Of Tss Distance_to_Tss_is:1365 Intron_intron_Position_Number_is:1 Distance_to_GeneEnd: -11269
chr4	139301186	139301347	162	139301267	5	59.95	7.82	NAA15	N-alpha-acetyltransferase 15, NatA auxiliary subunit	gene_position:forward Proximal_Promoter Distance_to_Tss_is:-336 Distance_to_GeneEnd: -89595
chr4	139476027	139476671	645	139476225	11	45.31	7.82	RAB33B	RAB33B, member RAS oncogene family	gene_position:forward Distance_to_Tss_is:22220 Distance_to_GeneEnd: 111
chr4	140257406	140257563	158	140257485	4	42.42	6.26	SCOC	Short coiled-coil protein	gene_position:forward Promoter DownStream Of Tss Distance_to_Tss_is:120 5UTR_Exon:exon_Position_Number_is:1 Distance_to_GeneEnd: -125150
chr4	143185979	143186152	174	143186066	5	50.96	7.82	USP38	cDNA FLJ35970 fis, clone TESTI2013231, highly similar to Ubiquitin carboxyl-terminal hydrolase 38 (EC3.1.2.15)	gene_position:forward Promoter DownStream Of Tss Distance_to_Tss_is:1062 Exon:exon_Position_Number_is:1 Distance_to_GeneEnd: -36009
chr4	143335647	143335803	157	143335725	4	42.42	6.26	GAB1	GRB2-associated-binding protein 1	gene_position:forward Proximal_Promoter Distance_to_Tss_is:-1183 Distance_to_GeneEnd: -138918
chr4	143760477	143760685	209	143760581	5	42.42	7.82	LOC100419356	ethanolamine kinase 1 pseudogene	gene_position:reverse Distance_to_Tss_is:1608 Distance_to_GeneEnd: 56
chr4	145180936	145181128	193	145181032	5	42.42	7.82	OTUD4	OTU domain-containing protein 4	gene_position:reverse Proximal_Promoter Distance_to_Tss_is:-346 Distance_to_GeneEnd: -47286
chr4	147458421	147458630	210	147458526	5	42.42	7.82	PRMT5P1	protein arginine methyltransferase 5 pseudogene 1	gene_position:reverse Proximal_Promoter Distance_to_Tss_is:900 Distance_to_GeneEnd: 306
chr4	149738964	149739121	158	149739043	4	42.42	6.26	LOC285423	uncharacterized LOC285423	gene_position:reverse Proximal_Promoter Distance_to_Tss_is:-469 Distance_to_GeneEnd: -309019
chr4	153760391	153760560	170	153760476	5	44.69	6.49	RNF175	RING finger protein 175	gene_position:reverse Proximal_Promoter Distance_to_Tss_is:-156 Distance_to_GeneEnd: -50231
chr4	153761655	153761868	214	153761762	6	42.8	7.36	RNF175	RING finger protein 175	gene_position:reverse Proximal_Promoter Distance_to_Tss_is:-1420 Distance_to_GeneEnd: -51495
chr4	154490411	154490564	154	154490488	4	42.42	6.26	DCHS2	Protocadherin-23	gene_position:reverse Promoter DownStream Of Tss Distance_to_Tss_is:1314 Exon:exon_Position_Number_is:1 Distance_to_GeneEnd: -167757
chr4	154522592	154522762	171	154522677	4	42.42	6.26	LOC100128050	WD repeat domain 77 pseudogene	gene_position:forward Proximal_Promoter Distance_to_Tss_is:-1398 Distance_to_GeneEnd: -2214
chr4	154556395	154556563	169	154556479	4	42.42	6.26	LOC100422640	5-aminoimidazole-4-carboxamide ribonucleotide formyltransferase/IMP cyclohydrolase pseudogene	gene_position:forward Distal_Promoter Distance_to_Tss_is:1185 Distance_to_GeneEnd: 398
chr4	154564410	154564567	158	154564489	4	42.42	6.26	FGB	cDNA FLJ53952, highly similar to Fibrinogen beta chain	gene_position:forward Promoter DownStream Of Tss Distance_to_Tss_is:1430 Intron_intron_Position_Number_is:1 Distance_to_GeneEnd: -8353
chr4	155954900	155955493	594	155955359	10	41.88	9.39	CTSO	cDNA FLJ57428, highly similar to Cathepsin O (EC 3.4.22.42)	gene_position:reverse Proximal_Promoter Distance_to_Tss_is:-1004 Distance_to_GeneEnd: -30782
chr4	158522408	158522579	172	158522494	5	50.96	7.82	RXFP1	cDNA FLJ16077 fis, clone MESAN2007440, highly similar to Relaxin receptor 1	gene_position:forward Promoter DownStream Of Tss Distance_to_Tss_is:694 Intron_intron_Position_Number_is:1 Distance_to_GeneEnd: -130964
chr4	169271879	169272039	161	169271959	4	42.42	6.26	SH3RF1	E3 ubiquitin-protein ligase SH3RF1	gene_position:reverse Proximal_Promoter Distance_to_Tss_is:-781 Distance_to_GeneEnd: -177623
chr4	173168042	173168290	249	173168166	6	42.42	9.39	GALNT7	cDNA FLJ57113, highly similar to N-acetylgalactosaminyltransferase 7 (EC 2.4.1.-)	gene_position:forward Proximal_Promoter Distance_to_Tss_is:-711 Distance_to_GeneEnd: -155925
chr4	176278279	176278446	168	176278363	4	42.42	6.26	ASB5	Ankyrin repeat and SOCS box-containing 5	gene_position:reverse Proximal_Promoter Distance_to_Tss_is:-708 Distance_to_GeneEnd: -64606
chr4	180574124	180574284	161	180574204	4	42.42	6.26	LOC100288337	NADH dehydrogenase (ubiquinone) 1 beta subcomplex, 5, 16kDa pseudogene	gene_position:reverse Proximal_Promoter Distance_to_Tss_is:-97 Distance_to_GeneEnd: -657
chr4	183512100	183512291	192	183512196	6	59.95	9.39	ING2	Inhibitor of growth protein 2	gene_position:forward Distance_to_Tss_is:6018 3UTR_Exon:exon_Position_Number_is:2 Distance_to_GeneEnd: -169
chr4	185085995	185086147	153	185086071	4	42.42	6.26	LOC101928877	uncharacterized LOC101928877	gene_position:forward Distance_to_Tss_is:34105 Distance_to_GeneEnd: 141
chr4	185085995	185086147	153	185086071	4	42.42	6.26	LOC101928877	uncharacterized LOC101928877	gene_position:forward Proximal_Promoter Distance_to_Tss_is:-280 Distance_to_GeneEnd: -21267
chr4	190022112	190022710	599	190022447	21	128.83	19.57	LOC100288711		gene_position:reverse Promoter DownStream Of Tss Distance_to_Tss_is:650 Exon:exon_Position_Number_is:1 Distance_to_GeneEnd: -704
chr4	190068865	190069532	668	190069220	12	41.52	6.37	DUX4L8	Protein DUX4L8	gene_position:forward Promoter DownStream Of Tss Distance_to_Tss_is:1027 Exon:exon_Position_Number_is:1 Distance_to_GeneEnd: -352
chr4	190086547	190087308	762	190086956	20	55.69	6.46	DUX4L3	Double homeobox protein 4-like protein 3	gene_position:forward Proximal_Promoter Distance_to_Tss_is:-1061 Distance_to_GeneEnd: -2440
chr4	190089844	190090437	594	190090045	14	48.75	7.13	DUX4L2	Double homeobox protein 4-like protein 7	gene_position:forward Proximal_Promoter Distance_to_Tss_is:-1064 Distance_to_GeneEnd: -2443
chr4	190092090	190092313	224	190092202	7	52.88	9.09	DUX4L2	Double homeobox protein 4-like protein 7	gene_position:forward Promoter DownStream Of Tss Distance_to_Tss_is:1182 Exon:exon_Position_Number_is:1 Distance_to_GeneEnd: -197
chr5	659691	660067	377	659862	11	51.86	8.55	TPPP	Tubulin polymerization-promoting protein	gene_position:reverse Distance_to_Tss_is:33704 Distance_to_GeneEnd: 171
chr5	1295751	1295937	187	1295844	6	48.76	6.97	TERT	Telomerase reverse transcriptase isoform Delta4C	gene_position:reverse Proximal_Promoter Distance_to_Tss_is:-704 Distance_to_GeneEnd: -42584
chr5	1379121	1379364	244	1379243	6	42.42	9.39	LINC01511	long intergenic non-protein coding RNA 1511	gene_position:reverse Promoter DownStream Of Tss Distance_to_Tss_is:952 Intron_intron_Position_Number_is:1 Distance_to_GeneEnd: -15539
chr5	1799879	1800434	556	1800174	18	62.82	8.67	MRPL36	39S ribosomal protein L36, mitochondrial	gene_position:reverse Proximal_Promoter Distance_to_Tss_is:-37 Distance_to_GeneEnd: -1494
chr5	3601600	3601761	162	3601681	5	59.95	7.82	IRX1	Iroquois-class homeodomain protein IRX-1	gene_position:forward Distance_to_Tss_is:5546 Distance_to_GeneEnd: 197
chr5	17517288	17518765	1478	17517750	70	66.17	5.38	LOC646103	TAF11 RNA polymerase II, TATA box binding protein (TBP)-associated factor, 28kDa pseudogene	gene_position:forward Proximal_Promoter Distance_to_Tss_is:-979 Distance_to_GeneEnd: -1775
chr5	17518881	17520225	1345	17519023	73	58.32	5.72	LOC646103	TAF11 RNA polymerase II, TATA box binding protein (TBP)-associated factor, 28kDa pseudogene	gene_position:forward Promoter DownStream Of Tss Distance_to_Tss_is:614 Exon:exon_Position_Number_is:1 Distance_to_GeneEnd: -182
chr5	17524597	17526806	2210	17526607	122	58.07	3.94	LOC646066	TAF11 RNA polymerase II, TATA box binding protein (TBP)-associated factor, 28kDa pseudogene	gene_position:forward Proximal_Promoter Distance_to_Tss_is:-538 Distance_to_GeneEnd: -1334
chr5	17529987	17530438	452	17530255	36	102.03	7.1	LOC391747	TAF11 RNA polymerase II, TATA box binding protein (TBP)-associated factor, 28kDa pseudogene	gene_position:forward Distal_Promoter Distance_to_Tss_is:1418 Distance_to_GeneEnd: 622
chr5	17649024	17649762	739	17649382	17	46.07	7.84	LOC391768	TAF11 RNA polymerase II, TATA box binding protein (TBP)-associated factor, 28kDa pseudogene	gene_position:forward Proximal_Promoter Distance_to_Tss_is:-16 Distance_to_GeneEnd: -611
chr5	18049411	18049565	155	18049488	5	43.45	5.02	RPL36AP21	ribosomal protein L36a pseudogene 21	gene_position:forward Proximal_Promoter Distance_to_Tss_is:-133 Distance_to_GeneEnd: -504
chr5	24749703	24750164	462	24749850	11	49.88	11.25	LOC100422502	transient receptor potential cation channel, subfamily C, member 6 pseudogene	gene_position:reverse Promoter DownStream Of Tss Distance_to_Tss_is:192 Exon:exon_Position_Number_is:1 Distance_to_GeneEnd: -414
chr5	31192223	31192388	166	31192306	4	40.6	5.89	CDH6	Cadherin-6	gene_position:forward Proximal_Promoter Distance_to_Tss_is:-1432 Distance_to_GeneEnd: -136923
chr5	32313434	32313836	403	32313738	10	47.46	7.36	MTMR12	Myotubularin-related protein 12	gene_position:reverse Proximal_Promoter Distance_to_Tss_is:-426 Distance_to_GeneEnd: -86429
chr5	32314150	32314314	165	32314232	5	49.41	5.91	MTMR12	Myotubularin-related protein 12	gene_position:reverse Proximal_Promoter Distance_to_Tss_is:-1142 Distance_to_GeneEnd: -87145
chr5	35046665	35046852	188	35046759	6	50.75	7.36	AGXT2	cDNA, FLJ95543, highly similar to Homo sapiens alanine-glyoxylate aminotransferase 2 (AGXT2), nuclear gene encoding mitochondrial protein, mRNA	gene_position:reverse Promoter DownStream Of Tss Distance_to_Tss_is:1470 Intron_intron_Position_Number_is:1 Distance_to_GeneEnd: -48564
chr5	36587430	36587580	151	36587505	4	42.2	4.82	RPL39P22	ribosomal protein L39 pseudogene 22	gene_position:forward Proximal_Promoter Distance_to_Tss_is:-1076 Distance_to_GeneEnd: -1231
chr5	38198833	38199430	598	38198966	11	40.8	9.09	PRDX4P2	peroxiredoxin 4 pseudogene 2	gene_position:forward Distal_Promoter Distance_to_Tss_is:1216 Distance_to_GeneEnd: 688
chr5	39573356	39574519	1164	39573926	26	65.96	8.28	CCDC11P1	coiled-coil domain containing 11 pseudogene 1	gene_position:reverse Proximal_Promoter Distance_to_Tss_is:-684 Distance_to_GeneEnd: -1876
chr5	40680989	40681714	726	40681395	14	53.92	11.04	PTGER4	PTGER4 protein	gene_position:forward Promoter DownStream Of Tss Distance_to_Tss_is:38 5UTR_Exon:exon_Position_Number_is:1 Distance_to_GeneEnd: -15871
chr5	41261844	41262308	465	41261966	10	43.38	7.64	C6	cDNA FLJ78071, highly similar to Human MHC class III complement component C6 mRNA	gene_position:reverse Proximal_Promoter Distance_to_Tss_is:-406 Distance_to_GeneEnd: -119698
chr5	42757366	42758060	695	42757742	11	42.25	9.39	CCDC152	coiled-coil domain containing 152	gene_position:forward Promoter DownStream Of Tss Distance_to_Tss_is:548 Intron_intron_Position_Number_is:1 Distance_to_GeneEnd: -45071
chr5	42916862	42917297	436	42917006	9	40.99	10.81	PRELID3BP6	slowmo homolog 2 (Drosophila) pseudogene	gene_position:forward Proximal_Promoter Distance_to_Tss_is:-552 Distance_to_GeneEnd: -1111
chr5	42973983	42975375	1393	42975238	21	56.54	11.04	PRELID3BP7	slowmo homolog 2 (Drosophila) pseudogene	gene_position:forward Distal_Promoter Distance_to_Tss_is:1359 Distance_to_GeneEnd: 804
chr5	43066898	43068440	1543	43068007	19	44	5.89	LOC100506639	uncharacterized LOC100506639	gene_position:forward Proximal_Promoter Distance_to_Tss_is:-125 Distance_to_GeneEnd: -26660
chr5	56895968	56896139	172	56896054	5	50.96	7.82	MAP3K1	Mitogen-activated protein kinase kinase kinase 1	gene_position:forward Distance_to_Tss_is:80895 3UTR_Exon:exon_Position_Number_is:20 Distance_to_GeneEnd: -184
chr5	65483324	65483481	158	65483403	4	42.42	6.26	ADAMTS6	ADAMTS6 variant 2	gene_position:reverse Proximal_Promoter Distance_to_Tss_is:-1447 Distance_to_GeneEnd: -334588
chr5	67793575	67793959	385	67793714	8	42.83	6.26	LOC101928858	uncharacterized LOC101928858	gene_position:forward Promoter DownStream Of Tss Distance_to_Tss_is:420 Intron_intron_Position_Number_is:1 Distance_to_GeneEnd: -11663
chr5	70785218	70786261	1044	70785532	26	58.52	4.52	LOC653080	glucuronidase, beta pseudogene	gene_position:forward Proximal_Promoter Distance_to_Tss_is:-179 Distance_to_GeneEnd: -13480
chr5	71233584	71233807	224	71233696	7	47.5	7.86	LOC728575	POM121 membrane glycoprotein (rat) pseudogene	gene_position:forward Promoter DownStream Of Tss Distance_to_Tss_is:200 Exon:exon_Position_Number_is:1 Distance_to_GeneEnd: -489
chr5	73152601	73153011	411	73152734	9	46.14	11.77	LOC101060067	40S ribosomal protein S3-like	gene_position:reverse Promoter DownStream Of Tss Distance_to_Tss_is:1135 Exon:exon_Position_Number_is:2 Distance_to_GeneEnd: -191
chr5	74868642	74868812	171	74868727	4	42.42	6.26	FAM169A	Soluble lamin-associated protein of 75 kDa	gene_position:reverse Proximal_Promoter Distance_to_Tss_is:-637 Distance_to_GeneEnd: -91068
chr5	77581122	77581277	156	77581200	4	42.42	6.26	RPL7P23	ribosomal protein L7 pseudogene 23	gene_position:forward Proximal_Promoter Distance_to_Tss_is:-1232 Distance_to_GeneEnd: -2078
chr5	77884741	77884909	169	77884825	4	42.42	6.26	LOC101929154	uncharacterized LOC101929154	gene_position:forward Promoter DownStream Of Tss Distance_to_Tss_is:85 Exon:exon_Position_Number_is:1 Distance_to_GeneEnd: -74355
chr5	80653769	80653970	202	80653870	5	42.42	7.82	DHFR	Dihydrofolate reductase, isoform CRA_a	gene_position:reverse Promoter DownStream Of Tss Distance_to_Tss_is:1212 Intron_intron_Position_Number_is:2 Distance_to_GeneEnd: -27543
chr5	80653769	80653970	202	80653870	5	42.42	7.82	MSH3	cDNA FLJ75589, highly similar to Homo sapiens mutS homolog 3 (E. coli) (MSH3), mRNA	gene_position:forward Proximal_Promoter Distance_to_Tss_is:-879 Distance_to_GeneEnd: -223046
chr5	82841119	82841288	170	82841204	4	42.42	6.26	MIR3977	microRNA 3977	gene_position:forward Proximal_Promoter Distance_to_Tss_is:964 Distance_to_GeneEnd: 895
chr5	83471413	83471588	176	83471501	5	50.96	7.82	VCAN	Chondroitin sulfate proteoglycan 2 (Versican), isoform CRA_c	gene_position:forward Proximal_Promoter Distance_to_Tss_is:-261 Distance_to_GeneEnd: -110890
chr5	84383973	84384124	152	84384049	4	42.42	6.26	EDIL3	cDNA FLJ50929, highly similar to EGF-like repeat and discoidin I-likedomain-containing protein 3	gene_position:reverse Promoter DownStream Of Tss Distance_to_Tss_is:894 Intron_intron_Position_Number_is:1 Distance_to_GeneEnd: -443378
chr5	86087102	86087260	159	86087181	4	42.42	6.26	PTP4A1P4	protein tyrosine phosphatase type IVA, member 1 pseudogene 4	gene_position:forward Promoter DownStream Of Tss Distance_to_Tss_is:162 Exon:exon_Position_Number_is:1 Distance_to_GeneEnd: -2186
chr5	86283022	86283706	685	86283496	12	49.44	9.39	NBPF22P	neuroblastoma breakpoint family, member 22, pseudogene	gene_position:forward Promoter DownStream Of Tss Distance_to_Tss_is:578 Intron_intron_Position_Number_is:1 Distance_to_GeneEnd: -14525
chr5	86403668	86403827	160	86403748	4	42.42	6.26	LOC100421863	ash2 (absent, small, or homeotic)-like (Drosophila) pseudogene	gene_position:forward Distal_Promoter Distance_to_Tss_is:1339 Distance_to_GeneEnd: 726
chr5	86884633	86884782	150	86884708	4	50.96	6.26	RPL10AP9	ribosomal protein L10a pseudogene 9	gene_position:reverse Promoter DownStream Of Tss Distance_to_Tss_is:282 Exon:exon_Position_Number_is:1 Distance_to_GeneEnd: -423
chr5	87391938	87392101	164	87392020	4	42.42	6.26	RASA1	RAS p21 protein activator (GTPase activating protein) 1, isoform CRA_b	gene_position:forward Distance_to_Tss_is:123685 Distance_to_GeneEnd: 12
chr5	90558251	90558400	150	90558326	4	50.96	6.26	ADGRV1	cDNA FLJ14354 fis, clone Y79AA1001384, highly similar to Monogenic audiogenic seizure susceptibility protein 1 homolog	gene_position:forward Proximal_Promoter Distance_to_Tss_is:-549 Distance_to_GeneEnd: -605965
chr5	91314289	91314438	150	91314364	4	50.96	6.26	LUCAT1	lung cancer associated transcript 1 (non-protein coding)	gene_position:reverse Promoter DownStream Of Tss Distance_to_Tss_is:113 Exon:exon_Position_Number_is:1 Distance_to_GeneEnd: -11303
chr5	98340025	98340189	165	98340107	4	42.42	6.26	LOC402221	actin, beta pseudogene	gene_position:forward Distal_Promoter Distance_to_Tss_is:1382 Distance_to_GeneEnd: 78
chr5	98769446	98769669	224	98769558	8	69.34	12.52	RGMB	RGM domain family member B	gene_position:forward Promoter DownStream Of Tss Distance_to_Tss_is:151 5UTR_Exon:exon_Position_Number_is:1 Distance_to_GeneEnd: -27048
chr5	108381822	108382734	913	108382503	19	55.52	6.31	FBXL17	F-box and leucine-rich repeat protein 17	gene_position:reverse Promoter DownStream Of Tss Distance_to_Tss_is:276 5UTR_Exon:exon_Position_Number_is:1 Distance_to_GeneEnd: -522789
chr5	112706013	112706891	879	112706601	17	42.65	5.84	APC	Adenomatous polyposis coli protein	gene_position:forward Proximal_Promoter Distance_to_Tss_is:-1492 Distance_to_GeneEnd: -140226
chr5	115192867	115193023	157	115192945	5	59.95	7.82	LOC102723365	uncharacterized LOC102723365	gene_position:reverse Proximal_Promoter Distance_to_Tss_is:-89 Distance_to_GeneEnd: -6886
chr5	115815851	115816000	150	115815926	4	50.96	6.26	CDO1	Cysteine dioxygenase type 1	gene_position:reverse Promoter DownStream Of Tss Distance_to_Tss_is:857 Intron_intron_Position_Number_is:1 Distance_to_GeneEnd: -11118
chr5	115817739	115817955	217	115817847	6	41.62	7.1	CDO1	Cysteine dioxygenase type 1	gene_position:reverse Proximal_Promoter Distance_to_Tss_is:-1031 Distance_to_GeneEnd: -13006
chr5	120463379	120464163	785	120463604	12	43.42	6.26	PRR16	Protein Largen	gene_position:forward Proximal_Promoter Distance_to_Tss_is:-899 Distance_to_GeneEnd: -223935
chr5	121326023	121326344	322	121326165	10	54.26	9.29	LOC102467226	uncharacterized LOC102467226	gene_position:forward Distance_to_Tss_is:3473 Distance_to_GeneEnd: 186
chr5	123011752	123012193	442	123012045	11	61.61	9.39	SNX24	Sorting nexin-24	gene_position:forward Distance_to_Tss_is:166298 Distance_to_GeneEnd: 155
chr5	123424579	123424953	375	123424713	12	63.63	10.46	CEP120	Centrosomal protein of 120 kDa	gene_position:reverse Proximal_Promoter Distance_to_Tss_is:-987 Distance_to_GeneEnd: -79694
chr5	125967610	125968031	422	125967909	9	44.39	10.08	RPSAP37	ribosomal protein SA pseudogene 37	gene_position:reverse Proximal_Promoter Distance_to_Tss_is:-108 Distance_to_GeneEnd: -872
chr5	126602142	126602494	353	126602356	8	41.55	9.66	PHAX	Phosphorylated adapter RNA export protein	gene_position:forward Promoter DownStream Of Tss Distance_to_Tss_is:1227 Intron_intron_Position_Number_is:1 Distance_to_GeneEnd: -25110
chr5	128536583	128536902	320	128536714	9	44.19	7.6	FBN2	Fibrillin-2	gene_position:reverse Promoter DownStream Of Tss Distance_to_Tss_is:1459 Intron_intron_Position_Number_is:1 Distance_to_GeneEnd: -278674
chr5	129396118	129396804	687	129396547	12	41.15	7.79	MIR4460	microRNA 4460	gene_position:reverse Distal_Promoter Distance_to_Tss_is:1029 Distance_to_GeneEnd: 944
chr5	132738223	132738431	209	132738327	5	42.42	7.82	KIF3A	Kinesin-like protein KIF3A	gene_position:reverse Proximal_Promoter Distance_to_Tss_is:-706 Distance_to_GeneEnd: -48570
chr5	132872572	132873160	589	132873030	13	46.08	6.51	LEAP2	Liver-expressed antimicrobial peptide 2 isoform	gene_position:forward Proximal_Promoter Distance_to_Tss_is:-1094 Distance_to_GeneEnd: -2318
chr5	134176329	134176882	554	134176617	11	51.72	10.95	SKP1	S-phase kinase-associated protein 1	gene_position:reverse Promoter DownStream Of Tss Distance_to_Tss_is:704 Intron_intron_Position_Number_is:1 Distance_to_GeneEnd: -19938
chr5	134226440	134226642	203	134226541	7	67.7	10.54	PPP2CA	Serine/threonine-protein phosphatase 2A catalytic subunit alpha isoform	gene_position:reverse Proximal_Promoter Distance_to_Tss_is:-181 Distance_to_GeneEnd: -29983
chr5	134433660	134434286	627	134434148	11	46.49	10.95	LOC102546229	uncharacterized LOC102546229	gene_position:reverse Promoter DownStream Of Tss Distance_to_Tss_is:1387 Intron_intron_Position_Number_is:1 Distance_to_GeneEnd: -4609
chr5	137497942	137498141	200	137498042	5	42.42	7.82	SPOCK1	Sparc/osteonectin, cwcv and kazal-like domains proteoglycan (Testican) 1, isoform CRA_a	gene_position:reverse Promoter DownStream Of Tss Distance_to_Tss_is:1387 Intron_intron_Position_Number_is:2 Distance_to_GeneEnd: -522644
chr5	137868371	137868530	160	137868451	4	42.42	6.26	MYOT	Myotilin	gene_position:forward Promoter DownStream Of Tss Distance_to_Tss_is:524 Intron_intron_Position_Number_is:1 Distance_to_GeneEnd: -19480
chr5	139446767	139446918	152	139446843	4	42.42	6.26	RNU5B-4P	RNA, U5B small nuclear 4, pseudogene	gene_position:forward Proximal_Promoter Distance_to_Tss_is:-1140 Distance_to_GeneEnd: -1251
chr5	140113225	140113592	368	140113453	8	44.31	9.39	PURA	Transcriptional activator protein Pur-alpha	gene_position:forward Proximal_Promoter Distance_to_Tss_is:-898 Distance_to_GeneEnd: -6191
chr5	140593437	140594493	1057	140594175	14	41.6	7.82	LOC100505798	uncharacterized LOC100505798	gene_position:reverse Promoter DownStream Of Tss Distance_to_Tss_is:1133 Intron_intron_Position_Number_is:2 Distance_to_GeneEnd: -23433
chr5	140717904	140718506	603	140718261	12	55.26	9.39	VTRNA1-2	vault RNA 1-2	gene_position:forward Proximal_Promoter Distance_to_Tss_is:-1022 Distance_to_GeneEnd: -1109
chr5	142323886	142324673	788	142324217	12	42.58	7.7	SPRY4	Protein sprouty homolog 4	gene_position:reverse Promoter DownStream Of Tss Distance_to_Tss_is:1169 Intron_intron_Position_Number_is:1 Distance_to_GeneEnd: -13459
chr5	142323886	142324673	788	142324217	12	42.58	7.7	LOC101926941	uncharacterized LOC101926941	gene_position:forward Proximal_Promoter Distance_to_Tss_is:-1407 Distance_to_GeneEnd: -29804
chr5	142565630	142565915	286	142565773	7	41.27	10.54	RPS12P10	ribosomal protein S12 pseudogene 10	gene_position:forward Proximal_Promoter Distance_to_Tss_is:-1070 Distance_to_GeneEnd: -1452
chr5	144510595	144510848	254	144510722	6	42.42	9.39	LOC100128121	60S ribosomal protein L9-like	gene_position:forward Proximal_Promoter Distance_to_Tss_is:-743 Distance_to_GeneEnd: -12393
chr5	148168891	148169544	654	148169302	12	48.78	8.83	SPINK14	Serine protease inhibitor Kazal-type 14	gene_position:forward Promoter DownStream Of Tss Distance_to_Tss_is:345 Intron_intron_Position_Number_is:1 Distance_to_GeneEnd: -6728
chr5	148286212	148286361	150	148286287	4	41.04	4.65	SPINK13	Serine protease inhibitor Kazal-type 13	gene_position:forward Distance_to_Tss_is:17352 Distance_to_GeneEnd: 2
chr5	149634939	149635093	155	149635016	4	42.42	6.26	ARHGEF37	Rho guanine nucleotide exchange factor 37	gene_position:forward Distance_to_Tss_is:53546 3UTR_Exon:exon_Position_Number_is:12 Distance_to_GeneEnd: -29
chr5	149944789	149944939	151	149944864	4	48.14	5.76	PDE6A	Rod cGMP-specific 3',5'-cyclic phosphodiesterase subunit alpha	gene_position:reverse Promoter DownStream Of Tss Distance_to_Tss_is:4 5UTR_Exon:exon_Position_Number_is:1 Distance_to_GeneEnd: -86833
chr5	149945740	149945908	169	149945824	4	40.6	5.89	PDE6A	Rod cGMP-specific 3',5'-cyclic phosphodiesterase subunit alpha	gene_position:reverse Proximal_Promoter Distance_to_Tss_is:-947 Distance_to_GeneEnd: -87784
chr5	149960885	149961046	162	149960966	4	42.42	6.26	SLC26A2	Sulfate transporter	gene_position:forward Promoter DownStream Of Tss Distance_to_Tss_is:148 5UTR_Exon:exon_Position_Number_is:1 Distance_to_GeneEnd: -26515
chr5	149962116	149962324	209	149962220	5	42.42	7.82	SLC26A2	Sulfate transporter	gene_position:forward Promoter DownStream Of Tss Distance_to_Tss_is:1379 Intron_intron_Position_Number_is:1 Distance_to_GeneEnd: -25284
chr5	149999555	149999706	152	149999631	4	42.42	6.26	HMGXB3	HMG domain-containing protein 3	gene_position:forward Proximal_Promoter Distance_to_Tss_is:-1051 Distance_to_GeneEnd: -53588
chr5	150448889	150449096	208	150448993	5	42.42	7.82	RPS14	40S ribosomal protein S14	gene_position:reverse Promoter DownStream Of Tss Distance_to_Tss_is:867 Intron_intron_Position_Number_is:1 Distance_to_GeneEnd: -4660
chr5	150484840	150485083	244	150484962	6	42.42	9.39	LOC102546298	uncharacterized LOC102546298	gene_position:reverse Promoter DownStream Of Tss Distance_to_Tss_is:1152 Intron_intron_Position_Number_is:2 Distance_to_GeneEnd: -9324
chr5	150484840	150485083	244	150484962	6	42.42	9.39	NDST1	cDNA FLJ76493, highly similar to Homo sapiens N-deacetylase/N-sulfotransferase (heparan glucosaminyl) 1 (NDST1), mRNA	gene_position:forward Proximal_Promoter Distance_to_Tss_is:-965 Distance_to_GeneEnd: -73371
chr5	154122960	154123216	257	154123088	6	42.42	9.39	LOC101927169	uncharacterized LOC101927169	gene_position:forward Promoter DownStream Of Tss Distance_to_Tss_is:1184 Intron_intron_Position_Number_is:1 Distance_to_GeneEnd: -26934
chr5	157744021	157744739	719	157744459	11	40.88	7.82	LSM11	U7 snRNA-associated Sm-like protein LSm11	gene_position:forward Promoter DownStream Of Tss Distance_to_Tss_is:274 Exon:exon_Position_Number_is:1 Distance_to_GeneEnd: -12717
chr5	159101899	159102117	219	159102008	7	56.78	10.08	LOC101927740	uncharacterized LOC101927740	gene_position:forward Promoter DownStream Of Tss Distance_to_Tss_is:1416 Intron_intron_Position_Number_is:1 Distance_to_GeneEnd: -15579
chr5	163040075	163040229	155	163040152	4	42.42	6.26	MRPL57P6	mitochondrial ribosomal protein L57 pseudogene 6	gene_position:forward Proximal_Promoter Distance_to_Tss_is:794 Distance_to_GeneEnd: 469
chr5	169300385	169300725	341	169300468	8	42.01	8.11	SLIT3	Slit homolog 3 protein	gene_position:reverse Promoter DownStream Of Tss Distance_to_Tss_is:744 Intron_intron_Position_Number_is:1 Distance_to_GeneEnd: -638652
chr5	169585113	169585763	651	169585198	11	44.93	7.82	SPDL1	Protein Spindly	gene_position:forward Promoter DownStream Of Tss Distance_to_Tss_is:1479 Intron_intron_Position_Number_is:1 Distance_to_GeneEnd: -19665
chr5	170352315	170352504	190	170352410	5	42.42	7.82	KCNIP1	Kv channel-interacting protein 1	gene_position:forward Proximal_Promoter Distance_to_Tss_is:-1172 Distance_to_GeneEnd: -384317
chr5	172772588	172772810	223	172772699	6	46.02	8.11	DUSP1	cDNA, FLJ79220, highly similar to Dual specificity protein phosphatase 1 (EC3.1.3.48)	gene_position:reverse Proximal_Promoter Distance_to_Tss_is:-1388 Distance_to_GeneEnd: -4498
chr5	173579101	173579830	730	173579684	13	52.48	7.7	LOC285593	uncharacterized LOC285593	gene_position:forward Proximal_Promoter Distance_to_Tss_is:-533 Distance_to_GeneEnd: -5967
chr5	174041671	174042005	335	174041874	8	47.45	10.95	RPL12P22	ribosomal protein L12 pseudogene 22	gene_position:reverse Proximal_Promoter Distance_to_Tss_is:-1449 Distance_to_GeneEnd: -1920
chr5	176062941	176063100	160	176063021	4	42.42	6.26	LOC100996385	uncharacterized LOC100996385	gene_position:reverse Proximal_Promoter Distance_to_Tss_is:-886 Distance_to_GeneEnd: -13263
chr5	176062941	176063100	160	176063021	4	42.42	6.26	FAM153B	family with sequence similarity 153, member B	gene_position:forward Proximal_Promoter Distance_to_Tss_is:-768 Distance_to_GeneEnd: -51857
chr5	176595911	176596069	159	176595990	4	42.42	6.26	CDHR2	Cadherin-related family member 2	gene_position:forward Distance_to_Tss_is:53400 Distance_to_GeneEnd: 143
chr5	176595911	176596069	159	176595990	4	42.42	6.26	GPRIN1	G protein-regulated inducer of neurite outgrowth 1	gene_position:reverse Distance_to_Tss_is:21446 3UTR_Exon:exon_Position_Number_is:2 Distance_to_GeneEnd: -109
chr5	177303714	177303889	176	177303802	5	46.02	6.76	RAB24	RAB24, member RAS oncogene family, isoform CRA_b	gene_position:reverse Promoter DownStream Of Tss Distance_to_Tss_is:30 5UTR_Exon:exon_Position_Number_is:1 Distance_to_GeneEnd: -2524
chr5	177303714	177303889	176	177303802	5	46.02	6.76	PRELID1	PRELI domain-containing protein 1, mitochondrial	gene_position:forward Proximal_Promoter Distance_to_Tss_is:-48 Distance_to_GeneEnd: -3245
chr5	177383948	177384230	283	177384089	7	42.42	10.95	SLC34A1	Solute carrier family 34 (Sodium phosphate), member 1, isoform CRA_b	gene_position:forward Proximal_Promoter Distance_to_Tss_is:-483 Distance_to_GeneEnd: -14900
chr5	177593571	177593890	320	177593718	8	46.2	10.08	TMED9	Transmembrane emp24 protein transport domain containing 9, isoform CRA_a	gene_position:forward Promoter DownStream Of Tss Distance_to_Tss_is:1359 Intron_intron_Position_Number_is:2 Distance_to_GeneEnd: -2536
chr5	177600776	177600944	169	177600860	4	42.42	6.26	B4GALT7	cDNA FLJ12504 fis, clone NT2RM2001698, highly similar to Beta-1,4-galactosyltransferase 7 (EC 2.4.1.-)	gene_position:forward Promoter DownStream Of Tss Distance_to_Tss_is:658 Intron_intron_Position_Number_is:1 Distance_to_GeneEnd: -9571
chr5	178232723	178233419	697	178233314	12	48.66	9.39	PHYKPL	5-phosphohydroxy-L-lysine phospho-lyase	gene_position:reverse Promoter DownStream Of Tss Distance_to_Tss_is:99 5UTR_Exon:exon_Position_Number_is:1 Distance_to_GeneEnd: -24249
chr5	178940492	178941099	608	178940996	11	47.77	9.39	ZNF454	Zinc finger protein 454	gene_position:forward Proximal_Promoter Distance_to_Tss_is:-701 Distance_to_GeneEnd: -25725
chr5	179783029	179783179	151	179783104	4	48.14	5.76	LOC100884169	NADH dehydrogenase (ubiquinone) 1 alpha subcomplex, 12 pseudogene	gene_position:forward Proximal_Promoter Distance_to_Tss_is:-1347 Distance_to_GeneEnd: -1872
chr5	180353640	180353799	160	180353720	4	42.42	6.26	GFPT2	cDNA, FLJ95375, highly similar to Homo sapiens glutamine-fructose-6-phosphate transaminase 2 (GFPT2), mRNA	gene_position:reverse Proximal_Promoter Distance_to_Tss_is:-304 Distance_to_GeneEnd: -52942
chr5	180818282	180818450	169	180818366	5	50.96	7.82	LOC102724833	splicing factor, arginine/serine-rich 19-like	gene_position:reverse Proximal_Promoter Distance_to_Tss_is:-1473 Distance_to_GeneEnd: -22633
chr5	180971603	180971887	285	180971745	7	42.42	10.95	LOC100128762	telomeric repeat binding factor 2, interacting protein pseudogene	gene_position:reverse Proximal_Promoter Distance_to_Tss_is:-796 Distance_to_GeneEnd: -4414
chr6	205362	205522	161	205442	4	42.42	6.26	LOC285766	uncharacterized LOC285766	gene_position:reverse Promoter DownStream Of Tss Distance_to_Tss_is:122 Exon:exon_Position_Number_is:1 Distance_to_GeneEnd: -23896
chr6	692800	692950	151	692875	4	50.96	6.26	EXOC2	Exocyst complex component 2, isoform CRA_a	gene_position:reverse Promoter DownStream Of Tss Distance_to_Tss_is:341 Intron_intron_Position_Number_is:1 Distance_to_GeneEnd: -207664
chr6	2876361	2876511	151	2876436	4	44.69	5.19	SERPINB9P1	serpin peptidase inhibitor, clade B (ovalbumin), member 9, pseudogene 1	gene_position:reverse Promoter DownStream Of Tss Distance_to_Tss_is:149 Exon:exon_Position_Number_is:1 Distance_to_GeneEnd: -21704
chr6	3044791	3044942	152	3044867	4	42.42	6.26	FAM136BP	family with sequence similarity 136, member B, pseudogene	gene_position:forward Proximal_Promoter Distance_to_Tss_is:-593 Distance_to_GeneEnd: -1009
chr6	3117201	3117369	169	3117285	4	42.42	6.26	BPHL	Biphenyl hydrolase-like (Serine hydrolase breast epithelial mucin-associated antigen), isoform CRA_d	gene_position:forward Proximal_Promoter Distance_to_Tss_is:-1491 Distance_to_GeneEnd: -35997
chr6	3831515	3831899	385	3831641	10	48.54	9.63	LOC101927867	uncharacterized LOC101927867	gene_position:forward Proximal_Promoter Distance_to_Tss_is:-440 Distance_to_GeneEnd: -2381
chr6	3848415	3849209	795	3848555	18	61.48	7.73	FAM50B	Family with sequence similarity 50, member B, isoform CRA_a	gene_position:forward Proximal_Promoter Distance_to_Tss_is:-983 Distance_to_GeneEnd: -2902
chr6	3849326	3849645	320	3849423	9	43.61	6.41	FAM50B	Family with sequence similarity 50, member B, isoform CRA_a	gene_position:forward Proximal_Promoter Distance_to_Tss_is:-72 Distance_to_GeneEnd: -1991
chr6	4021092	4021551	460	4021205	12	54.02	8.13	PRPF4B	PRP4 pre-mRNA processing factor 4 homolog B (Yeast), isoform CRA_a	gene_position:forward Proximal_Promoter Distance_to_Tss_is:-243 Distance_to_GeneEnd: -43891
chr6	4189485	4189657	173	4189571	7	86.09	10.3	LOC102724096	uncharacterized LOC102724096	gene_position:reverse Proximal_Promoter Distance_to_Tss_is:-777 Distance_to_GeneEnd: -3018
chr6	4189485	4189657	173	4189571	7	86.09	10.3	LOC100129052	N(alpha)-acetyltransferase 40, NatD catalytic subunit, homolog (S. cerevisiae) pseudogene	gene_position:forward Promoter DownStream Of Tss Distance_to_Tss_is:224 Exon:exon_Position_Number_is:1 Distance_to_GeneEnd: -323
chr6	6587694	6587941	248	6587818	8	59.95	12.52	LY86	Lymphocyte antigen 86	gene_position:forward Proximal_Promoter Distance_to_Tss_is:-962 Distance_to_GeneEnd: -67288
chr6	7505031	7505443	413	7505130	8	40.54	9.39	RPS26P29	ribosomal protein S26 pseudogene 29	gene_position:forward Proximal_Promoter Distance_to_Tss_is:-1172 Distance_to_GeneEnd: -1518
chr6	7621314	7621472	159	7621393	4	42.42	6.26	RPL29P1	ribosomal protein L29 pseudogene 1	gene_position:forward Proximal_Promoter Distance_to_Tss_is:891 Distance_to_GeneEnd: 429
chr6	10482751	10483067	317	10482884	8	40.04	5.91	LOC101928106	uncharacterized LOC101928106	gene_position:reverse Proximal_Promoter Distance_to_Tss_is:-1165 Distance_to_GeneEnd: -8578
chr6	11138761	11138911	151	11138836	4	50.96	6.26	SMIM13	cDNA FLJ53537	gene_position:forward Distance_to_Tss_is:44728 Distance_to_GeneEnd: 23
chr6	16760686	16760835	150	16760761	4	50.96	6.26	ATXN1	Ataxin 1, isoform CRA_c	gene_position:reverse Promoter DownStream Of Tss Distance_to_Tss_is:804 Intron_intron_Position_Number_is:1 Distance_to_GeneEnd: -461574
chr6	16760686	16760835	150	16760761	4	50.96	6.26	LOC101928433	uncharacterized LOC101928433	gene_position:forward Proximal_Promoter Distance_to_Tss_is:-1185 Distance_to_GeneEnd: -4308
chr6	17382515	17382674	160	17382595	4	42.42	6.26	LOC100421092	esterase D/formylglutathione hydrolase pseudogene	gene_position:forward Distal_Promoter Distance_to_Tss_is:1028 Distance_to_GeneEnd: 488
chr6	20401846	20402364	519	20402174	11	45	7.5	E2F3	Transcription factor E2F3	gene_position:forward Proximal_Promoter Distance_to_Tss_is:-60 Distance_to_GeneEnd: -91868
chr6	20402590	20402775	186	20402683	5	41.04	5.81	E2F3	Transcription factor E2F3	gene_position:forward Promoter DownStream Of Tss Distance_to_Tss_is:684 Exon:exon_Position_Number_is:1 Distance_to_GeneEnd: -91124
chr6	24798579	24798736	158	24798658	4	41.95	6.16	C6orf229	chromosome 6 open reading frame 229	gene_position:reverse Promoter DownStream Of Tss Distance_to_Tss_is:317 Intron_intron_Position_Number_is:1 Distance_to_GeneEnd: -1258
chr6	26155597	26155751	155	26155674	6	79.11	9.39	HIST1H1E	Liver histone H1e	gene_position:forward Proximal_Promoter Distance_to_Tss_is:-734 Distance_to_GeneEnd: -1518
chr6	26188312	26188658	347	26188526	9	54.66	9.39	HIST1H4D	histone cluster 1, H4d	gene_position:reverse Proximal_Promoter Distance_to_Tss_is:764 Distance_to_GeneEnd: 398
chr6	26198410	26198559	150	26198485	4	48.14	5.76	HIST1H3D	histone cluster 1, H3d	gene_position:reverse Promoter DownStream Of Tss Distance_to_Tss_is:883 Intron_intron_Position_Number_is:1 Distance_to_GeneEnd: -1626
chr6	26198410	26198559	150	26198485	4	48.14	5.76	HIST1H2BF	HIST1H2BC protein	gene_position:forward Proximal_Promoter Distance_to_Tss_is:-1149 Distance_to_GeneEnd: -1578
chr6	26305214	26305702	489	26305558	10	42.2	7.79	TRS-GCT6-1	transfer RNA-Ser (GCT) 6-1	gene_position:reverse Proximal_Promoter Distance_to_Tss_is:359 Distance_to_GeneEnd: 276
chr6	26456703	26457206	504	26456808	10	48.24	12.52	BTN2A1	Butyrophilin subfamily 2 member A1	gene_position:forward Proximal_Promoter Distance_to_Tss_is:-1201 Distance_to_GeneEnd: -19918
chr6	26476580	26477026	447	26476893	9	40.12	8.11	BTN2A1	Butyrophilin subfamily 2 member A1	gene_position:forward Distance_to_Tss_is:18676 3UTR_Exon:exon_Position_Number_is:8 Distance_to_GeneEnd: -41
chr6	26554697	26554992	296	26554845	7	42.42	10.95	TRI-AAT5-3	transfer RNA-Ile (AAT) 5-3	gene_position:forward Proximal_Promoter Distance_to_Tss_is:575 Distance_to_GeneEnd: 502
chr6	26554697	26554992	296	26554845	7	42.42	10.95	TRP-AGG2-7	transfer RNA-Pro (AGG) 2-7	gene_position:forward Proximal_Promoter Distance_to_Tss_is:-573 Distance_to_GeneEnd: -644
chr6	26597343	26597845	503	26597483	10	48.32	10.95	ABT1	Activator of basal transcription 1, isoform CRA_a	gene_position:forward Promoter DownStream Of Tss Distance_to_Tss_is:400 Intron_intron_Position_Number_is:1 Distance_to_GeneEnd: -2707
chr6	26719726	26720437	712	26720111	12	40.47	6.62	TRI-AAT7-2	transfer RNA-Ile (AAT) 7-2	gene_position:reverse Distal_Promoter Distance_to_Tss_is:1339 Distance_to_GeneEnd: 1266
chr6	27176480	27176775	296	27176628	8	50.96	12.52	TRI-AAT5-4	transfer RNA-Ile (AAT) 5-4	gene_position:reverse Proximal_Promoter Distance_to_Tss_is:808 Distance_to_GeneEnd: 735
chr6	27506990	27507512	523	27507199	10	45.28	12.04	TRS-TGA4-1	transfer RNA-Ser (TGA) 4-1	gene_position:reverse Proximal_Promoter Distance_to_Tss_is:-1081 Distance_to_GeneEnd: -1162
chr6	27576434	27576590	157	27576512	4	42.42	6.26	TRK-TTT9-1	transfer RNA-Lys (TTT) 9-1	gene_position:forward Proximal_Promoter Distance_to_Tss_is:367 Distance_to_GeneEnd: 295
chr6	27594343	27594493	151	27594418	4	50.96	6.26	TRX-CAT1-7	transfer RNA-iMet (CAT) 1-7	gene_position:reverse Proximal_Promoter Distance_to_Tss_is:-1451 Distance_to_GeneEnd: -1522
chr6	27650659	27650821	163	27650740	4	42.42	6.26	TRV-AAC3-1	transfer RNA-Val (AAC) 3-1	gene_position:reverse Proximal_Promoter Distance_to_Tss_is:341 Distance_to_GeneEnd: 269
chr6	27738902	27739479	578	27739050	10	40.6	7.36	GPR89P	G protein-coupled receptor 89 pseudogene	gene_position:reverse Proximal_Promoter Distance_to_Tss_is:-388 Distance_to_GeneEnd: -2327
chr6	27873326	27873557	232	27873442	6	42.42	9.39	HIST1H3I	histone cluster 1, H3i	gene_position:reverse Proximal_Promoter Distance_to_Tss_is:-1005 Distance_to_GeneEnd: -1481
chr6	27873326	27873557	232	27873442	6	42.42	9.39	HIST1H4L	histone cluster 1, H4l	gene_position:reverse Promoter DownStream Of Tss Distance_to_Tss_is:185 Exon:exon_Position_Number_is:1 Distance_to_GeneEnd: -178
chr6	27894565	27895028	464	27894903	11	59.45	10.95	HIST1H2BO	Histone H2B type 1-O	gene_position:forward Distal_Promoter Distance_to_Tss_is:1140 Distance_to_GeneEnd: 674
chr6	27978088	27978244	157	27978166	4	42.42	6.26	OR2W4P	olfactory receptor, family 2, subfamily W, member 4 pseudogene	gene_position:forward Proximal_Promoter Distance_to_Tss_is:937 Distance_to_GeneEnd: 15
chr6	28047320	28047507	188	28047414	5	43.42	6.25	OR2B7P	olfactory receptor, family 2, subfamily B, member 7 pseudogene	gene_position:forward Promoter DownStream Of Tss Distance_to_Tss_is:885 Exon:exon_Position_Number_is:1 Distance_to_GeneEnd: -49
chr6	28082427	28082680	254	28082554	6	42.42	9.39	LOC102724889	uncharacterized LOC102724889	gene_position:reverse Proximal_Promoter Distance_to_Tss_is:-1435 Distance_to_GeneEnd: -3635
chr6	28212134	28212455	322	28212310	8	40.51	9.39	TRS-GCT5-1	transfer RNA-Ser (GCT) 5-1	gene_position:forward Proximal_Promoter Distance_to_Tss_is:-903 Distance_to_GeneEnd: -984
chr6	28743949	28744292	344	28744146	8	43.8	8.64	TRR-CCG1-2	transfer RNA-Arg (CCG) 1-2	gene_position:reverse Proximal_Promoter Distance_to_Tss_is:-925 Distance_to_GeneEnd: -997
chr6	28810903	28811074	172	28810989	4	42.42	6.26	TRA-AGC6-1	transfer RNA-Ala (AGC) 6-1	gene_position:reverse Distal_Promoter Distance_to_Tss_is:1240 Distance_to_GeneEnd: 1169
chr6	29028255	29028404	150	29028330	4	50.43	6.16	OR2AD1P	olfactory receptor, family 2, subfamily AD, member 1 pseudogene	gene_position:reverse Proximal_Promoter Distance_to_Tss_is:-648 Distance_to_GeneEnd: -1575
chr6	29215039	29215246	208	29215143	5	42.42	7.82	OR2H4P	olfactory receptor, family 2, subfamily H, member 4 pseudogene	gene_position:forward Proximal_Promoter Distance_to_Tss_is:-197 Distance_to_GeneEnd: -1137
chr6	29455890	29456288	399	29456002	8	41.15	9.24	OR11A1	Olfactory receptor 11A1	gene_position:reverse Promoter DownStream Of Tss Distance_to_Tss_is:1181 Intron_intron_Position_Number_is:1 Distance_to_GeneEnd: -30380
chr6	29578622	29578931	310	29578717	7	41.64	7.82	TMEM183AP1	transmembrane protein 183A pseudogene 1	gene_position:forward Distal_Promoter Distance_to_Tss_is:1163 Distance_to_GeneEnd: 874
chr6	29708077	29708703	627	29708332	12	53.46	9.39	ZDHHC20P1	zinc finger, DHHC-type containing 20 pseudogene 1	gene_position:reverse Proximal_Promoter Distance_to_Tss_is:470 Distance_to_GeneEnd: 64
chr6	29750474	29750627	154	29750551	4	42.42	6.26	HLA-F-AS1	Putative uncharacterized protein DKFZp762B162	gene_position:reverse Proximal_Promoter Distance_to_Tss_is:-1425 Distance_to_GeneEnd: -23873
chr6	29750474	29750627	154	29750551	4	42.42	6.26	IFITM4P	interferon induced transmembrane protein 4 pseudogene	gene_position:reverse Proximal_Promoter Distance_to_Tss_is:674 Distance_to_GeneEnd: 333
chr6	29905198	29905893	696	29905470	12	48.73	9.39	DDX39BP1	DEAD (Asp-Glu-Ala-Asp) box polypeptide 39B pseudogene 1	gene_position:forward Proximal_Promoter Distance_to_Tss_is:-1349 Distance_to_GeneEnd: -2251
chr6	29911920	29912253	334	29912124	8	47.55	9.39	3.8-1.3	HLA complex group 26 (non-protein coding) pseudogene	gene_position:reverse Proximal_Promoter Distance_to_Tss_is:-520 Distance_to_GeneEnd: -1685
chr6	29955044	29955628	585	29955157	12	56.67	7.82	HCG4P4	HLA complex group 4 pseudogene 4	gene_position:reverse Proximal_Promoter Distance_to_Tss_is:589 Distance_to_GeneEnd: 161
chr6	30234155	30234390	236	30234273	7	48.88	10.3	HCG17	HLA complex group 17 (non-protein coding)	gene_position:reverse Distance_to_Tss_is:91979 Exon:exon_Position_Number_is:5 Distance_to_GeneEnd: -116
chr6	30719267	30719978	712	30719724	11	41.28	6.26	TUBB	Beta-4 tubulin	gene_position:forward Proximal_Promoter Distance_to_Tss_is:-1113 Distance_to_GeneEnd: -6155
chr6	30744314	30744597	284	30744456	8	40.48	9.13	FLOT1	Flotillin-1	gene_position:reverse Proximal_Promoter Distance_to_Tss_is:-1404 Distance_to_GeneEnd: -16490
chr6	30744314	30744597	284	30744456	8	40.48	9.13	IER3	Apoptosis inhibitor	gene_position:reverse Promoter DownStream Of Tss Distance_to_Tss_is:236 Exon:exon_Position_Number_is:1 Distance_to_GeneEnd: -1115
chr6	30942325	30942544	220	30942435	6	50.96	9.39	DPCR1	Diffuse panbronchiolitis critical region protein 1	gene_position:forward Promoter DownStream Of Tss Distance_to_Tss_is:1325 Intron_intron_Position_Number_is:1 Distance_to_GeneEnd: -11896
chr6	31164325	31164564	240	31164445	6	42.42	9.39	POU5F1	POU domain, class 5, transcription factor 1	gene_position:reverse Distance_to_Tss_is:6368 Distance_to_GeneEnd: 12
chr6	31377718	31377916	199	31377817	6	55.16	8.28	FGFR3P1	fibroblast growth factor receptor 3 pseudogene 1	gene_position:forward Promoter DownStream Of Tss Distance_to_Tss_is:1 Exon:exon_Position_Number_is:1 Distance_to_GeneEnd: -310
chr6	31542804	31543261	458	31543122	11	55.42	9.86	DDX39B	HCG2005638, isoform CRA_a	gene_position:reverse Proximal_Promoter Distance_to_Tss_is:-329 Distance_to_GeneEnd: -12585
chr6	31611349	31611602	254	31611476	6	42.42	9.39	UQCRHP1	ubiquinol-cytochrome c reductase hinge protein pseudogene 1	gene_position:reverse Promoter DownStream Of Tss Distance_to_Tss_is:7 Exon:exon_Position_Number_is:1 Distance_to_GeneEnd: -266
chr6	31730127	31730931	805	31730354	12	42.34	7.82	DDAH2	N(G),N(G)-dimethylarginine dimethylaminohydrolase 2	gene_position:reverse Promoter DownStream Of Tss Distance_to_Tss_is:135 5UTR_Exon:exon_Position_Number_is:1 Distance_to_GeneEnd: -3087
chr6	31777033	31777201	169	31777117	4	42.42	6.26	VWA7	von Willebrand factor A domain-containing protein 7	gene_position:reverse Promoter DownStream Of Tss Distance_to_Tss_is:298 Intron_intron_Position_Number_is:1 Distance_to_GeneEnd: -11632
chr6	32012491	32012735	245	32012613	7	42.2	8.43	TNXA	Putative tenascin-XA	gene_position:reverse Promoter DownStream Of Tss Distance_to_Tss_is:532 Exon:exon_Position_Number_is:1 Distance_to_GeneEnd: -4071
chr6	32012491	32012735	245	32012613	7	42.2	8.43	STK19B	serine/threonine kinase 19B, pseudogene	gene_position:forward Proximal_Promoter Distance_to_Tss_is:-899 Distance_to_GeneEnd: -1693
chr6	32036162	32037057	896	32036740	15	45.15	11.46	CYP21A2	21-hydroxylase	gene_position:forward Promoter DownStream Of Tss Distance_to_Tss_is:686 Exon:exon_Position_Number_is:1 Distance_to_GeneEnd: -5480
chr6	32461526	32461724	199	32461625	5	41.95	7.7	HLA-DRB9	MHC class II antigen	gene_position:reverse Proximal_Promoter Distance_to_Tss_is:-1437 Distance_to_GeneEnd: -1706
chr6	33411172	33411753	582	33411445	11	49.62	9.39	PHF1	cDNA FLJ61267, highly similar to Homo sapiens PHD finger protein 1 (PHF1), transcript variant 1, mRNA	gene_position:forward Promoter DownStream Of Tss Distance_to_Tss_is:176 5UTR_Exon:exon_Position_Number_is:1 Distance_to_GeneEnd: -5281
chr6	34188537	34188689	153	34188613	4	42.42	6.26	KRT18P9	keratin 18 pseudogene 9	gene_position:forward Proximal_Promoter Distance_to_Tss_is:-1195 Distance_to_GeneEnd: -2604
chr6	35776547	35776724	178	35776636	6	69.34	9.39	CLPSL2	Colipase-like protein 2	gene_position:forward Proximal_Promoter Distance_to_Tss_is:-47 Distance_to_GeneEnd: -3005
chr6	35832888	35833056	169	35832972	4	42.42	6.26	SRPK1	SFRS protein kinase 1, isoform CRA_e	gene_position:reverse Distance_to_Tss_is:88292 Distance_to_GeneEnd: 146
chr6	36308508	36308665	158	36308587	4	42.42	6.26	PNPLA1	Patatin-like phospholipase 1	gene_position:forward Distance_to_Tss_is:65340 3UTR_Exon:exon_Position_Number_is:8 Distance_to_GeneEnd: -87
chr6	36845197	36845350	154	36845274	4	42.42	6.26	LOC102723698	uncharacterized LOC102723698	gene_position:reverse Proximal_Promoter Distance_to_Tss_is:-932 Distance_to_GeneEnd: -3358
chr6	43013149	43013303	155	43013226	4	42.42	6.26	MEA1	Male-enhanced antigen 1	gene_position:reverse Promoter DownStream Of Tss Distance_to_Tss_is:773 Exon:exon_Position_Number_is:2 Distance_to_GeneEnd: -32805
chr6	43013149	43013303	155	43013226	4	42.42	6.26	KLHDC3	cDNA FLJ40400 fis, clone TESTI2037103	gene_position:forward Proximal_Promoter Distance_to_Tss_is:-954 Distance_to_GeneEnd: -8149
chr6	43517149	43517301	153	43517225	5	59.95	7.82	YIPF3	Protein YIPF3	gene_position:reverse Proximal_Promoter Distance_to_Tss_is:-159 Distance_to_GeneEnd: -5322
chr6	43628656	43628814	159	43628735	4	42.42	6.26	GTPBP2	GTP binding protein 2, isoform CRA_a	gene_position:reverse Promoter DownStream Of Tss Distance_to_Tss_is:590 Intron_intron_Position_Number_is:1 Distance_to_GeneEnd: -8175
chr6	43628656	43628814	159	43628735	4	42.42	6.26	MAD2L1BP	MAD2L1-binding protein	gene_position:forward Proximal_Promoter Distance_to_Tss_is:-886 Distance_to_GeneEnd: -12296
chr6	46955144	46955303	160	46955224	4	42.42	6.26	ADGRF5	G protein-coupled receptor 116, isoform CRA_a	gene_position:reverse Proximal_Promoter Distance_to_Tss_is:-206 Distance_to_GeneEnd: -102639
chr6	49114706	49114872	167	49114789	4	42.42	6.26	LOC100421158	piggyBac transposable element derived 4 pseudogene	gene_position:forward Proximal_Promoter Distance_to_Tss_is:-829 Distance_to_GeneEnd: -1409
chr6	49116793	49116946	154	49116870	5	59.95	7.82	LOC100421158	piggyBac transposable element derived 4 pseudogene	gene_position:forward Distal_Promoter Distance_to_Tss_is:1258 Distance_to_GeneEnd: 678
chr6	49743933	49744097	165	49744015	4	42.42	6.26	CRISP3	cDNA FLJ59147, highly similar to Cysteine-rich secretory protein 3	gene_position:reverse Promoter DownStream Of Tss Distance_to_Tss_is:522 Intron_intron_Position_Number_is:1 Distance_to_GeneEnd: -16557
chr6	49964911	49965280	370	49965034	9	52.26	10.95	DEFB114	Beta-defensin 114	gene_position:reverse Proximal_Promoter Distance_to_Tss_is:-806 Distance_to_GeneEnd: -4619
chr6	49969220	49969435	216	49969328	6	50.96	9.39	DEFB113	Beta-defensin 113	gene_position:reverse Promoter DownStream Of Tss Distance_to_Tss_is:405 Intron_intron_Position_Number_is:1 Distance_to_GeneEnd: -543
chr6	51409185	51409491	307	51409320	7	41.93	7.82	LOC646517	Wilms tumor 1 associated protein pseudogene	gene_position:reverse Distal_Promoter Distance_to_Tss_is:1352 Distance_to_GeneEnd: 899
chr6	52419647	52419851	205	52419749	5	42.42	7.82	EFHC1	EF-hand domain containing 1	gene_position:forward Proximal_Promoter Distance_to_Tss_is:-549 Distance_to_GeneEnd: -76138
chr6	53061847	53062055	209	53061951	5	42.42	7.82	ICK	Intestinal cell (MAK-like) kinase, isoform CRA_a	gene_position:reverse Proximal_Promoter Distance_to_Tss_is:-45 Distance_to_GeneEnd: -60547
chr6	53354860	53355292	433	53355097	10	46.13	7.64	RPL31P28	ribosomal protein L31 pseudogene 28	gene_position:forward Promoter DownStream Of Tss Distance_to_Tss_is:199 Exon:exon_Position_Number_is:1 Distance_to_GeneEnd: -246
chr6	57815703	57815882	180	57815793	5	50.96	7.82	TRNAA-AGC	transfer RNA alanine (anticodon AGC)	gene_position:reverse Proximal_Promoter Distance_to_Tss_is:343 Distance_to_GeneEnd: 271
chr6	57866785	57867040	256	57866913	6	42.42	9.39	LOC101927268	uncharacterized LOC101927268	gene_position:reverse Proximal_Promoter Distance_to_Tss_is:-240 Distance_to_GeneEnd: -10160
chr6	57867124	57867602	479	57867372	11	58.04	12.52	LOC101927268	uncharacterized LOC101927268	gene_position:reverse Proximal_Promoter Distance_to_Tss_is:-579 Distance_to_GeneEnd: -10499
[truncated: 349 more rows]
