# Supplementary material for: Identification of potential target genes of USP22 via ChIP-seq and RNA-seq analysis in HeLa cells
Source: Genet Mol Biol. 2018 Jun 11;41(2):488–95. doi: 10.1590/1678-4685-GMB-2017-0164 (PMC6082230; doi:10.1590/1678-4685-GMB-2017-0164)
Supplement: Table S5 - [file 1415-4757-GMB-1678-4685-GMB-2017-0164-s005.xlsx]

## Sheet: SAOSmRNA
AccID	SAOSSI	SAOSCON	Log2FC	FDR	Style	SAOSSI	SAOSCON
EIF1	12538.5	4027.2	1.63852	0.000738974	up	12816	3940
CCS	256.327	626.567	-1.28948	0.024718	down	262	613
PID1	622.229	185.006	1.74988	0.000112824	up	636	181
CDC20	503.849	1227.58	-1.28475	0.0259363	down	515	1201
TSC22D3	2388.15	972.047	1.29679	0.02935	up	2441	951
LPPR3	16.6319	190.116	-3.51486	3.33411e-12	down	17	186
CFD	79.2462	335.259	-2.08086	3.39471e-06	down	81	328
PIF1	89.0296	375.122	-2.075	2.69809e-06	down	91	367
HARBI1	90.008	19.4205	2.21247	0.000315464	up	92	19
PIGZ	43.0473	128.789	-1.58101	0.0102126	down	44	126
ALDOA	10530	30536.2	-1.53602	0.00448861	down	10763	29875
ALDOC	217.193	2416.32	-3.47576	0	down	222	2364
GFPT1	2134.75	820.772	1.37902	0.0108101	up	2182	803
ROR1	178.059	58.2615	1.61174	0.00394849	up	182	57
TMEM63C	10.7618	43.9517	-2.03	0.0299681	down	11	43
AKAP3	101.748	18.3984	2.46735	2.14927e-05	up	104	18
AKAP6	1338.38	271.887	2.29941	1.37205e-08	up	1368	266
CKB	1638.73	6686.79	-2.02873	8.67604e-07	down	1675	6542
ST7L	292.526	89.9476	1.70141	0.00056936	up	299	88
CKM	136.969	427.251	-1.64124	0.000562072	down	140	418
GOT1	2050.62	509.022	2.01026	1.34901e-06	up	2096	498
ROS1	293.504	76.6599	1.93684	3.71962e-05	up	300	75
NCLN	697.562	1805.08	-1.37167	0.0102101	down	713	1766
ZFP2	14.6752	0	20	0.0337426	up	15	0
HSPG2	1293.38	3154.3	-1.28618	0.0339979	down	1322	3086
CPEB1	195.67	43.9517	2.15443	1.19959e-05	up	200	43
CTH	977.369	94.0361	3.37762	0	up	999	92
CCNH	352.205	116.523	1.5958	0.00139022	up	360	114
CCNF	508.741	1931.83	-1.92496	4.02135e-06	down	520	1890
CCDC28B	116.423	465.07	-1.99807	4.72945e-06	down	119	455
CPED1	130.12	37.8189	1.78267	0.00202832	up	133	37
SIRT1	313.071	108.346	1.53085	0.00328711	up	320	106
AFTPH	446.126	183.984	1.27787	0.0330548	up	456	180
C9orf3	1262.07	371.034	1.76617	6.07841e-05	up	1290	363
PTGER4	209.366	31.6861	2.72411	1.41667e-08	up	214	31
RBCK1	1200.43	474.269	1.33978	0.0151389	up	1227	464
IFI44L	545.918	28.6197	4.2536	0	up	558	28
RPF2	885.405	203.404	2.12199	3.74205e-07	up	905	199
LAMTOR3	312.093	90.9697	1.77852	0.000209303	up	319	89
RAB3A	58.7009	283.13	-2.27001	5.15816e-07	down	60	277
EIF3L	2080.95	5402.99	-1.37652	0.0146418	down	2127	5286
RAB36	20.5453	64.3943	-1.64812	0.0483359	down	21	63
PAPPA2	168.276	21.4648	2.97079	5.18319e-09	up	172	21
EIF1B	1094.77	454.849	1.26717	0.0333013	up	1119	445
HOXB13	12.7185	88.9255	-2.80567	3.43805e-06	down	13	87
GTPBP2	6280.99	2205.76	1.50972	0.00314073	up	6420	2158
NHLH1	27.3937	3.06639	3.15923	0.0103797	up	28	3
LACC1	498.957	206.471	1.27298	0.0332886	up	510	202
RPL4	4984.68	14967.1	-1.58622	0.00146355	down	5095	14643
FAM129A	2905.69	818.727	1.82743	2.42481e-05	up	2970	801
PALD1	23.4803	101.191	-2.10756	0.000325692	down	24	99
IQCB1	658.428	271.887	1.27602	0.0303146	up	673	266
GPR1	240.674	25.5533	3.2355	1.24585e-11	up	246	25
TATDN1	363.945	136.966	1.40991	0.00995337	up	372	134
CRIP2	152.622	572.394	-1.90704	1.19094e-05	down	156	560
RPS5	3758.81	9501.74	-1.33791	0.0313784	down	3842	9296
GPT2	3676.63	1219.4	1.59221	0.000808347	up	3758	1193
GPS1	1993.87	4879.66	-1.29121	0.0389661	down	2038	4774
CITED4	0.978348	41.9074	-5.42071	1.0423e-06	down	1	41
DGKZ	381.556	915.83	-1.26319	0.0318052	down	390	896
TGFB2	956.824	244.289	1.96966	3.53715e-06	up	978	239
DGKE	316.985	121.634	1.38187	0.0148983	up	324	119
CDK6	234.803	67.4607	1.79933	0.000311683	up	240	66
F2R	785.613	188.072	2.06253	1.06866e-06	up	803	184
MAFF	449.062	76.6599	2.55037	2.57236e-09	up	459	75
FAM127A	468.628	1732.51	-1.88635	7.5173e-06	down	479	1695
GPLD1	0	18.3984	-20	0.00397312	down	0	18
CDO1	28.3721	3.06639	3.20986	0.00718359	up	29	3
TBC1D15	402.101	164.563	1.28892	0.0311637	up	411	161
SERINC1	2028.11	655.186	1.63016	0.000407527	up	2073	641
MAOA	131.099	464.048	-1.82362	5.01572e-05	down	134	454
STC2	8006.8	1131.5	2.82299	3.77254e-13	up	8184	1107
SLC30A7	678.973	282.108	1.26711	0.0330751	up	694	276
SLC30A6	356.119	137.988	1.36782	0.0155226	up	364	135
HSPA9	8383.46	2445.96	1.77714	7.61224e-05	up	8569	2393
HSPA8	7527.41	19963.3	-1.40712	0.0199186	down	7694	19531
HSPA2	2.93504	23.509	-3.00176	0.0346745	down	3	23
MSRB1	194.691	527.42	-1.43776	0.00516961	down	199	516
MARS	13964.9	4904.19	1.50972	0.00476145	up	14274	4798
CDX1	2.93504	105.28	-5.1647	3.90687e-13	down	3	103
COMMD9	149.687	421.118	-1.49227	0.00326644	down	153	412
PCED1B	101.748	19.4205	2.38935	3.99171e-05	up	104	19
STRA6	24.4587	86.8812	-1.8287	0.00534512	down	25	85
IGFN1	176.103	12.2656	3.84373	7.35634e-13	up	180	12
SLC43A3	603.64	238.157	1.34178	0.0155012	up	617	233
SLC43A2	24.4587	100.169	-2.03402	0.000616859	down	25	98
HOXA13	5.87009	40.8853	-2.80013	0.00163959	down	6	40
IGFL3	0	17.3762	-20	0.00676538	down	0	17
EHF	13.6969	58.2615	-2.0887	0.00592532	down	14	57
FAM115C	31.3071	90.9697	-1.5389	0.0346593	down	32	89
TRIB3	2807.86	144.121	4.28412	0	up	2870	141
FAM117A	41.0906	147.187	-1.84077	0.000699004	down	42	144
FAM117B	53.8091	214.648	-1.99605	3.8845e-05	down	55	210
NEBL	268.067	80.7484	1.73109	0.000485632	up	274	79
NFIL3	1017.48	381.255	1.41617	0.00617697	up	1040	373
SAMD14	40.1123	115.501	-1.52579	0.0207215	down	41	113
SPATC1L	122.293	500.845	-2.03402	2.47208e-06	down	125	490
STX3	632.013	118.567	2.41425	7.05923e-09	up	646	116
RASL12	22.502	229.98	-3.35338	2.52021e-12	down	23	225
LOC102723566	16.6319	0	20	0.0123063	up	17	0
MAP3K7CL	45.004	10.2213	2.13847	0.0181501	up	46	10
AXIN2	139.904	498.8	-1.83403	3.93052e-05	down	143	488
SGOL2	108.597	292.33	-1.42862	0.00932559	down	111	286
EVL	990.088	2834.37	-1.5174	0.00178133	down	1012	2773
TGIF1	754.306	204.426	1.88357	1.52042e-05	up	771	200
NPIPA1	1004.76	156.386	2.68367	2.69746e-11	up	1027	153
NPIPA2	69.4627	6.13279	3.50162	7.23464e-07	up	71	6
NPIPA5	697.562	80.7484	3.11082	5.31797e-14	up	713	79
NPIPA7	125.228	40.8853	1.61491	0.00915329	up	128	40
ADPRH	69.4627	13.2877	2.38615	0.000437357	up	71	13
NPIPA8	175.124	29.6418	2.56267	2.66058e-07	up	179	29
PANX3	123.272	659.275	-2.41904	3.81303e-09	down	126	645
FOSL1	1038.03	194.205	2.41819	2.48384e-09	up	1061	190
SUFU	249.479	695.05	-1.4782	0.00283108	down	255	680
IFITM5	662.341	2129.1	-1.6846	0.000158783	down	677	2083
IFITM2	2510.44	6671.45	-1.41006	0.0106092	down	2566	6527
SPHK1	211.323	30.6639	2.78483	6.63907e-09	up	216	30
LOC102724843	55.7658	11.2434	2.3103	0.00251311	up	57	11
ERBB2IP	1022.37	410.897	1.31507	0.0196879	up	1045	402
CSPG4	0.978348	55.1951	-5.81805	8.3407e-09	down	1	54
PLAU	1405.89	296.418	2.24577	3.25442e-08	up	1437	290
CSPG5	67.506	295.396	-2.12956	2.67294e-06	down	69	289
YPEL1	54.7875	247.356	-2.17467	2.88175e-06	down	56	242
ELF1	1779.61	743.09	1.25996	0.0400185	up	1819	727
PLD6	453.953	153.32	1.566	0.00147623	up	464	150
PLD2	81.2028	343.436	-2.08044	3.18814e-06	down	83	336
SLC7A11	1914.63	112.434	4.08991	0	up	1957	110
ST6GAL2	1.9567	21.4648	-3.45548	0.0251601	down	2	21
SLC31A1	2033.01	551.951	1.881	1.0344e-05	up	2078	540
SAMD9L	155.557	27.5976	2.49483	1.11608e-06	up	159	27
NTRK1	23.4803	104.257	-2.15062	0.000197161	down	24	102
NTRK2	11.7402	58.2615	-2.31109	0.00168197	down	12	57
RRN3	965.629	291.308	1.72893	0.000112085	up	987	285
SUOX	72.3977	271.887	-1.90899	5.17401e-05	down	74	266
BCAM	559.615	1335.93	-1.25533	0.0363594	down	572	1307
NFE2	20.5453	142.076	-2.78979	8.3073e-08	down	21	139
PLK1	1226.85	3748.16	-1.61122	0.00052917	down	1254	3667
C3	88.0513	3.06639	4.84373	6.79179e-11	up	90	3
C5	64.5709	18.3984	1.81131	0.020548	up	66	18
RENBP	34.2422	1.02213	5.06612	3.31981e-05	up	35	1
FLG	53.8091	0	20	1.8985e-09	up	55	0
FN1	10132.7	25773	-1.34684	0.0487165	down	10357	25215
DIO2	222.085	1025.2	-2.20672	5.75038e-08	down	227	1003
FOS	112.51	40.8853	1.4604	0.0382091	up	115	40
FOSB	284.699	57.2394	2.31436	3.92552e-07	up	291	56
STARD8	15.6536	62.35	-1.9939	0.00741987	down	16	61
CREBL2	602.662	245.312	1.29673	0.0248956	up	616	240
GPNMB	2773.62	610.213	2.18438	7.14197e-08	up	2835	597
MCM5	2810.79	9304.46	-1.72695	0.000139868	down	2873	9103
BCL9	1629.93	3974.05	-1.2858	0.0377233	down	1666	3888
BCL2	289.591	81.7705	1.82436	0.000143876	up	296	80
MB	189.799	586.704	-1.62816	0.000485142	down	194	574
PPP2R5D	818.877	2517.51	-1.62028	0.000413076	down	837	2463
PPP2R5C	511.676	2772.02	-2.43764	4.6581e-10	down	523	2712
ACKR3	994.001	190.116	2.38636	4.52716e-09	up	1016	186
CDCA2	50.8741	191.139	-1.90962	0.000146727	down	52	187
SNAI1	44.0256	279.042	-2.66407	3.201e-09	down	45	273
CRLF1	269.046	673.585	-1.32401	0.0168459	down	275	659
CRLF3	171.211	54.173	1.66013	0.00276389	up	175	53
NT5C3A	308.179	100.169	1.62134	0.00126508	up	315	98
A4GALT	17.6103	63.3722	-1.84743	0.0163738	down	18	62
TIMP3	1270.87	179.895	2.82059	1.39588e-12	up	1299	176
PTGFRN	930.409	2255.84	-1.27773	0.0329178	down	951	2207
SEC61A2	176.103	60.3058	1.54605	0.00737098	up	180	59
GCK	0	16.3541	-20	0.0115791	down	0	16
ZMYM6NB	277.851	114.479	1.27923	0.0434242	up	284	112
PSAT1	8829.59	1414.63	2.64192	1.53251e-11	up	9025	1384
GABRE	306.223	119.589	1.35649	0.0196617	up	313	117
DEPDC1B	95.8781	259.621	-1.43714	0.0098888	down	98	254
LOC101928969	52.8308	14.3098	1.88437	0.0301672	up	54	14
GEM	160.449	38.841	2.04646	8.29044e-05	up	164	38
PMF1	180.994	446.672	-1.30327	0.0239403	down	185	437
GHR	93.9214	343.436	-1.87052	4.73147e-05	down	96	336
EML3	214.258	704.249	-1.71674	0.000132252	down	219	689
TYW5	202.518	76.6599	1.40151	0.0209849	up	207	75
TSEN15	827.682	261.666	1.66135	0.000298295	up	846	256
BTF3L4	1391.21	538.663	1.36888	0.0110333	up	1422	527
EMP1	422.646	99.1468	2.09181	2.09477e-06	up	432	97
NGFR	1858.86	775.798	1.26067	0.0402411	up	1900	759
IGFBP5	94.8997	913.786	-3.26738	3.33067e-16	down	97	894
RPS14	2517.29	13664.9	-2.44053	5.43353e-10	down	2573	13369
RPS18	4434.85	11160.7	-1.33146	0.0369474	down	4533	10919
IGFBP7	309.158	108.346	1.5127	0.00404477	up	316	106
RPS10	1140.75	2741.36	-1.2649	0.0408693	down	1166	2682
FAM229B	145.774	362.857	-1.31567	0.0237768	down	149	355
IL6ST	1596.66	656.209	1.28283	0.0302644	up	1632	642
PTHLH	403.079	93.014	2.11554	1.70732e-06	up	412	91
GSN	913.777	3923.96	-2.1024	2.08928e-07	down	934	3839
MDM4	331.66	131.855	1.33075	0.0235531	up	339	129
TMEM216	17.6103	0	20	0.00746174	up	18	0
NPHP4	328.725	793.174	-1.27076	0.0293221	down	336	776
C14orf37	56.7442	432.362	-2.92969	5.7695e-12	down	58	423
TMEM256	100.77	276.998	-1.45881	0.00733033	down	103	271
NOS1AP	19.567	62.35	-1.67197	0.0469533	down	20	61
PTGS2	95.8781	14.3098	2.74419	3.90285e-06	up	98	14
DBNDD1	72.3977	517.199	-2.8367	9.95781e-12	down	74	506
TRAPPC9	309.158	881.077	-1.51093	0.00175827	down	316	862
LARS	3051.47	974.091	1.64737	0.000350352	up	3119	953
FCRLA	16.6319	0	20	0.0123063	up	17	0
AARS	15750.4	4980.85	1.66093	0.00060315	up	16099	4873
WDR78	134.034	13.2877	3.33443	1.57938e-09	up	137	13
WDR75	1054.66	395.565	1.41479	0.00627471	up	1078	387
PGAM4	177.081	704.249	-1.99168	2.66197e-06	down	181	689
PGAM1	772.895	2030.98	-1.39383	0.00802329	down	790	1987
PGAM2	0	15.332	-20	0.0198931	down	0	15
SEL1L	982.261	284.153	1.78944	4.78628e-05	up	1004	278
AATK	0	23.509	-20	0.000303909	down	0	23
WARS	4873.15	1020.09	2.25616	2.08075e-08	up	4981	998
VAMP7	6.84843	149.231	-4.44563	3.39728e-14	down	7	146
C2orf81	23.4803	83.8148	-1.83575	0.00584557	down	24	82
HDGFRP2	514.611	1266.42	-1.2992	0.0221798	down	526	1239
KANK4	165.341	2422.45	-3.87295	0	down	169	2370
ENHO	19.567	185.006	-3.24108	7.8774e-11	down	20	181
RUNX1T1	256.327	70.5271	1.86174	0.00012564	up	262	69
CROCC	106.64	347.525	-1.70437	0.000351552	down	109	340
STEAP1	34.2422	7.15492	2.25877	0.0415529	up	35	7
ENO3	59.6792	17.3762	1.78011	0.0326754	up	61	17
SOGA1	272.959	676.651	-1.30973	0.0196486	down	279	662
NT5DC2	1753.2	6992.4	-1.9958	1.5542e-06	down	1792	6841
LLGL1	422.646	1035.42	-1.29269	0.0232746	down	432	1013
LLGL2	125.228	411.919	-1.7178	0.000230652	down	128	403
CDKN2C	673.103	2469.47	-1.8753	8.82715e-06	down	688	2416
PNOC	0.978348	19.4205	-4.31109	0.0154748	down	1	19
PTGES	38.1556	208.515	-2.45019	2.3798e-07	down	39	204
GPR68	0.978348	102.213	-6.70702	9.65894e-15	down	1	100
PTGDS	80.2245	211.581	-1.3991	0.0186759	down	82	207
PRDM16	23.4803	0	20	0.000413174	up	24	0
LOC102724147	78.2678	13.2877	2.55833	6.56413e-05	up	80	13
KIF14	95.8781	234.068	-1.28766	0.0443163	down	98	229
GPR45	9.78348	39.8631	-2.02664	0.0463711	down	10	39
ABL2	2445.87	963.87	1.34344	0.0172752	up	2500	943
KIF1A	18.5886	0	20	0.00454484	up	19	0
KIF22	1108.47	2637.1	-1.25039	0.0472744	down	1133	2580
GPR39	100.77	15.332	2.71645	3.26794e-06	up	103	15
PPP6R2	542.983	1308.33	-1.26875	0.0312895	down	555	1280
PFKFB4	314.05	766.599	-1.28748	0.0245832	down	321	750
SMAD7	576.247	243.267	1.24414	0.0425978	up	589	238
DPYSL2	325.79	1125.37	-1.78838	3.71781e-05	down	333	1101
PDZD7	4.89174	36.7967	-2.91116	0.00230434	down	5	36
KIF5A	59.6792	151.275	-1.34188	0.0496407	down	61	148
KIF5C	82.1812	22.4869	1.86972	0.00557149	up	84	22
RADIL	10.7618	62.35	-2.53447	0.000302336	down	11	61
PDZD4	145.774	367.967	-1.33585	0.0192818	down	149	360
FAM210A	268.067	107.324	1.32062	0.0310004	up	274	105
MEPE	44.0256	146.165	-1.73118	0.00196439	down	45	143
DYRK1B	30.3288	5.11066	2.56911	0.0279609	up	31	5
WBP4	615.381	225.891	1.44585	0.0048553	up	629	221
NCALD	131.099	1112.08	-3.08454	6.21725e-15	down	134	1088
TMEM38B	731.804	292.33	1.32386	0.0180685	up	748	286
SLC22A15	674.081	107.324	2.65095	1.33323e-10	up	689	105
BEX2	242.63	10.2213	4.56911	0	up	248	10
PTH1R	96.8564	2200.65	-4.50594	0	down	99	2153
QRICH2	154.579	22.4869	2.78119	6.80341e-08	up	158	22
ID2	477.434	158.43	1.59145	0.00104526	up	488	155
ID1	38.1556	112.434	-1.55912	0.0172171	down	39	110
C11orf54	155.557	56.2172	1.46836	0.0184555	up	159	55
SPARCL1	24.4587	96.0804	-1.97389	0.00119514	down	25	94
CIB2	92.943	239.179	-1.36367	0.0220221	down	95	234
C1QL4	11.7402	93.014	-2.98599	6.24436e-07	down	12	91
C1QL1	50.8741	153.32	-1.59154	0.006058	down	52	150
IHH	12.7185	64.3943	-2.34	0.000781653	down	13	63
SLC6A15	434.386	118.567	1.87327	3.57529e-05	up	444	116
TUSC1	56.7442	188.072	-1.72874	0.000990675	down	58	184
IL6	20.5453	0	20	0.00171286	up	21	0
IL8	2387.17	17.3762	7.10204	0	up	2440	17
NID2	26.4154	345.48	-3.70915	3.33067e-16	down	27	338
PDGFRB	15.6536	279.042	-4.15592	0	down	16	273
GKAP1	111.532	35.7746	1.64044	0.0103262	up	114	35
TNFSF4	0	16.3541	-20	0.0115791	down	0	16
IFI27	130.12	14.3098	3.18477	7.59599e-09	up	133	14
ERAP1	1044.88	351.613	1.57127	0.000899068	up	1068	344
ERAP2	85.1162	28.6197	1.57243	0.0357538	up	87	28
DLL1	42.0689	4.08853	3.3631	0.000193913	up	43	4
PKD1L2	17.6103	0	20	0.00746174	up	18	0
OLFML3	158.492	454.849	-1.52097	0.00219981	down	162	445
LRRC49	96.8564	29.6418	1.70821	0.0095934	up	99	29
LRRC45	162.406	818.727	-2.33378	9.73429e-09	down	166	801
CILP	5.87009	47.0181	-3.00176	0.000242149	down	6	46
FAM200B	405.036	146.165	1.47045	0.00478835	up	414	143
LRRC15	1092.81	8581.82	-2.97324	6.77236e-15	down	1117	8396
MFI2	409.928	1009.87	-1.30072	0.021257	down	419	988
CLSTN3	298.396	1103.9	-1.88731	8.61223e-06	down	305	1080
ITK	14.6752	0	20	0.0337426	up	15	0
ABHD17A	150.666	483.468	-1.68207	0.000294389	down	154	473
SLC35A3	272.959	107.324	1.34671	0.0240119	up	279	105
SLC35A1	409.928	123.678	1.72878	0.000239172	up	419	121
FRZB	12.7185	65.4164	-2.36272	0.000618065	down	13	64
SLITRK5	155.557	636.788	-2.03337	1.64997e-06	down	159	623
PPP1R1B	14.6752	419.074	-4.83575	0	down	15	410
SULT1A3	137.947	26.5754	2.37595	7.23367e-06	up	141	26
LCN2	43.0473	0	20	9.70848e-08	up	44	0
CISH	101.748	276.998	-1.44487	0.00843778	down	104	271
PLA2G4C	72.3977	4.08853	4.14629	2.16335e-08	up	74	4
PPP1R3F	193.713	58.2615	1.7333	0.00100316	up	198	57
LCP1	167.297	16.3541	3.35469	1.24409e-10	up	171	16
DLX2	224.042	49.0623	2.19108	4.56859e-06	up	229	48
LYPLAL1	202.518	73.5935	1.4604	0.0124018	up	207	72
ACPP	0	23.509	-20	0.000303909	down	0	23
DDX60L	374.707	130.833	1.51804	0.00306421	up	383	128
CXADR	33.2638	95.0582	-1.51486	0.0363729	down	34	93
MMADHC	1341.31	565.239	1.24672	0.0428286	up	1371	553
LOC102724428	264.154	43.9517	2.58739	1.78784e-08	up	270	43
LRRC66	22.502	0	20	0.000660051	up	23	0
LMNB1	845.292	2195.54	-1.37705	0.010096	down	864	2148
LOC100506870	302.309	94.0361	1.68474	0.000646698	up	309	92
SORBS2	129.142	49.0623	1.39627	0.0459276	up	132	48
LTB4R	192.734	41.9074	2.20134	7.70367e-06	up	197	41
LYPD1	44.0256	3.06639	3.84373	2.60684e-05	up	45	3
ACTB	20910.2	64042.7	-1.61483	0.00224163	down	21373	62656
LEPREL2	538.091	1325.7	-1.30084	0.0219447	down	550	1297
LEPREL1	245.565	72.5713	1.75863	0.00043479	up	251	71
SPTBN5	81.2028	27.5976	1.55699	0.044784	up	83	27
SLC35B3	238.717	72.5713	1.71783	0.000716636	up	244	71
ITPRIP	744.522	242.245	1.61985	0.0005383	up	761	237
LDB3	3.91339	35.7746	-3.19245	0.00110227	down	4	35
ICAM1	491.13	73.5935	2.73846	1.05427e-10	up	502	72
PCYT2	857.032	2739.31	-1.67639	0.000187329	down	876	2680
EPRS	3333.23	1181.58	1.4962	0.00286085	up	3407	1156
COLEC12	358.075	2395.88	-2.74222	1.32594e-12	down	366	2344
DECR2	20.5453	66.4386	-1.69321	0.0338491	down	21	65
LDHA	5377.98	15776.6	-1.55265	0.0024343	down	5497	15435
SCFD1	620.272	260.644	1.25082	0.03941	up	634	255
SLFN12L	34.2422	5.11066	2.74419	0.00777833	up	35	5
PIK3C2B	114.467	290.285	-1.34254	0.0218839	down	117	284
PARP6	633.969	205.448	1.62564	0.000549813	up	648	201
JUP	109.575	413.963	-1.91759	1.76608e-05	down	112	405
PTPDC1	1236.63	269.843	2.19622	8.20472e-08	up	1264	264
LDLR	343.4	2637.1	-2.94099	2.09832e-14	down	351	2580
ADM2	903.015	33.7303	4.74263	0	up	923	33
CDH23	101.748	282.108	-1.47125	0.00630899	down	104	276
ADAMTS13	39.1339	7.15492	2.45141	0.0100691	up	40	7
ADAMTS16	209.366	50.0845	2.0636	2.47746e-05	up	214	49
IFIH1	347.313	73.5935	2.23859	5.06802e-07	up	355	72
TMEM116	90.9863	29.6418	1.61802	0.0219126	up	93	29
TMEM119	2108.34	8458.14	-2.00423	1.45119e-06	down	2155	8275
SEC11C	1013.57	396.587	1.35373	0.0127608	up	1036	388
ERCC2	429.495	1142.74	-1.41179	0.0058606	down	439	1118
HCFC2	177.081	61.3279	1.52979	0.00843498	up	181	60
THOP1	1074.23	2728.07	-1.34458	0.0161462	down	1098	2669
TMEM140	517.546	127.766	2.01818	3.78676e-06	up	529	125
TMEM143	3.91339	42.9295	-3.45548	9.20696e-05	down	4	42
HERPUD1	2260.96	537.641	2.07222	4.84733e-07	up	2311	526
TMEM168	322.855	112.434	1.5218	0.00348183	up	330	110
FTH1	25272.7	7479.96	1.75648	0.000187183	up	25832	7318
C5orf34	208.388	35.7746	2.54226	1.16343e-07	up	213	35
GPSM1	502.871	1527.06	-1.6025	0.000495959	down	514	1494
GPSM3	34.2422	104.257	-1.6063	0.014817	down	35	102
PHOSPHO1	218.172	1036.44	-2.2481	2.85076e-08	down	223	1014
CCDC3	1447.95	4816.28	-1.7339	9.41991e-05	down	1480	4712
TMEM192	624.186	241.223	1.37161	0.0111126	up	638	236
C5orf28	212.301	32.7082	2.69839	1.73505e-08	up	217	32
CHST6	3.91339	28.6197	-2.87052	0.0144261	down	4	28
ATAD1	793.44	223.847	1.82561	3.29106e-05	up	811	219
KIFC1	1036.07	2498.09	-1.2697	0.0373802	down	1059	2444
NKD1	260.24	1073.24	-2.04405	7.70579e-07	down	266	1050
SSUH2	26.4154	137.988	-2.38509	5.11865e-06	down	27	135
DNM1	874.643	2667.76	-1.60887	0.00049269	down	894	2610
SLC23A3	19.567	0	20	0.0027825	up	20	0
EXOSC8	718.107	288.241	1.31692	0.0195163	up	734	282
PIK3R6	5.87009	47.0181	-3.00176	0.000242149	down	6	46
PIK3R5	2.93504	31.6861	-3.4324	0.00146502	down	3	31
ACPL2	50.8741	181.939	-1.83846	0.000359107	down	52	178
IFIT3	635.926	129.811	2.29245	4.59199e-08	up	650	127
ACSL5	51.8524	8.17705	2.66476	0.000653311	up	53	8
TNFAIP8L1	22.502	287.219	-3.67403	4.77396e-15	down	23	281
HNRNPD	1220.98	3431.3	-1.49072	0.00272792	down	1248	3357
ZSCAN5A	25.437	75.6377	-1.57218	0.0464667	down	26	74
GLIS1	665.276	1631.32	-1.29402	0.0248023	down	680	1596
PITPNC1	143.817	411.919	-1.51813	0.00248594	down	147	403
SLC37A4	311.115	795.218	-1.35391	0.0117697	down	318	778
PCDHB5	4.89174	36.7967	-2.91116	0.00230434	down	5	36
PLXNC1	98.8131	28.6197	1.78769	0.00499351	up	101	28
FSCN1	60.6575	733.891	-3.59681	0	down	62	718
HMG20B	398.187	2134.21	-2.42218	6.97803e-10	down	407	2088
LOC101060581	36.1989	7.15492	2.33894	0.0236649	up	37	7
CYP1A1	68.4843	5.11066	3.74419	2.6188e-07	up	70	5
PITPNM1	744.522	1809.17	-1.28094	0.0295754	down	761	1770
PITPNM3	272.959	54.173	2.33304	3.69421e-07	up	279	53
PNMAL1	261.219	765.577	-1.55129	0.00110338	down	267	749
LAMA4	280.786	822.816	-1.5511	0.00107696	down	287	805
WNT11	741.587	3991.42	-2.42821	5.23049e-10	down	758	3905
PPFIBP2	184.908	912.764	-2.30344	1.3451e-08	down	189	893
DOCK3	709.302	258.599	1.45568	0.00411342	up	725	253
DOCK2	2.93504	27.5976	-3.23309	0.00707841	down	3	27
CXCL1	86.0946	22.4869	1.93684	0.00288532	up	88	22
CXCL3	91.9647	12.2656	2.90646	1.68727e-06	up	94	12
CXCL2	145.774	24.5312	2.57104	8.01222e-07	up	149	24
C1orf115	51.8524	134.921	-1.37964	0.0451077	down	53	132
ANKRD1	280.786	9.19918	4.93182	0	up	287	9
LYRM1	209.366	78.7041	1.41152	0.0183116	up	214	77
LIF	2479.13	630.655	1.97491	2.35522e-06	up	2534	617
C1orf162	17.6103	0	20	0.00746174	up	18	0
HMGA2	92.943	16.3541	2.50669	2.89702e-05	up	95	16
DOK4	345.357	867.79	-1.32926	0.0154326	down	353	849
DOK3	52.8308	12.2656	2.10676	0.00973348	up	54	12
DOK2	2.93504	41.9074	-3.83575	3.38548e-05	down	3	41
ERN1	1044.88	275.976	1.92072	6.90214e-06	up	1068	270
ASAH1	470.585	135.944	1.79145	9.0365e-05	up	481	133
CLGN	573.312	183.984	1.63974	0.000496355	up	586	180
PRPH	15.6536	0	20	0.0203645	up	16	0
BEST1	136.969	5.11066	4.74419	5.35127e-14	up	140	5
CLK1	647.666	190.116	1.76837	8.51579e-05	up	662	186
DISP2	90.9863	295.396	-1.69893	0.00049675	down	93	289
PRNP	2383.25	848.369	1.49017	0.0027712	up	2436	830
ZNF230	70.441	22.4869	1.64733	0.039413	up	72	22
CLK4	144.795	40.8853	1.82436	0.000988583	up	148	40
VCAN	284.699	1846.99	-2.69767	4.12648e-12	down	291	1807
PRR5	99.7915	267.798	-1.42416	0.0108084	down	102	262
LSS	4097.32	11806.6	-1.52685	0.00298405	down	4188	11551
LTF	74.3544	1.02213	6.18477	4.17935e-11	up	76	1
CLMP	217.193	536.619	-1.30492	0.021897	down	222	525
ACSS1	65.5493	13.2877	2.30249	0.00103317	up	67	13
ACSS2	424.603	1343.08	-1.66136	0.000219996	down	434	1314
RNASEH2B	345.357	122.656	1.49347	0.00435714	up	353	120
MERTK	79.2462	26.5754	1.57625	0.0425636	up	81	26
SLC38A3	954.867	3388.37	-1.82722	1.98402e-05	down	976	3315
SLC38A2	2570.12	685.85	1.90587	7.06575e-06	up	2627	671
SLC38A9	227.955	88.9255	1.35808	0.0263494	up	233	87
SLC38A6	52.8308	13.2877	1.99129	0.0175777	up	54	13
TUBB2A	220.128	538.663	-1.29104	0.0252531	down	225	527
BIN1	966.607	2379.52	-1.29967	0.0261099	down	988	2328
SLC38A1	4184.39	995.556	2.07144	5.07567e-07	up	4277	974
MINA	335.573	134.921	1.31451	0.0272565	up	343	132
TUBB4A	32.2855	164.563	-2.34968	2.66567e-06	down	33	161
TUBB4B	2553.49	7015.91	-1.45816	0.00579875	down	2610	6864
LFNG	423.624	1014.98	-1.26059	0.0329389	down	433	993
SLC25A6	1046.83	4961.43	-2.24473	1.68301e-08	down	1070	4854
RYBP	475.477	157.408	1.59486	0.0010076	up	486	154
RBM39	2461.52	948.538	1.37577	0.011769	up	2516	928
GYG2	1104.55	3246.29	-1.55533	0.00110754	down	1129	3176
LTBP2	0	16.3541	-20	0.0115791	down	0	16
GDNF-AS1	19.567	1.02213	4.25877	0.0182404	up	20	1
PRELP	2.93504	517.199	-7.46119	0	down	3	506
RBM18	821.812	320.949	1.35646	0.0124629	up	840	314
PREPL	1078.14	349.569	1.62489	0.000442439	up	1102	342
CH25H	114.467	16.3541	2.8072	5.75549e-07	up	117	16
PSG1	22.502	0	20	0.000660051	up	23	0
MET	288.613	109.368	1.39994	0.0136953	up	295	107
TRNP1	21.5236	74.6156	-1.79355	0.0121256	down	22	73
C1orf233	141.86	444.627	-1.64812	0.000493386	down	145	435
RHOBTB1	141.86	349.569	-1.30111	0.0280833	down	145	342
RHOBTB2	172.189	460.981	-1.42071	0.00678304	down	176	451
S100A4	450.04	1313.44	-1.54522	0.00107492	down	460	1285
OSGIN1	77.2895	22.4869	1.78119	0.0126744	up	79	22
DPF3	4.89174	43.9517	-3.1675	0.000216551	down	5	43
FAM69B	68.4843	195.227	-1.51131	0.00755276	down	70	191
KCNAB3	51.8524	202.382	-1.9646	6.72148e-05	down	53	198
KCNAB2	293.504	776.82	-1.4042	0.00661619	down	300	760
GUCY1B3	64.5709	216.692	-1.74669	0.000573545	down	66	212
CDK18	869.751	2267.09	-1.38217	0.00957443	down	889	2218
FAM64A	374.707	987.379	-1.39784	0.00693796	down	383	966
LOC101060376	95.8781	16.3541	2.55155	1.66877e-05	up	98	16
MAP1LC3B2	407.971	149.231	1.45092	0.00588114	up	417	146
LOC101060389	15.6536	0	20	0.0203645	up	16	0
POPDC3	415.798	158.43	1.39203	0.0108373	up	425	155
POPDC2	37.1772	4.08853	3.18477	0.00100297	up	38	4
SERF1B	18.5886	98.1246	-2.4002	3.68871e-05	down	19	96
MR1	941.17	366.945	1.35889	0.0120328	up	962	359
FOXN1	0.978348	19.4205	-4.31109	0.0154748	down	1	19
ZNF107	263.175	73.5935	1.83838	0.000153112	up	269	72
PATL2	83.1595	15.332	2.43934	9.84315e-05	up	85	15
LGI2	13.6969	130.833	-3.25581	2.45302e-09	down	14	128
LGI3	56.7442	182.962	-1.689	0.0015771	down	58	179
CHMP4A	1347.18	478.358	1.49379	0.00239117	up	1377	468
CHMP4C	78.2678	26.5754	1.55833	0.049082	up	80	26
FOXJ1	0.978348	34.7525	-5.15062	1.79076e-05	down	1	34
MVD	170.232	654.164	-1.94215	6.04569e-06	down	174	640
ZFYVE21	73.3761	181.939	-1.31008	0.0490371	down	75	178
MVK	135.99	747.178	-2.45795	1.48845e-09	down	139	731
MX2	44.0256	4.08853	3.42869	0.000101887	up	45	4
MX1	147.73	33.7303	2.13085	5.21258e-05	up	151	33
PHLDA1	430.473	103.235	2.05999	3.08902e-06	up	440	101
RASGRP3	41.0906	1.02213	5.32916	2.31559e-06	up	42	1
PHLDB2	186.864	50.0845	1.89956	0.000208198	up	191	49
PHLDB3	29.3504	97.1025	-1.72613	0.00756245	down	30	95
LGR5	21.5236	102.213	-2.24759	9.9061e-05	down	22	100
SNCAIP	24.4587	178.873	-2.87052	5.73932e-09	down	25	175
NYNRIN	11.7402	142.076	-3.59714	5.03899e-11	down	12	139
CACNA1E	51.8524	3.06639	4.0798	1.96571e-06	up	53	3
CACNA1G	66.5276	182.962	-1.45951	0.0136343	down	68	179
CACNA1D	21.5236	128.789	-2.58101	1.25418e-06	down	22	126
HEATR2	431.451	1109.01	-1.36201	0.0106119	down	441	1085
TCEA2	225.998	580.571	-1.36116	0.0116746	down	231	568
TCEA1	344.378	44.9738	2.93684	3.72764e-11	up	352	44
OTUB2	50.8741	176.829	-1.79735	0.000592585	down	52	173
SLC25A10	402.101	2168.96	-2.43138	5.82706e-10	down	411	2122
UNC45A	959.759	2380.54	-1.31055	0.0230159	down	981	2329
TEKT2	2.93504	29.6418	-3.33618	0.00320786	down	3	29
SLC25A37	511.676	198.294	1.36759	0.0124948	up	523	194
LOXL1	307.201	1146.83	-1.9004	6.91914e-06	down	314	1122
SLC25A43	167.297	63.3722	1.40049	0.028363	up	171	62
ATG2A	271.981	720.603	-1.4057	0.00661118	down	278	705
RASSF1	1087.92	449.738	1.27442	0.0308024	up	1112	440
NR1D1	2499.68	623.5	2.00328	1.48958e-06	up	2555	610
SLC9A3R1	1173.04	2872.19	-1.2919	0.0306516	down	1199	2810
NGF	322.855	65.4164	2.30316	2.78942e-07	up	330	64
NDUFA4L2	79.2462	15.332	2.3698	0.000215626	up	81	15
NHS	62.6142	17.3762	1.84938	0.0186069	up	64	17
GZMB	7.82678	221.803	-4.82471	0	down	8	217
ZNF419	313.071	124.7	1.32803	0.0252886	up	320	122
PPARG	180.016	67.4607	1.41601	0.0221416	up	184	66
GAS2L1	75.3328	205.448	-1.44743	0.0125426	down	77	201
UPF3B	406.993	156.386	1.37989	0.0124723	up	416	153
FLRT1	264.154	634.744	-1.2648	0.0318685	down	270	621
CLCF1	205.453	77.682	1.40316	0.0202611	up	210	76
NMI	244.587	63.3722	1.94843	5.36532e-05	up	250	62
GALK1	144.795	736.957	-2.34756	9.49762e-09	down	148	721
DHRS3	7072.47	1861.3	1.9259	6.71468e-06	up	7229	1821
DHRS1	35.2205	167.63	-2.25079	6.83182e-06	down	36	164
DHRS2	160.449	17.3762	3.20693	7.82429e-10	up	164	17
FAM78B	32.2855	123.678	-1.93763	0.000553754	down	33	121
FAM78A	10.7618	130.833	-3.60373	1.32818e-10	down	11	128
DHRSX	0	79.7263	-20	2.33258e-13	down	0	78
ZNF423	37.1772	317.883	-3.09601	3.86535e-12	down	38	311
CNN2	1181.84	4046.62	-1.77568	4.66312e-05	down	1208	3959
PTRF	778.765	2765.89	-1.82848	1.87016e-05	down	796	2706
CNIH2	5.87009	59.2836	-3.33618	6.28649e-06	down	6	58
CNIH3	157.514	50.0845	1.65305	0.00363463	up	161	49
GADD45A	1244.46	217.714	2.51501	3.59504e-10	up	1272	213
GADD45G	458.845	85.8591	2.41796	1.66971e-08	up	469	84
ETV5	181.973	47.0181	1.95243	0.000132597	up	186	46
CEACAM19	219.15	52.1287	2.07177	1.91672e-05	up	224	51
RNF144A	72.3977	193.183	-1.41595	0.0183713	down	74	189
POU2F3	0.978348	107.324	-6.77741	2.77556e-15	down	1	105
NTM	1133.9	452.804	1.32434	0.0179112	up	1159	443
LY6G5B	144.795	51.1066	1.50244	0.0161153	up	148	50
PTX3	119.358	18.3984	2.69765	1.04494e-06	up	122	18
HERC6	342.422	86.8812	1.97866	1.51862e-05	up	350	85
PABPC1L	482.325	56.2172	3.10092	4.31211e-13	up	493	55
FGFBP2	1662.21	27668.1	-4.05705	0	down	1699	27069
ADRA1A	17.6103	82.7927	-2.23309	0.000363143	down	18	81
CPNE7	39.1339	8.17705	2.25877	0.0216561	up	40	8
CPNE5	27.3937	126.744	-2.21	4.26821e-05	down	28	124
LOC101930420	33.2638	5.11066	2.70237	0.0107159	up	34	5
LHX4	269.046	1173.41	-2.12478	1.94458e-07	down	275	1148
LHX9	18.5886	77.682	-2.06316	0.00167912	down	19	76
C5AR2	18.5886	61.3279	-1.72213	0.0376731	down	19	60
ACTG1	14555.9	57591	-1.98424	5.64296e-06	down	14878	56344
NOA1	232.847	575.46	-1.30534	0.0213485	down	238	563
ORC6	574.29	173.762	1.72466	0.000168934	up	587	170
DRD2	42.0689	345.48	-3.03778	4.77696e-12	down	43	338
AIF1L	55.7658	162.519	-1.54315	0.00815027	down	57	159
OGT	2462.5	905.609	1.44316	0.00511282	up	2517	886
NOD2	18.5886	1.02213	4.18477	0.0284251	up	19	1
ZGLP1	29.3504	3.06639	3.25877	0.00497715	up	30	3
PLEKHH1	56.7442	148.209	-1.38509	0.0367272	down	58	145
ALOX5AP	256.327	20.4426	3.64833	5.4845e-14	up	262	20
ZNF341	40.1123	111.412	-1.47379	0.0331587	down	41	109
ATP8B1	0.978348	17.3762	-4.15062	0.0401657	down	1	17
WIBG	97.8348	246.334	-1.3322	0.0283884	down	100	241
ZNF330	1022.37	405.786	1.33313	0.0161062	up	1045	397
WNT5B	35.2205	136.966	-1.95933	0.000302255	down	36	134
PLEKHF1	58.7009	10.2213	2.5218	0.000584147	up	60	10
COLQ	82.1812	408.853	-2.3147	7.43384e-08	down	84	400
CENPF	806.158	2237.45	-1.47272	0.00301291	down	824	2189
CENPE	88.0513	234.068	-1.41051	0.014636	down	90	229
PLEKHG5	157.514	439.517	-1.48044	0.0036021	down	161	430
FAM84B	17.6103	1.02213	4.10676	0.0442091	up	18	1
GABBR1	46.9607	11.2434	2.06237	0.0210777	up	48	11
CEP19	149.687	43.9517	1.76796	0.00148418	up	153	43
VASH1	29.3504	458.937	-3.96684	0	down	30	449
VASH2	69.4627	283.13	-2.02716	1.10389e-05	down	71	277
NOP9	993.023	2497.07	-1.33034	0.0185415	down	1015	2443
GLTSCR2	557.658	1443.25	-1.37187	0.00972194	down	570	1412
FRAT1	16.6319	71.5492	-2.10498	0.00191294	down	17	70
FAM83D	318.941	1182.61	-1.89061	7.9123e-06	down	326	1157
FAM83G	124.25	32.7082	1.92552	0.00070121	up	127	32
PLEKHO1	927.473	2193.49	-1.24185	0.0484708	down	948	2146
ZNF395	657.45	1777.49	-1.43489	0.00464284	down	672	1739
TRPC1	180.016	66.4386	1.43803	0.01834	up	184	65
SLC15A3	31.3071	0	20	1.17595e-05	up	32	0
LOC101928422	0.978348	18.3984	-4.23309	0.0249518	down	1	18
LIPG	77.2895	376.144	-2.28294	1.53629e-07	down	79	368
RUNDC3B	45.9823	9.19918	2.3215	0.00705599	up	47	9
PTPRN	320.898	97.1025	1.72453	0.000370983	up	328	95
PTPRR	42.0689	2.04426	4.3631	1.06349e-05	up	43	2
PTPRU	1642.65	4896.01	-1.57559	0.000976427	down	1679	4790
UCN2	103.705	32.7082	1.66476	0.0106527	up	106	32
SMPDL3B	203.496	20.4426	3.31535	2.49208e-11	up	208	20
MKI67	2224.76	6328.02	-1.5081	0.002809	down	2274	6191
LOC101928498	18.5886	60.3058	-1.69788	0.0454896	down	19	59
RSAD2	16.6319	0	20	0.0123063	up	17	0
NPC1	2311.84	973.069	1.24842	0.0494023	up	2363	952
PGF	47.939	129.811	-1.43714	0.031409	down	49	127
NHLRC2	321.876	121.634	1.40396	0.0117992	up	329	119
FGF13	39.1339	6.13279	2.6738	0.00423432	up	40	6
PKM	9139.72	24045.6	-1.39555	0.0256618	down	9342	23525
B4GALNT3	208.388	563.195	-1.43436	0.00519464	down	213	551
B4GALNT4	207.41	702.204	-1.75941	7.41282e-05	down	212	687
MMAB	175.124	475.291	-1.44043	0.00533997	down	179	465
FBXO32	814.964	106.302	2.93857	5.54334e-13	up	833	104
PMAIP1	689.735	107.324	2.68407	7.20916e-11	up	705	105
MEX3A	664.298	1915.47	-1.5278	0.00140201	down	679	1874
GATSL2	36.1989	104.257	-1.52613	0.0266415	down	37	102
PSMG1	1592.75	614.301	1.3745	0.0105848	up	1628	601
INHBB	38.1556	109.368	-1.51923	0.0248713	down	39	107
INHBA	2415.54	356.724	2.75947	1.86828e-12	up	2469	349
INHBE	1796.25	27.5976	6.0243	0	up	1836	27
TMCO6	88.0513	244.289	-1.47218	0.00761075	down	90	239
NCAPD2	3118.97	10444.1	-1.74355	0.000114576	down	3188	10218
ANXA6	1448.93	7379.79	-2.34859	2.62164e-09	down	1481	7220
PSD	0	17.3762	-20	0.00676538	down	0	17
B3GNT1	173.168	808.506	-2.22309	6.06442e-08	down	177	791
LRP2BP	40.1123	8.17705	2.29439	0.016532	up	41	8
PSMD3	1627.97	4933.83	-1.59963	0.000695382	down	1664	4827
SESN2	2529.03	540.708	2.22566	3.53587e-08	up	2585	529
BMP2	315.028	117.545	1.42226	0.0100313	up	322	115
CYP4V2	153.601	35.7746	2.10218	5.77727e-05	up	157	35
EFHD2	2541.75	8236.34	-1.69618	0.000210906	down	2598	8058
EFHD1	444.17	1739.67	-1.96963	1.99909e-06	down	454	1702
ZCCHC8	689.735	181.939	1.92258	9.58959e-06	up	705	178
TIMM44	1293.38	526.398	1.29692	0.024752	up	1322	515
ALPK2	173.168	15.332	3.49755	2.18799e-11	up	177	15
OLFML2B	209.366	1264.38	-2.59432	4.88266e-11	down	214	1237
SLC1A4	2951.67	567.283	2.37939	2.22473e-09	up	3017	555
SLC1A5	11935.8	3401.65	1.81099	5.35448e-05	up	12200	3328
SLC16A2	159.471	418.052	-1.39039	0.0100542	down	163	409
SLC16A3	794.418	2619.72	-1.72144	9.52851e-05	down	812	2563
SLC16A6	69.4627	6.13279	3.50162	7.23464e-07	up	71	6
JDP2	500.914	127.766	1.97105	7.66627e-06	up	512	125
TELO2	213.28	539.686	-1.33937	0.0151848	down	218	528
TRAPPC12	203.496	500.845	-1.29936	0.0237549	down	208	490
PPCDC	202.518	77.682	1.3824	0.02479	up	207	76
POU3F4	35.2205	209.537	-2.57272	5.50041e-08	down	36	205
ALKBH7	73.3761	217.714	-1.56905	0.00352664	down	75	213
TRAPPC6B	428.516	173.762	1.30223	0.0265233	up	438	170
PTOV1	1907.78	5859.88	-1.61898	0.000566602	down	1950	5733
RPS6KA6	61.6359	168.652	-1.4522	0.0168108	down	63	165
TARS	4711.72	1871.52	1.33204	0.0259565	up	4816	1831
IARS	9443.01	3224.83	1.55003	0.00222493	up	9652	3155
TRIM28	4727.38	12023.3	-1.34673	0.0319874	down	4832	11763
TRIM22	47.939	1.02213	5.55155	1.89733e-07	up	49	1
FAM24B	154.579	45.9959	1.74877	0.00160634	up	158	45
SCN3B	14.6752	0	20	0.0337426	up	15	0
TRIM15	7.82678	38.841	-2.31109	0.0163979	down	8	38
SPRY2	504.827	156.386	1.69068	0.000295975	up	516	153
SLC29A2	20.5453	70.5271	-1.77937	0.0163662	down	21	69
SLC29A4	104.683	515.154	-2.29897	4.73344e-08	down	107	504
SLFN5	644.731	70.5271	3.19245	1.96509e-14	up	659	69
ABTB2	279.807	82.7927	1.75686	0.000333936	up	286	81
L1CAM	74.3544	6.13279	3.5998	2.03708e-07	up	76	6
RASGEF1B	84.1379	11.2434	2.90367	3.70648e-06	up	86	11
SPINK1	129.142	1.02213	6.98123	0	up	132	1
CLDN1	30.3288	0	20	1.8034e-05	up	31	0
LRRC10B	7.82678	41.9074	-2.42071	0.00678549	down	8	41
NQO1	3199.2	561.15	2.51125	1.89561e-10	up	3270	549
SH3GLB2	1086.94	2831.3	-1.38119	0.0104575	down	1111	2770
LOC102724951	37.1772	6.13279	2.5998	0.00773362	up	38	6
NACC2	322.855	807.484	-1.32255	0.0167059	down	330	790
SHKBP1	521.459	1441.21	-1.46665	0.00300068	down	533	1410
HIST1H2BD	180.994	58.2615	1.63533	0.00305196	up	185	57
DTX3L	987.153	388.41	1.34569	0.0139695	up	1009	380
GPR161	146.752	479.38	-1.70779	0.000214748	down	150	469
GPR162	69.4627	181.939	-1.38915	0.0254542	down	71	178
LRRC16B	18.5886	61.3279	-1.72213	0.0376731	down	19	60
DTX4	45.004	3175.76	-6.14091	0	down	46	3107
AKNA	1091.84	189.094	2.52958	3.40119e-10	up	1116	185
TBCD	1740.48	4832.64	-1.47333	0.00396792	down	1779	4728
AHDC1	745.501	1768.29	-1.24607	0.0431711	down	762	1730
IGSF3	862.903	2167.94	-1.32906	0.0179416	down	882	2121
TMEM200B	22.502	77.682	-1.78753	0.0108493	down	23	76
NBEAL1	183.929	71.5492	1.36214	0.0336612	up	188	70
MLLT11	1065.42	2874.23	-1.43175	0.00554715	down	1089	2812
TBL3	151.644	425.207	-1.48748	0.0034195	down	155	416
IBSP	1174.02	6440.45	-2.45571	3.18291e-10	down	1200	6301
CRYL1	100.77	247.356	-1.29552	0.0392062	down	103	242
PDE5A	1149.56	158.43	2.85916	8.53317e-13	up	1175	155
FGFR2	559.615	2722.96	-2.28267	8.34394e-09	down	572	2664
FGFR3	398.187	1258.24	-1.65989	0.000226486	down	407	1231
ZBTB46	159.471	577.504	-1.85654	2.37727e-05	down	163	565
ZBTB45	57.7225	187.05	-1.69622	0.00138917	down	59	183
PDE3A	99.7915	284.153	-1.50968	0.0041974	down	102	278
PDE8B	25.437	175.807	-2.78899	1.58779e-08	down	26	172
SLC17A7	352.205	1272.55	-1.85324	1.35381e-05	down	360	1245
ARHGAP24	61.6359	6.13279	3.32916	5.9261e-06	up	63	6
ARHGAP29	156.536	25.5533	2.61491	3.23246e-07	up	160	25
TBX2	196.648	980.224	-2.3175	9.55207e-09	down	201	959
ZBTB21	643.753	255.533	1.333	0.0167537	up	658	250
FXYD1	9.78348	50.0845	-2.35594	0.00322198	down	10	49
ALAD	408.949	1387.03	-1.76201	5.15625e-05	down	418	1357
FXYD6	316.006	1788.73	-2.50091	1.82072e-10	down	323	1750
SLIT3	2145.52	5805.71	-1.43615	0.00706491	down	2193	5680
ARHGAP44	116.423	317.883	-1.44912	0.00688428	down	119	311
ZBTB10	185.886	71.5492	1.37741	0.0292015	up	190	70
H2AFX	646.688	1622.12	-1.32674	0.0169925	down	661	1587
DAAM2	410.906	1366.59	-1.7337	7.81582e-05	down	420	1337
KIF6	40.1123	7.15492	2.48704	0.00756814	up	41	7
MCRS1	506.784	1358.41	-1.42248	0.00519911	down	518	1329
NRP2	15935.3	5876.23	1.43926	0.0130071	up	16288	5749
NRTN	0.978348	31.6861	-5.01736	6.42559e-05	down	1	31
C9orf116	46.9607	126.744	-1.4324	0.0341644	down	48	124
ALPI	23.4803	465.07	-4.30792	0	down	24	455
UFM1	546.896	207.493	1.39821	0.00871416	up	559	203
SCD	2611.21	7673.14	-1.5551	0.00160574	down	2669	7507
FBXO9	336.552	1313.44	-1.96445	2.39487e-06	down	344	1285
FBXL8	3.91339	28.6197	-2.87052	0.0144261	down	4	28
HTATIP2	248.5	96.0804	1.37093	0.0212243	up	254	94
FBXL7	198.605	571.372	-1.52453	0.00178334	down	203	559
PKMYT1	524.394	189.094	1.47155	0.00392516	up	536	185
NDUFB7	243.609	688.917	-1.49976	0.00218667	down	249	674
CTAGE5	406.014	144.121	1.49425	0.00368232	up	415	141
PYGM	17.6103	59.2836	-1.75122	0.0361641	down	18	58
SHB	451.997	154.342	1.55018	0.00177995	up	462	151
CSF2	59.6792	4.08853	3.86758	7.88803e-07	up	61	4
MGAT5B	160.449	378.189	-1.23699	0.0491418	down	164	370
PLSCR1	1397.08	443.605	1.65507	0.000284035	up	1428	434
PPP1R15A	10956.5	958.759	3.51448	0	up	11199	938
SVEP1	117.402	395.565	-1.75246	0.000159322	down	120	387
SLA	19.567	176.829	-3.17586	2.44642e-10	down	20	173
DMBT1	0.978348	34.7525	-5.15062	1.79076e-05	down	1	34
SP6	36.1989	426.229	-3.55761	3.33067e-16	down	37	417
SP7	1626.99	4965.52	-1.60974	0.00060298	down	1663	4858
ZCCHC24	362.967	1484.14	-2.03171	7.70324e-07	down	371	1452
SLAMF7	17.6103	1.02213	4.10676	0.0442091	up	18	1
ST5	132.077	529.464	-2.00315	3.46029e-06	down	135	518
NRXN2	3.91339	25.5533	-2.70702	0.0434519	down	4	25
INPP5D	2.93504	45.9959	-3.97005	8.08125e-06	down	3	45
DIRAS1	9.78348	43.9517	-2.1675	0.0161159	down	10	43
MBNL2	490.152	206.471	1.24729	0.0429401	up	501	202
DDIT3	4604.1	259.621	4.14844	0	up	4706	254
FAM46B	11.7402	71.5492	-2.60748	7.28945e-05	down	12	70
MPP2	241.652	647.009	-1.42086	0.00572732	down	247	633
CST7	175.124	16.3541	3.42065	4.0438e-11	up	179	16
GOLIM4	508.741	1283.8	-1.33541	0.0146889	down	520	1256
MPND	85.1162	271.887	-1.6755	0.000755176	down	87	266
EGLN3	81.2028	478.358	-2.55849	1.12473e-09	down	83	468
IQSEC1	1255.22	3041.86	-1.27702	0.0371794	down	1283	2976
MMP11	0	20.4426	-20	0.00139478	down	0	20
MMP15	8.80513	54.173	-2.62116	0.000499478	down	9	53
CCDC167	112.51	297.44	-1.40255	0.0118901	down	115	291
XPOT	4068.95	1508.67	1.43138	0.00717634	up	4159	1476
IDH2	1138.8	3019.38	-1.40674	0.00777357	down	1164	2954
FBXW9	64.5709	228.957	-1.82612	0.000211162	down	66	224
ZNF45	580.16	231.002	1.32855	0.0180427	up	593	226
LOC100506127	16.6319	59.2836	-1.83368	0.023011	down	17	58
CPT1A	3582.71	1150.92	1.63826	0.000419376	up	3662	1126
CPT1B	170.232	30.6639	2.47289	8.10348e-07	up	174	30
C15orf48	239.695	10.2213	4.55155	0	up	245	10
ADHFE1	23.4803	2.04426	3.5218	0.0140391	up	24	2
IFRD1	1463.61	295.396	2.30881	1.08325e-08	up	1496	289
YJEFN3	45.9823	6.13279	2.90646	0.000529882	up	47	6
TOP2B	758.219	1808.15	-1.25383	0.0399446	down	775	1769
TES	789.526	221.803	1.83171	3.03359e-05	up	807	217
YWHAZ	8132.02	3230.96	1.33165	0.0341742	up	8312	3161
MXRA8	531.243	2185.32	-2.0404	5.98707e-07	down	543	2138
CORO2B	167.297	529.464	-1.66212	0.000344696	down	171	518
VSNL1	83.1595	453.826	-2.44819	7.32539e-09	down	85	444
HAS2	1.9567	47.0181	-4.58672	1.09653e-06	down	2	46
NCOA7	565.485	175.807	1.6855	0.000282666	up	578	172
CLIC3	8.80513	68.4828	-2.95933	1.19417e-05	down	9	67
CORO1A	43.0473	246.334	-2.51662	4.28938e-08	down	44	241
SLC19A2	347.313	126.744	1.45432	0.00654981	up	355	124
RRBP1	3829.25	9644.83	-1.33269	0.0336815	down	3914	9436
NDRG2	287.634	774.776	-1.42954	0.00490913	down	294	758
NDRG1	1639.71	5022.75	-1.61504	0.000561238	down	1676	4914
TNC	19137.5	69841.2	-1.86768	4.53839e-05	down	19561	68329
TNN	143.817	472.225	-1.71524	0.000198926	down	147	462
SARS	13933.6	4591.42	1.60156	0.00132957	up	14242	4492
SAT1	609.511	97.1025	2.65007	1.86465e-10	up	623	95
HAX1	5707.68	2004.4	1.50973	0.00300076	up	5834	1961
ASIC1	199.583	2225.18	-3.47886	0	down	204	2177
GTF3C1	5513.97	13785.5	-1.32199	0.0463512	down	5636	13487
ZDHHC21	116.423	40.8853	1.50973	0.0247496	up	119	40
CTNS	443.191	150.253	1.56053	0.00160829	up	453	147
PHRF1	591.9	1511.73	-1.35278	0.0123157	down	605	1479
WNK2	45.9823	193.183	-2.07082	2.50222e-05	down	47	189
MAGEH1	222.085	542.752	-1.28918	0.025683	down	227	531
CTRL	68.4843	9.19918	2.8962	2.23697e-05	up	70	9
SH3BP1	20.5453	70.5271	-1.77937	0.0163662	down	21	69
SH3D21	57.7225	182.962	-1.66433	0.00200657	down	59	179
MAP1B	987.153	95.0582	3.37639	0	up	1009	93
GTF2H1	854.097	318.905	1.42127	0.00590419	up	873	312
GTF2H2	257.305	83.8148	1.6182	0.00176375	up	263	82
CREB3L1	3932.96	10445.2	-1.40915	0.0135538	down	4020	10219
METTL8	135.012	44.9738	1.58593	0.00954278	up	138	44
CTSF	206.431	630.655	-1.61119	0.000571198	down	211	617
MAGED1	3380.19	12897.3	-1.93189	6.03879e-06	down	3455	12618
NOTCH3	39.1339	174.785	-2.15909	1.475e-05	down	40	171
ANO5	286.656	888.232	-1.63162	0.000365495	down	293	869
CTSS	334.595	65.4164	2.35469	1.23479e-07	up	342	64
GTF2F2	749.414	303.573	1.30372	0.0223615	up	766	297
MAGEE1	32.2855	135.944	-2.07405	0.0001071	down	33	133
SHROOM2	121.315	290.285	-1.25871	0.0473664	down	124	284
SBDS	1626.99	685.85	1.24624	0.0451553	up	1663	671
CLIP4	539.07	180.917	1.57514	0.00114761	up	551	177
NPTX1	14.6752	0	20	0.0337426	up	15	0
WNT6	3.91339	38.841	-3.31109	0.000375483	down	4	38
NPTX2	28.3721	119.589	-2.07555	0.000190379	down	29	117
UBD	66.5276	9.19918	2.85438	3.61489e-05	up	68	9
ESRP1	38.1556	0	20	6.67392e-07	up	39	0
SBK1	76.3111	274.953	-1.84922	0.000101727	down	78	269
SCNN1A	7.82678	101.191	-3.69252	1.78628e-09	down	8	99
LNX1	12.7185	62.35	-2.29346	0.0012524	down	13	61
COL8A2	18.5886	161.497	-3.11902	1.05088e-09	down	19	158
SLC4A7	1244.46	442.583	1.4915	0.00245501	up	1272	433
SLC4A5	74.3544	23.509	1.6612	0.0306629	up	76	23
BBS10	179.038	63.3722	1.49834	0.0109307	up	183	62
NUB1	1449.91	532.531	1.44503	0.00443047	up	1482	521
CLHC1	74.3544	11.2434	2.72533	3.23946e-05	up	76	11
ATP1A2	54.7875	4.08853	3.74419	3.41417e-06	up	56	4
SRD5A3	31.3071	108.346	-1.79108	0.00313381	down	32	106
DNHD1	433.408	72.5713	2.57825	1.95958e-09	up	443	71
PPFIA3	326.768	870.856	-1.41417	0.00577237	down	334	852
PPFIA4	202.518	562.172	-1.47296	0.00332374	down	207	550
TPPP3	16.6319	96.0804	-2.53029	1.51847e-05	down	17	94
STAC2	19.567	162.519	-3.05412	1.90563e-09	down	20	159
RRAGC	850.184	267.798	1.66663	0.000274801	up	869	262
CLTCL1	1497.85	504.933	1.56873	0.000910227	up	1531	494
AOC2	135.012	22.4869	2.58593	1.16748e-06	up	138	22
CRISPLD2	671.146	183.984	1.86705	2.1505e-05	up	686	180
CUL7	441.235	1118.21	-1.34158	0.013471	down	451	1094
BRI3	1621.12	562.172	1.52791	0.00156654	up	1657	550
H3F3A	190.778	463.026	-1.2792	0.0300148	down	195	453
COLGALT2	299.374	59.2836	2.33624	2.42722e-07	up	306	58
INCENP	650.601	1678.34	-1.36719	0.010595	down	665	1642
AMY2B	49.8957	5.11066	3.28734	5.44994e-05	up	51	5
CCND1	597.77	14.3098	5.38451	0	up	611	14
KLF5	1015.52	404.764	1.32707	0.0172285	up	1038	396
UST	988.131	322.994	1.6132	0.000527018	up	1010	316
CDKN2AIP	599.727	235.09	1.35109	0.0140541	up	613	230
RPL22L1	341.443	89.9476	1.92449	3.00382e-05	up	349	88
MCTP1	28.3721	3.06639	3.20986	0.00718359	up	29	3
OXTR	38.1556	162.519	-2.09064	4.13897e-05	down	39	159
DCAF12L2	2.93504	24.5312	-3.06316	0.0233456	down	3	24
MAML3	23.4803	83.8148	-1.83575	0.00584557	down	24	82
EFCAB12	22.502	1.02213	4.4604	0.00485203	up	23	1
C6orf223	15.6536	59.2836	-1.92114	0.0141078	down	16	58
ALDH1A3	40.1123	2856.86	-6.15424	0	down	41	2795
IFI6	2117.14	850.414	1.31588	0.0226657	up	2164	832
SYPL1	702.454	295.396	1.24975	0.0392991	up	718	289
AOX1	38.1556	5.11066	2.90031	0.00217463	up	39	5
HCN1	36.1989	8.17705	2.14629	0.0481989	up	37	8
NLGN2	590.922	1458.58	-1.30353	0.0216858	down	604	1427
ATP2A1	32.2855	115.501	-1.83895	0.00168064	down	33	113
LPAR5	19.567	121.634	-2.63605	1.14613e-06	down	20	119
MGAT3	161.427	457.915	-1.50419	0.00265642	down	165	448
VEGFC	1116.29	429.295	1.37868	0.00961053	up	1141	420
VEGFA	15998.9	3589.73	2.15603	1.92933e-07	up	16353	3512
EFNB1	334.595	1025.2	-1.61542	0.000434169	down	342	1003
SIDT2	499.936	1347.17	-1.43012	0.00472493	down	511	1318
VCAM1	15.6536	58.2615	-1.89605	0.0174608	down	16	57
EFNA3	135.012	346.503	-1.35978	0.0158599	down	138	339
APEH	1568.29	3802.33	-1.27769	0.0405758	down	1603	3720
HSD17B14	15.6536	0	20	0.0203645	up	16	0
ENTPD3	45.9823	1064.04	-4.53233	0	down	47	1041
HIF1A	2873.41	1185.67	1.27706	0.0392786	up	2937	1160
CXCL10	14.6752	0	20	0.0337426	up	15	0
DYSF	3142.45	10540.2	-1.74594	0.000110906	down	3212	10312
SNTA1	1114.34	3542.71	-1.66867	0.000225347	down	1139	3466
CXCL14	19.567	468.136	-4.58044	0	down	20	458
RP11-290F20.3	144.795	30.6639	2.2394	2.03039e-05	up	148	30
SOX18	20.5453	220.78	-3.42573	1.67089e-12	down	21	216
TGFA	440.256	139.01	1.66316	0.000482666	up	450	136
BST2	48.9174	1.02213	5.58069	1.3434e-07	up	50	1
LIMS3	5.87009	38.841	-2.72613	0.00313517	down	6	38
SMPD3	863.881	3931.12	-2.18604	4.7391e-08	down	883	3846
RAC3	462.758	1327.75	-1.52065	0.0014857	down	473	1299
ECEL1	0.978348	69.505	-6.15062	7.99093e-11	down	1	68
PDGFB	508.741	125.722	2.01669	3.98654e-06	up	520	123
APCDD1	131.099	641.899	-2.29169	3.11479e-08	down	134	628
AMIGO2	1408.82	170.696	3.04499	1.63203e-14	up	1440	167
SAMD8	358.075	144.121	1.31299	0.0264528	up	366	141
SAMD5	67.506	17.3762	1.9579	0.00719717	up	69	17
MYO18A	1387.3	4038.44	-1.54152	0.00145373	down	1418	3951
TGM3	176.103	598.969	-1.76607	7.83503e-05	down	180	586
CD274	27.3937	2.04426	3.74419	0.00285243	up	28	2
SLMO1	172.189	17.3762	3.30881	1.43754e-10	up	176	17
CD248	0	17.3762	-20	0.00676538	down	0	17
GRIN3B	10.7618	48.0402	-2.15832	0.0107819	down	11	47
LEAP2	18.5886	1.02213	4.18477	0.0284251	up	19	1
GAMT	68.4843	263.71	-1.94511	3.66737e-05	down	70	258
DRAXIN	14.6752	0	20	0.0337426	up	15	0
GAS1	10.7618	48.0402	-2.15832	0.0107819	down	11	47
GAS6	167.297	439.517	-1.3935	0.00940867	down	171	430
PLEKHG4B	21.5236	134.921	-2.64812	4.78884e-07	down	22	132
GARS	5107.95	1513.78	1.75459	8.67101e-05	up	5221	1481
ST3GAL5	215.236	505.955	-1.23309	0.0458296	down	220	495
GATS	161.427	482.446	-1.57948	0.00104507	down	165	472
RASD1	9.78348	174.785	-4.15909	2.40918e-14	down	10	171
RASD2	122.293	774.776	-2.66343	4.10009e-11	down	125	758
CCPG1	487.217	79.7263	2.61144	7.56471e-10	up	498	78
B3GALNT2	322.855	129.811	1.31448	0.0280478	up	330	127
PYCRL	53.8091	203.404	-1.91843	0.000109115	down	55	199
RASA3	527.329	1340.01	-1.34547	0.0131447	down	539	1311
HMOX1	1892.12	720.603	1.39273	0.0088543	up	1934	705
AQP1	19.567	74.6156	-1.93106	0.00493057	down	20	73
DACT3	76.3111	234.068	-1.61696	0.00188638	down	78	229
MTRR	764.089	299.485	1.35126	0.0133168	up	781	293
ENDOG	175.124	432.362	-1.30386	0.0241715	down	179	423
COL5A3	8.80513	84.8369	-3.26828	2.23256e-07	down	9	83
PROM1	38.1556	171.718	-2.17008	1.42303e-05	down	39	168
DNMT3B	81.2028	291.308	-1.84294	9.5485e-05	down	83	285
LRFN1	64.5709	172.74	-1.41965	0.0213218	down	66	169
SNRPA	496.022	1583.28	-1.67444	0.000180879	down	507	1549
PPIL4	556.68	231.002	1.26894	0.0336048	up	569	226
THRB	146.752	40.8853	1.84373	0.000792487	up	150	40
CELSR2	528.308	1742.73	-1.7219	9.09288e-05	down	540	1705
SLC3A2	14416.9	1933.87	2.8982	8.92619e-14	up	14736	1892
DMGDH	79.2462	4.08853	4.27669	3.51003e-09	up	81	4
CYR61	14265.3	5617.64	1.34447	0.0396465	up	14581	5496
SLC39A14	3554.34	1457.56	1.28603	0.0388286	up	3633	1426
PRUNE2	315.028	1052.8	-1.74067	7.59145e-05	down	322	1030
CHAC1	1778.64	67.4607	4.72058	0	up	1818	66
PODNL1	63.5926	209.537	-1.72027	0.000821482	down	65	205
LRP4	249.479	702.204	-1.49297	0.00235727	down	255	687
PELI3	128.164	331.171	-1.36959	0.0149229	down	131	324
ARSK	83.1595	27.5976	1.59134	0.0338311	up	85	27
ZNF697	226.977	56.2172	2.01346	3.2577e-05	up	232	55
SLC8A3	1.9567	27.5976	-3.81805	0.00190912	down	2	27
PRRT3	58.7009	159.453	-1.44167	0.0203712	down	60	156
ZNF672	127.185	356.724	-1.48788	0.00402415	down	130	349
OLFM2	157.514	754.333	-2.25972	3.77367e-08	down	161	738
PRRX2	131.099	381.255	-1.5401	0.0020958	down	134	373
RCN3	134.034	654.164	-2.28706	3.21803e-08	down	137	640
CARD16	22.502	2.04426	3.4604	0.0209692	up	23	2
DCBLD1	1240.54	365.923	1.76136	6.53815e-05	up	1268	358
HSPA13	749.414	256.555	1.5465	0.00135031	up	766	251
HSPA1A	169.254	463.026	-1.4519	0.00477848	down	173	453
HSPA1B	298.396	760.466	-1.34966	0.0124226	down	305	744
KIAA1462	33.2638	139.01	-2.06316	0.000107405	down	34	136
ARL4A	482.325	183.984	1.39043	0.0100793	up	493	180
NFKBID	76.3111	25.5533	1.57838	0.0466936	up	78	25
EFR3B	39.1339	166.607	-2.08996	3.74638e-05	down	40	163
BVES	556.68	218.736	1.34766	0.0149366	up	569	214
MACROD2	20.5453	78.7041	-1.93763	0.00374097	down	21	77
F2RL1	242.63	44.9738	2.4316	1.88681e-07	up	248	44
TUBE1	585.052	128.789	2.18356	2.80806e-07	up	598	126
BRCA1	552.766	229.98	1.26516	0.0349488	up	565	225
RUNX3	1462.63	3727.71	-1.34973	0.017206	down	1495	3647
ULBP1	960.737	137.988	2.7996	3.88023e-12	up	982	135
MCOLN3	227.955	45.9959	2.30917	1.08295e-06	up	233	45
FHOD1	1078.14	3571.33	-1.72792	9.32884e-05	down	1102	3494
ASNS	5819.21	524.354	3.47221	0	up	5948	513
ASPM	175.124	574.438	-1.71377	0.000163635	down	179	562
SGCE	1166.19	424.185	1.45904	0.00367395	up	1192	415
LRIG3	2156.28	682.784	1.65904	0.000274679	up	2204	668
LSP1	36.1989	200.338	-2.46842	2.40853e-07	down	37	196
HOXB9	502.871	6.13279	6.3575	0	up	514	6
PTPRZ1	3.91339	28.6197	-2.87052	0.0144261	down	4	28
CPXM1	1.9567	26.5754	-3.7636	0.00291945	down	2	26
ASS1	48.9174	7.15492	2.77334	0.000595977	up	50	7
SYTL3	135.99	418.052	-1.62018	0.000742986	down	139	409
SGK1	828.66	258.599	1.68006	0.000232784	up	847	253
IL15	78.2678	9.19918	3.08884	2.16546e-06	up	80	9
SLC9A3	131.099	0	20	0	up	134	0
IL32	1158.36	353.658	1.71166	0.000133837	up	1184	346
TNNC1	115.445	353.658	-1.61515	0.000973891	down	118	346
PMF1-BGLAP	107.618	320.949	-1.57642	0.00172624	down	110	314
NKAIN2	0.978348	33.7303	-5.10756	2.73038e-05	down	1	33
TUBB3	133.055	864.723	-2.70021	1.59048e-11	down	136	846
IL7R	581.138	224.869	1.3698	0.0115995	up	594	220
GDNF	171.211	12.2656	3.80309	1.523e-12	up	175	12
ALDH5A1	35.2205	105.28	-1.57974	0.0175647	down	36	103
HCFC1R1	255.349	630.655	-1.30438	0.021089	down	261	617
PRKCDBP	8.80513	98.1246	-3.4782	1.09805e-08	down	9	96
TMSB15A	66.5276	239.179	-1.84606	0.000150565	down	68	234
SGTB	177.081	60.3058	1.55404	0.00678025	up	181	59
ATF3	4967.07	392.499	3.66164	0	up	5077	384
ADCK4	187.843	466.092	-1.31109	0.0216857	down	192	456
TTC30A	24.4587	78.7041	-1.68609	0.0201595	down	25	77
QARS	1474.37	6017.29	-2.02902	8.32396e-07	down	1507	5887
L3MBTL4	284.699	91.9918	1.62986	0.00130912	up	291	90
FASN	4769.44	15085.6	-1.66128	0.000487499	down	4875	14759
POLD1	477.434	1234.74	-1.37083	0.00964109	down	488	1208
DNAJB5	163.384	470.181	-1.52495	0.00204269	down	167	460
DNAJB9	145.774	19.4205	2.90808	3.20293e-08	up	149	19
SHC4	20.5453	2.04426	3.32916	0.0465635	up	21	2
REC8	164.362	19.4205	3.08123	2.11346e-09	up	168	19
CYP20A1	195.67	75.6377	1.37124	0.0286074	up	200	74
KRT86	35.2205	7.15492	2.29941	0.0313933	up	36	7
ALDH1L2	606.575	81.7705	2.89103	3.84082e-12	up	620	80
EVA1A	142.839	45.9959	1.63481	0.00548666	up	146	45
VSTM4	37.1772	117.545	-1.66072	0.00686705	down	38	115
RTN4RL1	17.6103	237.135	-3.75122	1.87628e-14	down	18	232
UAP1L1	844.314	265.754	1.66769	0.000271834	up	863	260
FDFT1	393.296	1453.47	-1.88582	7.87834e-06	down	402	1422
NIPAL4	50.8741	3.06639	4.05232	2.69377e-06	up	52	3
MXD4	188.821	909.697	-2.26837	2.4217e-08	down	193	890
MXD3	29.3504	208.515	-2.8287	2.81414e-09	down	30	204
MXD1	376.664	82.7927	2.1857	7.98868e-07	up	385	81
SLC6A9	323.833	11.2434	4.84809	0	up	331	11
SHPK	163.384	468.136	-1.51866	0.0022062	down	167	458
ATP5A1	2790.25	6811.49	-1.28758	0.0478092	down	2852	6664
LGALS12	0.978348	17.3762	-4.15062	0.0401657	down	1	17
GRIK4	45.004	123.678	-1.45846	0.0295219	down	46	121
FBN2	1018.46	4363.48	-2.09909	2.25495e-07	down	1041	4269
MAP6D1	18.5886	88.9255	-2.25818	0.000201062	down	19	87
TMEM126B	309.158	111.412	1.47243	0.00614568	up	316	109
SCUBE3	1037.05	3035.73	-1.54956	0.00117315	down	1060	2970
TNFRSF21	709.302	4603.68	-2.69832	2.39975e-12	down	725	4504
GNPTAB	75.3328	238.157	-1.66056	0.00115363	down	77	233
TLE2	139.904	481.424	-1.78287	8.1189e-05	down	143	471
TLE6	9.78348	65.4164	-2.74123	6.31477e-05	down	10	64
HIC1	0.978348	17.3762	-4.15062	0.0401657	down	1	17
TNFRSF14	241.652	59.2836	2.02722	2.26916e-05	up	247	58
CNTN1	25.437	193.183	-2.92496	1.69099e-09	down	26	189
PLAUR	2394.99	700.16	1.77427	5.25112e-05	up	2448	685
SEMA6D	103.705	836.104	-3.0112	6.58362e-14	down	106	818
SEMA6C	62.6142	405.786	-2.69616	2.79316e-10	down	64	397
SEMA6A	21.5236	77.682	-1.85166	0.00707606	down	22	76
SEMA5A	38.1556	108.346	-1.50568	0.0280913	down	39	106
CHORDC1	221.107	84.8369	1.38198	0.0221311	up	226	83
SEMA4G	26.4154	143.098	-2.43756	2.46519e-06	down	27	140
SEMA4F	187.843	521.287	-1.47255	0.00349091	down	192	510
SEPSECS	271.002	94.0361	1.52702	0.00416686	up	277	92
SEMA3F	16.6319	245.312	-3.88259	2.88658e-15	down	17	240
SEMA3C	174.146	19.4205	3.16464	5.38625e-10	up	178	19
SEMA3B	920.625	2679.01	-1.54101	0.00126961	down	941	2621
COL18A1	377.642	1058.93	-1.48751	0.00229475	down	386	1036
HEXIM1	255.349	634.744	-1.31371	0.0190631	down	261	621
CAND2	436.343	1245.98	-1.51374	0.00162588	down	446	1219
SIK1	254.37	76.6599	1.73039	0.000546139	up	260	75
KRT7	53.8091	4.08853	3.7182	4.60311e-06	up	55	4
ZNF770	411.884	130.833	1.65451	0.000579661	up	421	128
ZNF771	4.89174	31.6861	-2.69543	0.0129854	down	5	31
TLR6	87.0729	22.4869	1.95314	0.00244828	up	89	22
TLR3	145.774	14.3098	3.34865	5.68549e-10	up	149	14
TEX30	268.067	105.28	1.34837	0.0240768	up	274	103
RPL18A	493.087	1589.41	-1.68858	0.000147714	down	504	1555
SLC7A1	10558.3	3275.93	1.6884	0.000325295	up	10792	3205
SNX21	18.5886	119.589	-2.6856	8.37638e-07	down	19	117
SNX22	3.91339	48.0402	-3.61775	1.67083e-05	down	4	47
AJUBA	7608.61	1911.39	1.99301	2.28957e-06	up	7777	1870
MYH3	30.3288	2.04426	3.89103	0.000884591	up	31	2
SLC7A8	682.887	253.489	1.42972	0.00562707	up	698	248
SLC7A5	13679.3	4424.81	1.6283	0.000897526	up	13982	4329
SIX2	2.93504	83.8148	-4.83575	8.43299e-11	down	3	82
MYL3	32.2855	124.7	-1.94951	0.000482351	down	33	122
MYL1	5.87009	34.7525	-2.56566	0.0115706	down	6	34
MYL6	5072.73	12771.5	-1.3321	0.039434	down	5185	12495
ARNTL	319.92	125.722	1.34747	0.0206464	up	327	123
THAP6	113.488	36.7967	1.62489	0.011074	up	116	36
IP6K3	145.774	29.6418	2.29803	1.11689e-05	up	149	29
MYOF	3100.38	1118.21	1.47125	0.00385887	up	3169	1094
MYT1	157.514	863.701	-2.45505	1.14412e-09	down	161	845
PTP4A3	27.3937	99.1468	-1.85572	0.0026196	down	28	97
FSTL4	0	25.5533	-20	0.000113439	down	0	25
RGCC	331.66	1334.9	-2.00896	1.17033e-06	down	339	1306
TMIE	117.402	359.79	-1.6157	0.000945347	down	120	352
CMTR2	271.981	110.39	1.30089	0.0365094	up	278	108
PAK1IP1	452.975	177.851	1.34876	0.0161407	up	463	174
UPP1	1553.62	347.525	2.16044	1.26644e-07	up	1588	340
HIST1H1C	2270.74	808.506	1.48983	0.00274629	up	2321	791
TMEM194A	936.279	302.551	1.62976	0.000430659	up	957	296
HIST1H4H	42.0689	10.2213	2.04117	0.0377344	up	43	10
HMGCS1	404.058	1176.47	-1.54184	0.00112966	down	413	1151
KDM4B	557.658	1503.56	-1.43093	0.00473887	down	570	1471
DCAF17	197.626	75.6377	1.3856	0.0249521	up	202	74
RIPK4	38.1556	125.722	-1.72027	0.00342283	down	39	123
CCDC80	368.837	1105.95	-1.58423	0.000649313	down	377	1082
CARD6	58.7009	17.3762	1.75627	0.0393344	up	60	17
CCDC87	0.978348	17.3762	-4.15062	0.0401657	down	1	17
CCDC91	259.262	102.213	1.34283	0.0262006	up	265	100
RGMA	3.91339	29.6418	-2.92114	0.00996273	down	4	29
NSDHL	466.672	1099.81	-1.23678	0.0427997	down	477	1076
PADI2	2.93504	196.249	-6.06316	0	down	3	192
PAK4	377.642	1069.15	-1.50137	0.00192271	down	386	1046
COL15A1	16.6319	0	20	0.0123063	up	17	0
MAP4K2	143.817	566.261	-1.97723	4.47888e-06	down	147	554
INTS1	2090.73	5303.84	-1.34303	0.0219355	down	2137	5189
CHRNA1	15.6536	0	20	0.0203645	up	16	0
WISP1	966.607	3279	-1.76225	5.40226e-05	down	988	3208
ASAH2B	79.2462	11.2434	2.81726	1.0836e-05	up	81	11
PSMC3IP	786.591	315.839	1.31643	0.0194319	up	804	309
TIPARP	1929.3	544.796	1.82429	2.45393e-05	up	1972	533
FDXR	84.1379	282.108	-1.74542	0.000319547	down	86	276
FNDC1	1308.05	3952.58	-1.59538	0.000676643	down	1337	3867
RNF149	462.758	164.563	1.49162	0.00340331	up	473	161
RNF152	58.7009	194.205	-1.72613	0.000935758	down	60	190
RNF150	35.2205	131.855	-1.90446	0.000578893	down	36	129
ZMYND10	7.82678	58.2615	-2.89605	6.78733e-05	down	8	57
GALNT15	20.5453	206.471	-3.32906	9.96292e-12	down	21	202
GALNT14	580.16	1383.97	-1.25429	0.0370531	down	593	1354
GALNT13	25.437	78.7041	-1.62951	0.0289963	down	26	77
CSDC2	36.1989	137.988	-1.93052	0.000383237	down	37	135
VPS26B	371.772	930.14	-1.32303	0.016526	down	380	910
ACADS	184.908	529.464	-1.51773	0.00203366	down	189	518
CCDC40	31.3071	105.28	-1.74966	0.00480607	down	32	103
BLVRB	1731.68	696.072	1.31486	0.0216053	up	1770	681
CCDC53	212.301	61.3279	1.7915	0.00043788	up	217	60
LY6K	16.6319	0	20	0.0123063	up	17	0
CAPN3	23.4803	3.06639	2.93684	0.0450771	up	24	3
CAPN5	44.0256	186.028	-2.0791	2.65781e-05	down	45	182
ARHGEF39	49.8957	163.541	-1.71266	0.00168913	down	51	160
ARHGEF37	159.471	27.5976	2.53068	6.67161e-07	up	163	27
GIPC3	24.4587	160.475	-2.71393	6.96289e-08	down	25	157
ARHGEF25	227.955	698.116	-1.61472	0.0005123	down	233	683
KCTD15	955.846	328.104	1.54262	0.00131877	up	977	321
TVP23B	276.872	75.6377	1.87204	9.21238e-05	up	283	74
INSC	42.0689	133.899	-1.67032	0.00434431	down	43	131
PLCD1	214.258	553.995	-1.37052	0.0107194	down	219	542
RIOK3	479.39	192.161	1.31889	0.0213414	up	490	188
MAP3K6	311.115	1503.56	-2.27286	1.29891e-08	down	318	1471
PLCB3	406.014	1427.92	-1.81431	2.3555e-05	down	415	1397
PLCB1	53.8091	10.2213	2.39627	0.00197348	up	55	10
SREBF1	822.79	2061.64	-1.3252	0.0184814	down	841	2017
SREBF2	2240.42	7160.03	-1.6762	0.000266782	down	2290	7005
PCDHGC3	293.504	703.227	-1.26061	0.0328555	down	300	688
U2AF1L4	133.055	41.9074	1.66675	0.00506801	up	136	41
RHOU	59.6792	14.3098	2.06022	0.00695068	up	61	14
RASL11B	155.557	25.5533	2.60586	3.69005e-07	up	159	25
CLDN15	238.717	59.2836	2.00959	2.88681e-05	up	244	58
BEAN1	73.3761	187.05	-1.35004	0.0340402	down	75	183
ACAT2	572.333	1409.52	-1.30028	0.0223431	down	585	1379
GIMAP2	20.5453	0	20	0.00171286	up	21	0
IL15RA	93.9214	22.4869	2.06237	0.000779743	up	96	22
DENND6B	2.93504	23.509	-3.00176	0.0346745	down	3	23
ZNF585B	77.2895	20.4426	1.91869	0.00515797	up	79	20
ITGB8	44.0256	9.19918	2.25877	0.0118325	up	45	9
ORAOV1	303.288	118.567	1.35498	0.0201206	up	310	116
ITGB4	600.705	2311.04	-1.94381	2.93269e-06	down	614	2261
ABLIM3	772.895	89.9476	3.10312	3.86358e-14	up	790	88
ITGA6	234.803	77.682	1.5958	0.00261929	up	240	76
ITGA7	367.859	861.657	-1.22796	0.0457763	down	376	843
DENND2A	179.038	916.852	-2.35643	5.48482e-09	down	183	897
DENND2D	65.5493	11.2434	2.5435	0.0002457	up	67	11
DDX60	276.872	104.257	1.40907	0.0131153	up	283	102
SAPCD2	197.626	632.699	-1.67875	0.000237993	down	202	619
DDX54	654.515	1990.09	-1.60434	0.000494575	down	669	1947
INSIG1	304.266	1134.57	-1.89874	7.1366e-06	down	311	1110
MAP2K6	3.91339	43.9517	-3.48943	6.5151e-05	down	4	43
RIN1	79.2462	336.281	-2.08526	3.1771e-06	down	81	329
CASP1	31.3071	4.08853	2.93684	0.00762943	up	32	4
ATP6V1C1	722.021	281.086	1.36103	0.0120597	up	738	275
PCK2	4253.86	1149.9	1.88726	1.04429e-05	up	4348	1125
GTPBP10	291.548	76.6599	1.92719	4.24432e-05	up	298	75
ECM1	371.772	1534.22	-2.04501	6.10957e-07	down	380	1501
CACNA2D2	0	16.3541	-20	0.0115791	down	0	16
LYG1	20.5453	2.04426	3.32916	0.0465635	up	21	2
MECOM	28.3721	2.04426	3.79482	0.00192548	up	29	2
GDF15	1021.39	15.332	6.05785	0	up	1044	15
TAOK2	648.644	1655.85	-1.35208	0.0126622	down	663	1620
GNAI2	4280.27	12084.7	-1.4974	0.00453785	down	4375	11823
THEMIS2	42.0689	147.187	-1.80682	0.000959234	down	43	144
TAS2R5	26.4154	0	20	0.000104689	up	27	0
COL13A1	5.87009	32.7082	-2.4782	0.0222143	down	6	32
ACAD11	184.908	60.3058	1.61644	0.00347353	up	189	59
KLHL29	32.2855	1.02213	4.98123	7.33558e-05	up	33	1
KLHL10	15.6536	0	20	0.0203645	up	16	0
CBWD3	87.0729	23.509	1.88901	0.00386247	up	89	23
CBWD5	139.904	38.841	1.84878	0.000890627	up	143	38
ANGPTL4	614.402	12.2656	5.6465	0	up	628	12
GJB2	598.749	1845.97	-1.62436	0.0003701	down	612	1806
ROBO4	21.5236	0	20	0.00106031	up	22	0
ROBO2	202.518	963.87	-2.25079	2.98958e-08	down	207	943
PCMTD2	494.066	1167.27	-1.24037	0.0415994	down	505	1142
SCAMP5	50.8741	132.877	-1.38509	0.0445061	down	52	130
DNAH10	324.811	7.15492	5.50452	0	up	332	7
DNAH17	21.5236	1.02213	4.39627	0.00752735	up	22	1
FGD3	0	14.3098	-20	0.0342211	down	0	14
FKBP11	82.1812	27.5976	1.57427	0.0389422	up	84	27
FGF2	14.6752	0	20	0.0337426	up	15	0
NAT16	121.315	33.7303	1.84664	0.00149987	up	124	33
NAT14	418.733	1126.39	-1.4276	0.0048298	down	428	1102
ADSSL1	21.5236	104.257	-2.27616	7.0015e-05	down	22	102
DHCR24	2793.18	13227.4	-2.24355	2.38354e-08	down	2855	12941
PDK4	50.8741	7.15492	2.82992	0.00034264	up	52	7
MAP1LC3B	1891.15	609.19	1.6343	0.000381374	up	1933	596
VWA1	96.8564	1042.57	-3.42816	0	down	99	1020
EDN1	39.1339	9.19918	2.08884	0.0425475	up	40	9
HMX2	0	16.3541	-20	0.0115791	down	0	16
PPAPDC3	34.2422	132.877	-1.95625	0.000351101	down	35	130
SMTN	182.951	834.059	-2.18869	1.00659e-07	down	187	816
NTHL1	76.3111	234.068	-1.61696	0.00188638	down	78	229
TSPAN33	45.9823	130.833	-1.50857	0.0176666	down	47	128
TSPAN13	16.6319	73.5935	-2.14562	0.00126485	down	17	72
TSPAN18	999.871	4153.94	-2.05467	4.83772e-07	down	1022	4064
FAM189B	578.203	1415.65	-1.29182	0.0246039	down	591	1385
TSPAN11	536.134	2780.2	-2.37452	1.52626e-09	down	548	2720
TCTN2	36.1989	154.342	-2.09211	5.10722e-05	down	37	151
EMILIN3	64.5709	455.871	-2.81967	2.39472e-11	down	66	446
AZI1	297.418	816.683	-1.45729	0.00347546	down	304	799
EMILIN1	20.5453	159.453	-2.95625	6.09853e-09	down	21	156
C12orf5	283.721	112.434	1.33539	0.0257012	up	290	110
C12orf4	350.248	146.165	1.26078	0.0437026	up	358	143
PARP14	1567.31	556.04	1.49503	0.00238506	up	1602	544
PARP12	569.398	222.825	1.35353	0.0139206	up	582	218
LZIC	393.296	161.497	1.28411	0.0330064	up	402	158
OAS3	2837.21	859.613	1.72271	0.000115928	up	2900	841
OAS2	121.315	44.9738	1.4316	0.0400959	up	124	44
OAS1	436.343	40.8853	3.41581	7.32747e-15	up	446	40
CNKSR1	94.8997	30.6639	1.62986	0.0178517	up	97	30
ARID3A	100.77	246.334	-1.28955	0.041476	down	103	241
CAPNS1	2191.5	6004	-1.45401	0.00567617	down	2240	5874
REEP2	10.7618	59.2836	-2.46171	0.000643841	down	11	58
ELFN2	179.038	43.9517	2.02627	6.60361e-05	up	183	43
ELFN1	495.044	166.607	1.5711	0.00128848	up	506	163
MAP3K11	196.648	610.213	-1.6337	0.000438681	down	201	597
SNCB	0	19.4205	-20	0.00234688	down	0	19
SLFN12	148.709	48.0402	1.63018	0.00514944	up	152	47
HOMER2	666.255	1589.41	-1.25435	0.0382933	down	681	1555
EEF2	17811.8	54597.2	-1.61599	0.00200321	down	18206	53415
ABCG1	45.9823	4.08853	3.49143	5.39673e-05	up	47	4
HNMT	61.6359	9.19918	2.74419	0.000122252	up	63	9
OSCAR	86.0946	7.15492	3.58891	3.92889e-08	up	88	7
C9orf16	200.561	546.84	-1.44708	0.00455681	down	205	535
KREMEN1	230.89	629.633	-1.44731	0.00425183	down	236	616
ABCC3	818.877	258.599	1.66293	0.000293659	up	837	253
GM2A	186.864	471.203	-1.33436	0.016959	down	191	461
DAPK3	548.853	1401.34	-1.35232	0.0122135	down	561	1371
KIF26A	333.617	1052.8	-1.65796	0.000241678	down	341	1030
C9orf91	763.111	218.736	1.8027	4.66039e-05	up	780	214
COL4A6	0	23.509	-20	0.000303909	down	0	23
KIF20A	519.503	2362.15	-2.1849	4.94209e-08	down	531	2311
DBN1	1823.64	4955.29	-1.44215	0.00606272	down	1864	4848
IL36RN	15.6536	0	20	0.0203645	up	16	0
FAM178B	0	25.5533	-20	0.000113439	down	0	25
SH3BP5L	100.77	307.662	-1.61028	0.00126026	down	103	301
ACOT11	91.9647	456.893	-2.3127	5.41051e-08	down	94	447
CA12	0	15.332	-20	0.0198931	down	0	15
DHCR7	105.662	1256.2	-3.57154	0	down	108	1229
TRAC	0	14.3098	-20	0.0342211	down	0	14
ELAVL2	85.1162	19.4205	2.13185	0.000760033	up	87	19
IRF1	3789.14	846.325	2.16259	1.04803e-07	up	3873	828
IRF7	287.634	85.8591	1.74419	0.000364082	up	294	84
IRF9	1128.03	355.702	1.66507	0.000255372	up	1153	348
SOD3	60.6575	174.785	-1.52682	0.00810533	down	62	171
C10orf10	40.1123	168.652	-2.07193	4.28549e-05	down	41	165
LONRF3	181.973	42.9295	2.08368	3.42221e-05	up	186	42
C6orf48	3650.21	491.645	2.89229	1.01585e-13	up	3731	481
VPS51	648.644	1560.8	-1.26678	0.0332607	down	663	1527
COL11A2	45.9823	147.187	-1.6785	0.00309864	down	47	144
FNIP1	497.979	109.368	2.18689	3.78831e-07	up	509	107
EPSTI1	465.693	94.0361	2.30809	7.87718e-08	up	476	92
PLAC8L1	34.2422	4.08853	3.06612	0.00274826	up	35	4
IRS2	64.5709	20.4426	1.6593	0.0482815	up	66	20
NEURL1B	293.504	1487.2	-2.34115	3.93484e-09	down	300	1455
C17orf96	105.662	301.529	-1.51285	0.00374865	down	108	295
IRX6	8.80513	48.0402	-2.44783	0.00263571	down	9	47
IRX5	303.288	753.311	-1.31256	0.0187697	down	310	737
DGCR14	185.886	571.372	-1.62001	0.000549135	down	190	559
PFKL	1238.59	5049.33	-2.0274	8.11054e-07	down	1266	4940
GLRB	943.127	400.676	1.23502	0.0457605	up	964	392
GTF2IRD2B	70.441	21.4648	1.71445	0.0265589	up	72	21
NUP37	242.63	91.9918	1.39918	0.0168307	up	248	90
ANKFN1	40.1123	7.15492	2.48704	0.00756814	up	41	7
SOX9	1709.17	633.722	1.43138	0.00538811	up	1747	620
ABCA2	635.926	1922.63	-1.59615	0.000551631	down	650	1881
OCLN	313.071	83.8148	1.90121	4.86822e-05	up	320	82
ABCB4	169.254	56.2172	1.59011	0.00539344	up	173	55
ABCB1	97.8348	17.3762	2.49323	2.27406e-05	up	100	17
ISG20	170.232	65.4164	1.37978	0.0326656	up	174	64
IL11RA	22.502	90.9697	-2.01533	0.00111545	down	23	89
DIEXF	525.373	200.338	1.39091	0.00960912	up	537	196
LOC100130705	80.2245	20.4426	1.97246	0.00306124	up	82	20
COL3A1	8.80513	90.9697	-3.36897	5.4289e-08	down	9	89
TIGD4	18.5886	1.02213	4.18477	0.0284251	up	19	1
LEFTY1	0.978348	17.3762	-4.15062	0.0401657	down	1	17
FXYD6-FXYD2	17.6103	144.121	-3.03279	7.13356e-09	down	18	141
ATXN3	156.536	56.2172	1.47741	0.0169137	up	160	55
HPDL	25.437	91.9918	-1.85458	0.00354266	down	26	90
RCAN2	67.506	416.008	-2.62352	7.3929e-10	down	69	407
RCAN3	96.8564	242.245	-1.32255	0.031516	down	99	237
U2AF1	349.27	1345.13	-1.94533	3.20197e-06	down	357	1316
RCAN1	10248.2	1293	2.98658	1.24345e-14	up	10475	1265
ARRB1	99.7915	407.831	-2.03098	3.98418e-06	down	102	399
CXXC4	51.8524	145.143	-1.48499	0.0170737	down	53	142
SPAG4	33.2638	6.13279	2.43934	0.0257998	up	34	6
LIMS3L	104.683	5.11066	4.35638	3.78362e-11	up	107	5
ISLR	0	30.6639	-20	1.06649e-05	down	0	30
KCNN3	85.1162	320.949	-1.91484	3.17065e-05	down	87	314
KCNN4	1530.14	476.313	1.68368	0.000190122	up	1564	466
SNAPIN	308.179	788.063	-1.35454	0.0116984	down	315	771
GOLGA8B	340.465	143.098	1.2505	0.0487389	up	348	140
GOLGA8A	554.723	226.913	1.28963	0.0273234	up	567	222
ACE	4.89174	49.0623	-3.3262	4.22399e-05	down	5	48
HSPBAP1	180.994	55.1951	1.71333	0.00145188	up	185	54
ADA	148.709	416.008	-1.48412	0.00361898	down	152	407
ADM	2435.11	174.785	3.80034	0	up	2489	171
IL1RAP	96.8564	10.2213	3.24427	9.63416e-08	up	99	10
SPP1	4.89174	30.6639	-2.64812	0.0183613	down	5	30
AGA	429.495	136.966	1.64883	0.00058981	up	439	134
AGT	462.758	180.917	1.35493	0.0149779	up	473	177
NDFIP2	652.558	201.36	1.69633	0.000218316	up	667	197
AHR	499.936	123.678	2.01515	4.20366e-06	up	511	121
PGK1	4784.12	13508.5	-1.49754	0.00481364	down	4890	13216
CACNB2	10.7618	44.9738	-2.06316	0.0232514	down	11	44
GSTM4	164.362	531.508	-1.69321	0.000230871	down	168	520
IL20RB	371.772	25.5533	3.86284	0	up	380	25
ZBTB2	1036.07	322.994	1.68154	0.000208789	up	1059	316
SPTB	1805.05	7214.21	-1.9988	1.49415e-06	down	1845	7058
CACNG4	19.567	65.4164	-1.74123	0.0270141	down	20	64
RAB39B	179.038	12.2656	3.86758	4.78284e-13	up	183	12
AMT	31.3071	2.04426	3.93684	0.000602154	up	32	2
PI15	180.016	3654.12	-4.34333	0	down	184	3575
RGS16	368.837	78.7041	2.22847	4.78874e-07	up	377	77
C1R	188.821	442.583	-1.22893	0.0496565	down	193	433
SERPINA5	24.4587	100.169	-2.03402	0.000616859	down	25	98
SERPINA6	87.0729	27.5976	1.65768	0.0191361	up	89	27
OSBPL7	56.7442	162.519	-1.51806	0.0101755	down	58	159
OSBPL5	778.765	3317.84	-2.09098	2.50104e-07	down	796	3246
SUPT3H	25.437	84.8369	-1.73776	0.0110555	down	26	83
C4B	6.84843	62.35	-3.18654	8.07734e-06	down	7	61
C4A	12.7185	63.3722	-2.31692	0.000989135	down	13	62
FJX1	213.28	63.3722	1.75083	0.000659764	up	218	62
KCNA4	18.5886	121.634	-2.71005	5.918e-07	down	19	119
DDR2	2283.46	638.832	1.83771	2.01086e-05	up	2334	625
R3HCC1L	366.88	134.921	1.44319	0.00699039	up	375	132
RPL28	7722.1	22053.5	-1.51394	0.00505929	down	7893	21576
APOL6	2664.04	863.701	1.62501	0.000462741	up	2723	845
APOL4	22.502	404.764	-4.16896	0	down	23	396
RPL15	4670.63	16831.4	-1.84947	2.71565e-05	down	4774	16467
APOL3	488.195	117.545	2.05424	2.56314e-06	up	499	115
RPL18	6996.16	20433.4	-1.5463	0.00308049	down	7151	19991
YAP1	996.936	417.03	1.25735	0.0365439	up	1019	408
NARR	28.3721	88.9255	-1.64812	0.0175944	down	29	87
SNAPC1	697.562	65.4164	3.4146	3.33067e-16	up	713	64
RPL7A	10368.5	29590.7	-1.51293	0.00608108	down	10598	28950
NAT6	86.0946	215.67	-1.32483	0.0351673	down	88	211
NARS	4333.1	1280.73	1.75843	7.70554e-05	up	4429	1253
PIANP	15.6536	153.32	-3.29198	3.2831e-10	down	16	150
NARF	1166.19	3132.83	-1.42566	0.0061917	down	1192	3065
AXL	4118.84	1287.89	1.67723	0.000251594	up	4210	1260
RNF26	576.247	1349.21	-1.22736	0.0490803	down	589	1320
KCNH1	1008.68	154.342	2.70826	1.7343e-11	up	1031	151
GNAZ	1013.57	2547.15	-1.32944	0.018874	down	1036	2492
KCNMB4	18.5886	109.368	-2.5567	4.92425e-06	down	19	107
YARS	20214.6	5716.78	1.82212	5.94644e-05	up	20662	5593
KCNH3	45.9823	176.829	-1.9432	0.000134842	down	47	173
CAV3	30.3288	112.434	-1.89033	0.001213	down	31	110
CAV1	295.461	116.523	1.34235	0.0232153	up	302	114
KCNJ2	203.496	64.3943	1.66	0.00184367	up	208	63
CEBPB	2559.36	873.923	1.5502	0.00127804	up	2616	855
CEBPG	5758.55	1048.71	2.45709	5.1974e-10	up	5886	1026
RND3	522.438	124.7	2.0668	1.8861e-06	up	534	122
IL23A	38.1556	4.08853	3.22224	0.000719269	up	39	4
RNF43	351.227	70.5271	2.31615	1.73123e-07	up	359	69
POTEJ	9.78348	48.0402	-2.29582	0.00551001	down	10	47
POTEF	90.008	274.953	-1.61106	0.00149888	down	92	269
POTEE	94.8997	286.197	-1.59253	0.0017159	down	97	280
PIAS3	1166.19	3643.9	-1.64368	0.00032788	down	1192	3565
RNF6	348.292	145.143	1.26282	0.043035	up	356	142
DUSP10	371.772	128.789	1.52941	0.00272669	up	380	126
EHD1	588.965	1445.29	-1.29511	0.0238118	down	602	1414
C10orf71	2.93504	43.9517	-3.90446	1.64532e-05	down	3	43
HDAC9	598.749	254.511	1.23422	0.0466164	up	612	249
HDAC5	876.599	2658.56	-1.60066	0.000552845	down	896	2601
SQSTM1	18174.8	4908.28	1.88865	1.9382e-05	up	18577	4802
C10orf32	152.622	52.1287	1.54981	0.00967839	up	156	51
SQLE	813.007	2030.98	-1.32083	0.019363	down	831	1987
PRSS50	0.978348	57.2394	-5.87052	4.15725e-09	down	1	56
RAB40C	131.099	390.454	-1.5745	0.00137599	down	134	382
RAB40B	112.51	270.865	-1.26752	0.0462444	down	115	265
TNFRSF12A	2105.4	855.524	1.29922	0.027347	up	2152	837
MEGF6	1853.97	667.452	1.47388	0.00321243	up	1895	653
ADAMTS9	684.843	239.179	1.51768	0.00199283	up	700	234
ADAMTS7	74.3544	214.648	-1.52948	0.00534598	down	76	210
ADAMTS1	596.792	209.537	1.51002	0.00233453	up	610	205
RNMT	714.194	296.418	1.26868	0.0323872	up	730	290
NUPR1	300.353	3.06639	6.61397	0	up	307	3
KBTBD4	265.132	698.116	-1.39675	0.00739185	down	271	683
SERPINI1	166.319	39.8631	2.06083	6.2129e-05	up	170	39
WBSCR27	13.6969	58.2615	-2.0887	0.00592532	down	14	57
MSANTD2	84.1379	21.4648	1.97079	0.00250949	up	86	21
PXMP4	81.2028	316.861	-1.96425	1.7651e-05	down	83	310
PNPT1	658.428	248.378	1.40649	0.00741615	up	673	243
ROGDI	155.557	411.919	-1.40492	0.00869916	down	159	403
FAM149A	13.6969	83.8148	-2.61336	2.18452e-05	down	14	82
RSL24D1	672.125	228.957	1.55365	0.00129816	up	687	224
SLC41A2	180.016	49.0623	1.87544	0.000299433	up	184	48
CBLB	476.455	153.32	1.6358	0.000616022	up	487	150
BSN	120.337	300.507	-1.32032	0.0262061	down	123	294
NIPSNAP1	521.459	2174.07	-2.05977	4.32736e-07	down	533	2127
PLIN3	325.79	1858.24	-2.51192	1.43376e-10	down	333	1818
CD44	654.515	149.231	2.13288	4.84956e-07	up	669	146
CD36	76.3111	17.3762	2.13478	0.00130145	up	78	17
CD74	22.502	252.467	-3.48797	1.94511e-13	down	23	247
TMEM47	249.479	100.169	1.31648	0.0344765	up	255	98
FADS2	1394.15	7602.62	-2.44711	3.90837e-10	down	1425	7438
TMEM37	0	27.5976	-20	4.33376e-05	down	0	27
TMEM69	964.651	406.808	1.24566	0.041128	up	986	398
TNFRSF10B	1544.81	555.017	1.47683	0.00300081	up	1579	543
TNFRSF10D	76.3111	24.5312	1.63728	0.0327292	up	78	24
EVI5L	286.656	834.059	-1.54083	0.0012222	down	293	816
DRAM1	195.67	73.5935	1.41077	0.0203533	up	200	72
EVI2A	41.0906	3.06639	3.74419	7.14348e-05	up	42	3
CAMK2G	375.685	1086.53	-1.53213	0.00129219	down	384	1063
PRSS56	0	43.9517	-20	4.04937e-08	down	0	43
CA9	16.6319	130.833	-2.9757	2.94362e-08	down	17	128
FLCN	1466.54	542.752	1.43405	0.0050799	up	1499	531
TMEM79	88.0513	28.6197	1.62134	0.0235906	up	90	28
IL12A	44.0256	5.11066	3.10676	0.000334289	up	45	5
UBE2L6	1734.61	632.699	1.45502	0.0040244	up	1773	619
STOX2	67.506	179.895	-1.41407	0.0209169	down	69	176
TMEM8B	77.2895	254.511	-1.71938	0.000531472	down	79	249
FAM171A2	53.8091	156.386	-1.53919	0.00917833	down	55	153
SCARA5	1.9567	194.205	-6.63302	0	down	2	190
BCAS3	613.424	1480.05	-1.27069	0.0314476	down	627	1448
CD7	0	18.3984	-20	0.00397312	down	0	18
